# Supplementary material for: Crystal structure of bis­[(η5-tert-butyl­cyclo­pentadien­yl)tri­carbonyl­molybdenum(I)](Mo—Mo)
Source: Acta Crystallogr E Crystallogr Commun. 2024 Jul 23;80(Pt 8):882–5. doi: 10.1107/S2056989024006959 (PMC11299755; doi:10.1107/S2056989024006959)
Supplement: Supplementary file 1 [file e-80-00882-sup1.cif]

##############################################################################
#                                                                            #
# This CIF contains the data in a paper accepted for publication in          #
# Acta Crystallographica Section E. It conforms to the requirements of       #
# Notes for Authors for Acta Crystallographica Section E, and has been       #
# peer reviewed under the auspices of the IUCr Commission on Journals.       #
#                                                                            #
# Full details of the Crystallographic Information File format               #
# are given in the paper "The Crystallographic Information File (CIF):       #
# a New Standard Archive File for Crystallography" by S. R. Hall, F. H.      #
# Allen and I. D. Brown [Acta Cryst. (1991), A47, 655-685].                  #
#                                                                            #
# The current version of the core CIF dictionary is obtainable from          #
# ftp://ftp.iucr.org/pub/cif_core.dic.                                       #
#                                                                            #
# Software is freely available for graphical display of the structure(s)     #
# in this CIF. For information consult the CIF software page                 #
# http://www.iucr.org/resources/cif/software.                                #
#                                                                            #
# This file may be used for bona fide research purposes within the           #
# scientific community so long as proper attribution is given to the journal # 
# article from which it was obtained.                                        #
#                                                                            #
##############################################################################
data_I
_audit_creation_method     'SHELXL-2019/3'
_journal_date_recd_electronic     2024-06-05
_journal_date_accepted     2024-07-15
_journal_name_full     'Acta Crystallographica, Section E'
_journal_year     2024
_journal_volume     80
_journal_issue      1
_journal_page_first     0
_journal_page_last     0
_journal_paper_category     GM
_journal_paper_doi     10.1107/S2056989024006959
_journal_coeditor_code     WM5725
_publ_contact_author_name     'Ajaya Bhattarai'
_publ_contact_author_address
;
Department of Chemistry,
M.M.A.M.C (Tribhuvan University) Biratnagar,
Nepal
;
_publ_contact_author_email     'ajaya.bhattarai@mmamc.tu.edu.np'
_publ_contact_author_fax     ?
_publ_contact_author_phone     ?
_publ_section_title
;\
Crystal structure of
bis[(\h^5^-<i>tert</i>-butylcyclopentadienyl)tricarbonylmolybdenum(I)]\
(<i>Mo</i>---<i>Mo</i>)
;
loop_
    _publ_author_name
    _publ_author_address
    'Nigar Z. Ibrahimova'
;
Acad. M. Nagiev Institute of Catalysis and Inorganic Chemistry,
Ministry of Science and Education of the Azerbaijan Republic,
Azerbaijan
;
    'Dilgam B. Tagiyev'
;
Acad. M. Nagiev Institute of Catalysis and Inorganic Chemistry,
Ministry of Science and Education of the Azerbaijan Republic,
Azerbaijan
;
    'Iltifat U. Lyatifov'
;
Acad. M. Nagiev Institute of Catalysis and Inorganic Chemistry,
Ministry of Science and Education of the Azerbaijan Republic,
Azerbaijan
;
    'Akkurt, Mehmet'
;
Department of Physics,
Faculty of Sciences,
Erciyes University,
38039 Kayseri,
Turkey
;
    'Khudayar I. Hasanov'
;
Western Caspian University,
Istiqlaliyyat Street 31, AZ1001, Baku,
Azerbaijan
Azerbaijan Medical University,
Scientific Research Centre (SRC),
A. Kasumzade St. 14. AZ 1022, Baku,
Azerbaijan
;
    'Ajaya Bhattarai'
;
Department of Chemistry,
M.M.A.M.C (Tribhuvan University) Biratnagar,
Nepal
;
_publ_section_synopsis
;
The Mo---Mo bond in the dinuclear molecular title compound is 3.2323 (3) \%A, in
good agreement with related dinuclear molybdenum(I) compounds with
cyclopentadienyl (Cp) ligands.
;
_chemical_name_systematic
;\
Bis[(\h^5^-<i>tert</i>-butylcyclopentadienyl)tricarbonylmolybdenum(I)]\
(<i>Mo</i>---<i>Mo</i>)
;
_chemical_name_common     ?
_chemical_formula_moiety     'C24 H26 Mo2 O6'
_chemical_formula_sum     'C24 H26 Mo2 O6'
_chemical_formula_iupac     '[Mo2 (C9 H13)2 (C O)6]'
_chemical_formula_weight     602.3458
_chemical_melting_point     ?
_space_group_crystal_system     monoclinic
_space_group_name_H-M_alt     'P 21/c'
_space_group_name_Hall     '-P 2ybc'
loop_
    _space_group_symop_operation_xyz
    'x, y, z'
    '-x, y+1/2, -z+1/2'
    '-x, -y, -z'
    'x, -y-1/2, z-1/2'
_cell_length_a     12.1857(7)
_cell_length_b     8.0515(5)
_cell_length_c     12.6153(8)
_cell_angle_alpha     90
_cell_angle_beta     105.490(2)
_cell_angle_gamma     90
_cell_volume     1192.77(13)
_cell_formula_units_Z     2
_cell_measurement_reflns_used     3077
_cell_measurement_theta_min     3.03
_cell_measurement_theta_max     23.63
_cell_measurement_temperature     150(2)
_exptl_crystal_description     'prism'
_exptl_crystal_colour     'red'
_exptl_crystal_size_max     0.340
_exptl_crystal_size_mid     0.270
_exptl_crystal_size_min     0.140
_exptl_crystal_density_diffrn     1.677
_exptl_crystal_density_meas     ?
_exptl_crystal_density_method     ?
_exptl_crystal_F_000     604
_exptl_absorpt_coefficient_mu     1.088
_exptl_absorpt_correction_type     multi-scan
_exptl_absorpt_process_details
;
(SADABS; Krause <i>et al.</i>,  2015)
;
_exptl_absorpt_correction_T_min     0.692
_exptl_absorpt_correction_T_max     0.845
_diffrn_ambient_temperature     150(2)
_diffrn_source     ?
_diffrn_radiation_type     MoK\a
_diffrn_radiation_wavelength     0.71073
_diffrn_measurement_device_type     'Bruker D8 Quest PHOTON 100 detector'
_diffrn_measurement_method     '\f and \w scans'
_diffrn_detector_area_resol_mean     ?
_diffrn_reflns_number     13856
_diffrn_reflns_av_R_equivalents     0.0508
_diffrn_reflns_av_unetI/netI     0.0386
_diffrn_reflns_theta_min     1.734
_diffrn_reflns_theta_max     25.740
_diffrn_reflns_theta_full     25.242
_diffrn_measured_fraction_theta_max     0.998
_diffrn_measured_fraction_theta_full     1.000
_diffrn_reflns_limit_h_min     -11
_diffrn_reflns_limit_h_max     14
_diffrn_reflns_limit_k_min     -8
_diffrn_reflns_limit_k_max     9
_diffrn_reflns_limit_l_min     -15
_diffrn_reflns_limit_l_max     12
_diffrn_standards_number     0
_diffrn_standards_interval_count     0
_diffrn_standards_interval_time     0
_diffrn_standards_decay_%     0
_refine_special_details     ?
_reflns_number_total     2269
_reflns_number_gt     1892
_reflns_threshold_expression     'I > 2\s(I)'
_refine_ls_structure_factor_coef     Fsqd
_refine_ls_matrix_type     full
_refine_ls_R_factor_all     0.0362
_refine_ls_R_factor_gt     0.0252
_refine_ls_wR_factor_gt     0.0495
_refine_ls_wR_factor_ref     0.0536
_refine_ls_goodness_of_fit_ref     1.027
_refine_ls_restrained_S_all     1.027
_refine_ls_number_reflns     2269
_refine_ls_number_parameters     148
_refine_ls_number_restraints     0
_refine_ls_hydrogen_treatment     constr
_refine_ls_weighting_scheme     calc
_refine_ls_weighting_details
              'w=1/[\s^2^(Fo^2^)+(0.0188P)^2^+0.5962P] where P=(Fo^2^+2Fc^2^)/3'
_atom_sites_solution_hydrogens     geom
_atom_sites_solution_primary     ?
_atom_sites_solution_secondary     ?
_refine_ls_shift/su_max     0.001
_refine_ls_shift/su_mean     0.000
_refine_diff_density_max     0.379
_refine_diff_density_min     -0.341
_refine_ls_extinction_method     none
_refine_ls_extinction_coef     .
loop_
    _atom_type_symbol
    _atom_type_description
    _atom_type_scat_dispersion_real
    _atom_type_scat_dispersion_imag
    _atom_type_scat_source
    'C' 'C' 0.0033 0.0016
                         'International Tables Vol C Tables 4.2.6.8 and 6.1.1.4'
    'H' 'H' 0.0000 0.0000
                         'International Tables Vol C Tables 4.2.6.8 and 6.1.1.4'
    'O' 'O' 0.0106 0.0060
                         'International Tables Vol C Tables 4.2.6.8 and 6.1.1.4'
    'Mo' 'Mo' -1.6832 0.6857
                         'International Tables Vol C Tables 4.2.6.8 and 6.1.1.4'
_computing_data_collection
;
<i>APEX4</i> (Bruker, 2018)
;
_computing_cell_refinement
;
SAINT (Bruker, 2018)
;
_computing_data_reduction
;
SAINT (Bruker, 2018)
;
_computing_structure_solution
;
<i>SHELXT</i> (Sheldrick, 2015a)
;
_computing_structure_refinement
;
<i>SHELXL2018</i> (Sheldrick, 2015b)
;
_computing_molecular_graphics
;
ORTEP-3 for Windows (Farrugia, 2012)
;
_computing_publication_material
;
PLATON (Spek, 2020)
;
loop_
    _atom_site_type_symbol
    _atom_site_label
    _atom_site_fract_x
    _atom_site_fract_y
    _atom_site_fract_z
    _atom_site_U_iso_or_equiv
    _atom_site_adp_type
    _atom_site_calc_flag
    _atom_site_occupancy
    _atom_site_disorder_assembly
    _atom_site_disorder_group
    C C1 0.8160(2) 0.5120(3) 0.6172(2) 0.0197(6) Uani d 1 . .
    H H1 0.871623 0.568453 0.590368 0.024 Uiso calc 1 . .
    C C2 0.7428(2) 0.5865(4) 0.6739(2) 0.0224(7) Uani d 1 . .
    H H2 0.741395 0.700674 0.692500 0.027 Uiso calc 1 . .
    C C3 0.6726(2) 0.4613(3) 0.6979(2) 0.0206(6) Uani d 1 . .
    H H3 0.615467 0.476238 0.735605 0.025 Uiso calc 1 . .
    C C4 0.7017(2) 0.3089(3) 0.6559(2) 0.0184(6) Uani d 1 . .
    H H4 0.666266 0.204813 0.659823 0.022 Uiso calc 1 . .
    C C5 0.7923(2) 0.3371(3) 0.6071(2) 0.0172(6) Uani d 1 . .
    C C6 0.8635(2) 0.2032(3) 0.5714(2) 0.0230(7) Uani d 1 . .
    C C7 0.9527(3) 0.1482(4) 0.6762(3) 0.0381(9) Uani d 1 . .
    H H7A 1.000785 0.243025 0.707718 0.057 Uiso calc 1 . .
    H H7B 1.000107 0.060012 0.658058 0.057 Uiso calc 1 . .
    H H7C 0.914114 0.106311 0.729745 0.057 Uiso calc 1 . .
    C C8 0.7904(3) 0.0537(4) 0.5238(3) 0.0491(11) Uani d 1 . .
    H H8A 0.838440 -0.032870 0.504889 0.074 Uiso calc 1 . .
    H H8B 0.732053 0.087341 0.457472 0.074 Uiso calc 1 . .
    H H8C 0.753562 0.010529 0.578296 0.074 Uiso calc 1 . .
    C C9 0.9232(4) 0.2666(5) 0.4893(3) 0.0625(13) Uani d 1 . .
    H H9A 0.866552 0.299405 0.421602 0.094 Uiso calc 1 . .
    H H9B 0.971821 0.178851 0.472642 0.094 Uiso calc 1 . .
    H H9C 0.970149 0.362890 0.520100 0.094 Uiso calc 1 . .
    C C10 0.5452(2) 0.3181(3) 0.3980(2) 0.0179(6) Uani d 1 . .
    C C11 0.5746(2) 0.7073(4) 0.4444(2) 0.0189(6) Uani d 1 . .
    C C12 0.6983(2) 0.5190(3) 0.3786(2) 0.0197(6) Uani d 1 . .
    O O1 0.50217(16) 0.2156(2) 0.33646(16) 0.0251(5) Uani d 1 . .
    O O2 0.55213(16) 0.8396(2) 0.41126(16) 0.0259(5) Uani d 1 . .
    O O3 0.73768(18) 0.5429(2) 0.30634(17) 0.0302(5) Uani d 1 . .
    Mo Mo1 0.63311(2) 0.48528(3) 0.50317(2) 0.01290(8) Uani d 1 . .
loop_
    _atom_site_aniso_label
    _atom_site_aniso_U_11
    _atom_site_aniso_U_22
    _atom_site_aniso_U_33
    _atom_site_aniso_U_12
    _atom_site_aniso_U_13
    _atom_site_aniso_U_23
    C1 0.0147(15) 0.0257(16) 0.0162(14) -0.0030(12) -0.0001(11) 0.0002(12)
    C2 0.0230(18) 0.0223(15) 0.0169(16) 0.0053(13) -0.0031(13) -0.0044(12)
    C3 0.0170(16) 0.0344(17) 0.0091(14) 0.0089(13) 0.0014(11) 0.0011(12)
    C4 0.0162(16) 0.0218(15) 0.0156(15) 0.0028(12) 0.0016(12) 0.0067(12)
    C5 0.0129(16) 0.0212(15) 0.0145(15) 0.0022(11) -0.0015(12) 0.0012(11)
    C6 0.0204(17) 0.0250(16) 0.0218(16) 0.0099(13) 0.0026(13) 0.0012(12)
    C7 0.030(2) 0.042(2) 0.035(2) 0.0190(16) -0.0021(16) -0.0046(16)
    C8 0.036(2) 0.040(2) 0.065(3) 0.0123(17) 0.0026(19) -0.0283(19)
    C9 0.079(3) 0.054(3) 0.077(3) 0.040(2) 0.061(3) 0.029(2)
    C10 0.0174(16) 0.0190(15) 0.0184(15) 0.0064(12) 0.0064(12) 0.0050(12)
    C11 0.0124(16) 0.0267(17) 0.0170(15) -0.0024(12) 0.0030(12) -0.0021(12)
    C12 0.0197(16) 0.0155(15) 0.0230(16) 0.0041(12) 0.0039(13) 0.0011(12)
    O1 0.0268(12) 0.0224(11) 0.0241(12) 0.0005(9) 0.0032(9) -0.0097(9)
    O2 0.0257(12) 0.0156(11) 0.0355(13) 0.0020(9) 0.0067(10) 0.0072(9)
    O3 0.0413(14) 0.0292(12) 0.0274(12) 0.0044(10) 0.0216(11) 0.0055(9)
    Mo1 0.01234(14) 0.01388(13) 0.01223(13) 0.00102(10) 0.00287(9) 0.00043(10)
_geom_special_details
;
 All esds (except the esd in the dihedral angle between two l.s. planes)
 are estimated using the full covariance matrix.  The cell esds are taken
 into account individually in the estimation of esds in distances, angles
 and torsion angles; correlations between esds in cell parameters are only
 used when they are defined by crystal symmetry.  An approximate (isotropic)
 treatment of cell esds is used for estimating esds involving l.s. planes.
;
loop_
    _geom_bond_atom_site_label_1
    _geom_bond_atom_site_label_2
    _geom_bond_site_symmetry_2
    _geom_bond_distance
    _geom_bond_publ_flag
    C1 C2 . 1.418(4) ?
    C1 C5 . 1.437(4) ?
    C1 Mo1 . 2.318(3) ?
    C1 H1 . 0.9500 ?
    C2 C3 . 1.406(4) ?
    C2 Mo1 . 2.357(3) ?
    C2 H2 . 0.9500 ?
    C3 C4 . 1.419(4) ?
    C3 Mo1 . 2.381(3) ?
    C3 H3 . 0.9500 ?
    C4 C5 . 1.419(4) ?
    C4 Mo1 . 2.360(3) ?
    C4 H4 . 0.9500 ?
    C5 C6 . 1.525(4) ?
    C5 Mo1 . 2.356(3) ?
    C6 C9 . 1.505(4) ?
    C6 C8 . 1.522(4) ?
    C6 C7 . 1.536(4) ?
    C7 H7A . 0.9800 ?
    C7 H7B . 0.9800 ?
    C7 H7C . 0.9800 ?
    C8 H8A . 0.9800 ?
    C8 H8B . 0.9800 ?
    C8 H8C . 0.9800 ?
    C9 H9A . 0.9800 ?
    C9 H9B . 0.9800 ?
    C9 H9C . 0.9800 ?
    C10 O1 . 1.158(3) ?
    C10 Mo1 . 1.990(3) ?
    C11 O2 . 1.151(3) ?
    C11 Mo1 . 1.992(3) ?
    C12 O3 . 1.154(3) ?
    C12 Mo1 . 1.960(3) ?
loop_
    _geom_angle_atom_site_label_1
    _geom_angle_atom_site_label_2
    _geom_angle_atom_site_label_3
    _geom_angle_site_symmetry_1
    _geom_angle_site_symmetry_3
    _geom_angle
    _geom_angle_publ_flag
    C2 C1 C5 . . 108.7(2) ?
    C2 C1 Mo1 . . 73.84(15) ?
    C5 C1 Mo1 . . 73.53(15) ?
    C2 C1 H1 . . 125.6 ?
    C5 C1 H1 . . 125.6 ?
    Mo1 C1 H1 . . 118.8 ?
    C3 C2 C1 . . 107.8(2) ?
    C3 C2 Mo1 . . 73.69(15) ?
    C1 C2 Mo1 . . 70.87(15) ?
    C3 C2 H2 . . 126.1 ?
    C1 C2 H2 . . 126.1 ?
    Mo1 C2 H2 . . 121.1 ?
    C2 C3 C4 . . 108.2(3) ?
    C2 C3 Mo1 . . 71.79(15) ?
    C4 C3 Mo1 . . 71.76(15) ?
    C2 C3 H3 . . 125.9 ?
    C4 C3 H3 . . 125.9 ?
    Mo1 C3 H3 . . 122.2 ?
    C3 C4 C5 . . 108.9(2) ?
    C3 C4 Mo1 . . 73.42(15) ?
    C5 C4 Mo1 . . 72.33(15) ?
    C3 C4 H4 . . 125.5 ?
    C5 C4 H4 . . 125.5 ?
    Mo1 C4 H4 . . 120.4 ?
    C4 C5 C1 . . 106.2(2) ?
    C4 C5 C6 . . 125.8(2) ?
    C1 C5 C6 . . 127.1(3) ?
    C4 C5 Mo1 . . 72.64(14) ?
    C1 C5 Mo1 . . 70.68(14) ?
    C6 C5 Mo1 . . 129.98(18) ?
    C9 C6 C8 . . 109.7(3) ?
    C9 C6 C5 . . 112.4(2) ?
    C8 C6 C5 . . 110.9(2) ?
    C9 C6 C7 . . 109.3(3) ?
    C8 C6 C7 . . 108.5(3) ?
    C5 C6 C7 . . 106.1(2) ?
    C6 C7 H7A . . 109.5 ?
    C6 C7 H7B . . 109.5 ?
    H7A C7 H7B . . 109.5 ?
    C6 C7 H7C . . 109.5 ?
    H7A C7 H7C . . 109.5 ?
    H7B C7 H7C . . 109.5 ?
    C6 C8 H8A . . 109.5 ?
    C6 C8 H8B . . 109.5 ?
    H8A C8 H8B . . 109.5 ?
    C6 C8 H8C . . 109.5 ?
    H8A C8 H8C . . 109.5 ?
    H8B C8 H8C . . 109.5 ?
    C6 C9 H9A . . 109.5 ?
    C6 C9 H9B . . 109.5 ?
    H9A C9 H9B . . 109.5 ?
    C6 C9 H9C . . 109.5 ?
    H9A C9 H9C . . 109.5 ?
    H9B C9 H9C . . 109.5 ?
    O1 C10 Mo1 . . 174.6(2) ?
    O2 C11 Mo1 . . 173.1(2) ?
    O3 C12 Mo1 . . 178.2(2) ?
    C12 Mo1 C10 . . 79.64(11) ?
    C12 Mo1 C11 . . 76.04(11) ?
    C10 Mo1 C11 . . 106.46(11) ?
    C12 Mo1 C1 . . 87.50(11) ?
    C10 Mo1 C1 . . 137.22(10) ?
    C11 Mo1 C1 . . 109.68(10) ?
    C12 Mo1 C5 . . 93.81(10) ?
    C10 Mo1 C5 . . 104.20(10) ?
    C11 Mo1 C5 . . 145.19(10) ?
    C1 Mo1 C5 . . 35.79(9) ?
    C12 Mo1 C2 . . 115.65(11) ?
    C10 Mo1 C2 . . 156.39(10) ?
    C11 Mo1 C2 . . 95.11(10) ?
    C1 Mo1 C2 . . 35.29(9) ?
    C5 Mo1 C2 . . 58.97(9) ?
    C12 Mo1 C4 . . 127.37(10) ?
    C10 Mo1 C4 . . 98.49(10) ?
    C11 Mo1 C4 . . 149.01(10) ?
    C1 Mo1 C4 . . 58.45(10) ?
    C5 Mo1 C4 . . 35.03(9) ?
    C2 Mo1 C4 . . 58.06(10) ?
    C12 Mo1 C3 . . 145.58(11) ?
    C10 Mo1 C3 . . 123.87(10) ?
    C11 Mo1 C3 . . 114.21(10) ?
    C1 Mo1 C3 . . 58.09(10) ?
    C5 Mo1 C3 . . 58.36(9) ?
    C2 Mo1 C3 . . 34.52(10) ?
    C4 Mo1 C3 . . 34.82(9) ?
loop_
    _geom_torsion_atom_site_label_1
    _geom_torsion_atom_site_label_2
    _geom_torsion_atom_site_label_3
    _geom_torsion_atom_site_label_4
    _geom_torsion_site_symmetry_1
    _geom_torsion_site_symmetry_2
    _geom_torsion_site_symmetry_3
    _geom_torsion_site_symmetry_4
    _geom_torsion
    _geom_torsion_publ_flag
    C5 C1 C2 C3 . . . . -0.9(3) ?
    Mo1 C1 C2 C3 . . . . 64.91(18) ?
    C5 C1 C2 Mo1 . . . . -65.81(18) ?
    C1 C2 C3 C4 . . . . -0.1(3) ?
    Mo1 C2 C3 C4 . . . . 62.92(18) ?
    C1 C2 C3 Mo1 . . . . -63.06(18) ?
    C2 C3 C4 C5 . . . . 1.2(3) ?
    Mo1 C3 C4 C5 . . . . 64.09(18) ?
    C2 C3 C4 Mo1 . . . . -62.93(19) ?
    C3 C4 C5 C1 . . . . -1.7(3) ?
    Mo1 C4 C5 C1 . . . . 63.12(17) ?
    C3 C4 C5 C6 . . . . 168.0(2) ?
    Mo1 C4 C5 C6 . . . . -127.2(3) ?
    C3 C4 C5 Mo1 . . . . -64.78(18) ?
    C2 C1 C5 C4 . . . . 1.6(3) ?
    Mo1 C1 C5 C4 . . . . -64.44(17) ?
    C2 C1 C5 C6 . . . . -167.9(2) ?
    Mo1 C1 C5 C6 . . . . 126.0(3) ?
    C2 C1 C5 Mo1 . . . . 66.01(18) ?
    C4 C5 C6 C9 . . . . 160.1(3) ?
    C1 C5 C6 C9 . . . . -32.3(4) ?
    Mo1 C5 C6 C9 . . . . 63.0(4) ?
    C4 C5 C6 C8 . . . . 37.0(4) ?
    C1 C5 C6 C8 . . . . -155.4(3) ?
    Mo1 C5 C6 C8 . . . . -60.1(3) ?
    C4 C5 C6 C7 . . . . -80.5(3) ?
    C1 C5 C6 C7 . . . . 87.0(3) ?
    Mo1 C5 C6 C7 . . . . -177.7(2) ?
loop_
    _geom_hbond_atom_site_label_D
    _geom_hbond_atom_site_label_H
    _geom_hbond_atom_site_label_A
    _geom_hbond_site_symmetry_A
    _geom_hbond_distance_DH
    _geom_hbond_distance_HA
    _geom_hbond_distance_DA
    _geom_hbond_angle_DHA
    _geom_hbond_publ_flag
    C4 H4 O2 3_666 0.95 2.60 3.212(3) 123 yes
    C2 H2 O3 4_576 0.95 2.52 3.429(4) 160 yes
_shelx_space_group_comment
;
The symmetry employed for this shelxl refinement is uniquely defined
by the following loop, which should always be used as a source of
symmetry information in preference to the above space-group names.
They are only intended as comments.
;
_shelx_estimated_absorpt_T_min     0.709
_shelx_estimated_absorpt_T_max     0.863
_shelx_hkl_file
;
   1   0   0 4883.41  146.99
   1   0   0 5054.09  145.19
  -1   0   0 4539.25  146.59
  -1   0   0 5273.77  145.39
   2   0   0  680.63   24.40
   2   0   0  716.93   28.90
   2   0   0  719.63   23.90
  -2   0   0  749.13   29.50
  -2   0   0  731.43   24.70
  -3   0   0 1571.34   57.89
   3   0   0 1598.24   51.39
   3   0   0 1528.15   57.69
  -3   0   0 1617.34   51.39
   3   0   0 1565.94   50.19
   3   0   0 1607.24   57.09
   4   0   0  663.93   25.60
  -4   0   0  676.33   26.90
   4   0   0  652.83   32.80
   4   0   0  732.03   35.90
  -4   0   0  685.63   34.30
   4   0   0  652.13   26.70
  -5   0   0  203.28   22.40
  -5   0   0  255.97   15.50
   5   0   0  295.77   16.30
   5   0   0  235.88   13.80
   5   0   0  269.67   24.40
   5   0   0  255.17   25.40
   6   0   0  176.78   24.10
   6   0   0  232.98   16.00
   6   0   0  228.28   14.60
  -6   0   0  236.48   15.60
   6   0   0  183.18   23.10
  -6   0   0  287.47   29.50
   7   0   0 1647.24   73.99
   7   0   0 1557.14   55.09
   7   0   0 1579.14   57.79
  -7   0   0 1613.84   57.79
   7   0   0 1601.24   70.49
  -7   0   0 1572.94   73.39
  -8   0   0  855.71   37.50
   8   0   0  869.51   34.70
   8   0   0  767.42   47.80
   8   0   0  949.31   38.50
   8   0   0  786.62   50.89
   9   0   0  132.89   13.20
   9   0   0  134.49   15.60
   9   0   0  129.59   25.80
  -9   0   0  142.19   15.90
  10   0   0  317.27   41.60
  10   0   0  345.97   22.10
  10   0   0  336.67   18.80
  11   0   0 1155.38   73.79
  11   0   0 1056.49   57.29
  12   0   0  875.31   65.39
  13   0   0   11.40   14.90
  14   0   0  549.54   69.19
   0  -1   0    1.10    3.10
   0  -1   0    2.50    3.00
   0  -1   0    8.00    4.20
   0  -1   0    5.70    1.50
   0   1   0    4.50    1.40
   0   1   0    2.40    3.00
   0   1   0    7.70    4.30
   0   1   0    3.80    2.50
   0   1   0    8.00    3.50
  -1  -1   0  937.01   35.90
   1  -1   0 1031.50   36.20
   1  -1   0  975.20   36.00
  -1  -1   0  973.40   34.30
   1  -1   0  970.30   35.80
   1  -1   0  924.41   32.80
  -1   1   0 1010.70   33.20
  -1   1   0 1002.10   36.30
   1   1   0  996.20   36.30
  -1   1   0  982.30   35.80
   1   1   0 1023.50   30.50
  -1   1   0 1040.70   36.20
   1   1   0  984.10   34.20
   2  -1   0  687.93   31.30
   2  -1   0  748.83   29.40
   2  -1   0  703.73   30.80
  -2  -1   0  674.03   29.70
  -2  -1   0  693.43   25.90
  -2   1   0  743.43   30.50
   2   1   0  759.22   30.50
  -2   1   0  721.43   23.80
  -2   1   0  687.23   31.30
   2   1   0  686.43   25.90
  -2   1   0  708.13   29.10
  -3  -1   0   95.49   12.10
   3  -1   0   81.99   10.80
   3  -1   0  125.89   15.70
   3  -1   0  105.99   13.50
  -3   1   0   89.99   11.10
   3   1   0   82.89    7.80
  -3   1   0   84.79   12.40
   3   1   0   82.09   11.20
  -3   1   0  107.09    5.50
   4  -1   0  454.75   28.30
   4  -1   0  508.35   29.40
  -4  -1   0  518.45   26.40
   4  -1   0  472.25   24.20
   4   1   0  470.95   19.50
  -4   1   0  473.15   24.60
  -4   1   0  534.15   29.50
  -4   1   0  465.45   16.10
   4   1   0  497.05   30.10
   4   1   0  474.15   25.50
   5  -1   0  154.48   20.80
  -5  -1   0  199.38   19.50
   5  -1   0  177.98   22.40
   5  -1   0  181.08   17.10
   5   1   0  185.48   18.90
  -5   1   0  174.18   22.00
   5   1   0  211.38   19.70
  -5   1   0  177.18    8.30
   5   1   0  220.68   11.80
   5   1   0  155.98   20.60
  -5   1   0  216.18   18.60
   6  -1   0  148.79   15.70
   6  -1   0  113.59   19.30
  -6  -1   0  107.49   15.50
   6  -1   0  167.58   23.10
   6   1   0  137.29   16.90
   6   1   0  131.69   21.00
   6   1   0  136.79   17.70
  -6   1   0  136.49    7.50
   6   1   0  137.39    9.70
  -6   1   0  124.99   20.00
   7  -1   0   80.09   17.70
  -7  -1   0   58.69   12.80
   7  -1   0   71.19   12.00
   7  -1   0   75.79   18.40
   7   1   0   93.59    8.80
   7   1   0   66.09   13.30
  -7   1   0   55.39   17.80
   7   1   0   77.59    8.10
   7   1   0   44.00   13.80
   7   1   0   87.39   15.70
   8  -1   0   53.49   16.40
  -8  -1   0   23.40    9.70
   8  -1   0   37.20    9.80
   8   1   0   56.29   17.80
   8   1   0   49.10    6.50
   8   1   0   38.40   10.90
   8   1   0   35.90    5.90
   8   1   0    8.70   10.40
  -9  -1   0   12.40    8.80
   9  -1   0   -4.50    5.90
   9  -1   0   -8.10   10.20
   9   1   0   14.80   10.60
   9   1   0   12.00    3.60
   9   1   0    6.70    3.30
   9   1   0   11.60    8.60
   9   1   0   25.40   15.30
  10  -1   0    8.40   11.80
 -10  -1   0    8.00    8.60
  10  -1   0   10.10    7.90
  10   1   0    3.20   10.70
  10   1   0    7.40    9.20
  11  -1   0  127.09   29.60
  11   1   0  140.89   32.10
  11   1   0   93.09   17.60
  12  -1   0   59.89   25.70
  12   1   0    4.60   17.30
  13  -1   0   12.70   20.10
  13   1   0   61.79   24.30
  14  -1   0   -8.30   19.60
  14   1   0   -2.80   21.20
   0  -2   0 3732.13  116.59
   0  -2   0 3461.35  114.99
   0  -2   0 3576.84  104.89
   0  -2   0 3573.54  111.49
   0   2   0 3475.65  115.89
   0   2   0 3651.73  104.89
   0   2   0 3570.04  114.99
   0   2   0 3777.72  116.09
   0   2   0 3518.55  110.99
  -1  -2   0 1161.78   47.70
   1  -2   0 1238.28   45.70
   1  -2   0 1222.88   48.20
   1  -2   0 1163.48   46.30
  -1  -2   0 1215.88   47.20
  -1  -2   0 1204.38   40.10
   1  -2   0 1157.38   47.50
  -1   2   0 1261.57   48.00
   1   2   0 1178.48   38.90
   1   2   0 1263.77   47.40
  -1   2   0 1220.28   45.70
   1   2   0 1224.78   48.60
  -1   2   0 1222.38   46.60
  -1   2   0 1227.68   48.40
   1   2   0 1228.88   40.30
   2  -2   0 5032.00  153.48
  -2  -2   0 4888.81  149.49
  -2  -2   0 4758.52  153.38
   2  -2   0 4550.54  151.98
   2  -2   0 4741.73  152.98
  -2   2   0 4735.83  146.49
  -2   2   0 4734.63  152.98
   2   2   0 4946.90  154.48
  -2   2   0 4577.14  151.68
   2   2   0 4741.93  148.99
   2   2   0 4947.50  145.19
   2   2   0 5000.80  140.89
  -2   2   0 4733.83  152.58
  -3  -2   0 5379.86  165.18
   3  -2   0 5634.94  172.98
   3  -2   0 5250.98  170.18
  -3  -2   0 5378.86  172.18
   3  -2   0 5424.26  173.88
   3   2   0 5341.67  165.18
   3   2   0 5488.95  172.98
  -3   2   0 5366.36  171.88
  -3   2   0 5404.56  161.48
  -3   2   0 5299.97  170.58
  -3   2   0 5337.07  173.58
  -4  -2   0 3041.20  107.99
  -4  -2   0 3202.38   99.69
   4  -2   0 2893.21  108.99
   4  -2   0 3115.29  106.09
   4  -2   0 3345.97  112.79
  -4   2   0 2983.20   93.89
  -4   2   0 3139.09  109.89
  -4   2   0 3187.48  106.99
   4   2   0 2945.51  107.59
   4   2   0 3110.29   99.59
   5  -2   0 1385.06   63.39
   5  -2   0 1373.06   56.89
  -5  -2   0 1383.76   58.89
   5  -2   0 1358.36   62.69
  -5   2   0 1408.36   59.09
  -5   2   0 1332.77   42.10
  -5   2   0 1284.07   60.29
  -5   2   0 1361.86   42.40
   5   2   0 1405.36   49.80
   5   2   0 1307.07   58.49
   6  -2   0  318.27   27.90
  -6  -2   0  242.18   26.10
   6  -2   0  265.57   30.20
   6  -2   0  282.47   32.40
  -6   2   0  291.77   31.30
   6   2   0  250.77   26.20
   6   2   0  296.07   17.00
   6   2   0  228.18   28.50
   6   2   0  276.57   20.00
  -6   2   0  282.87   26.40
  -7  -2   0 1827.02   77.59
   7  -2   0 1934.91   86.09
   7  -2   0 1906.21   75.09
   7   2   0 1855.31   72.99
   7   2   0 1893.41   78.69
   7   2   0 1929.31   64.09
   7   2   0 1969.40   87.29
  -7   2   0 1896.41   75.49
  -8  -2   0 1602.04   68.69
   8  -2   0 1480.75   63.69
   8  -2   0 1500.35   75.69
   8   2   0 1509.75   64.69
   8   2   0 1420.16   75.29
   8   2   0 1486.95   50.69
   8   2   0 1440.96   67.49
  -9  -2   0  244.98   29.60
   9  -2   0  243.98   35.60
   9  -2   0  253.57   26.30
   9   2   0  248.68   28.80
   9   2   0  223.38   11.30
   9   2   0  231.38   11.40
   9   2   0  226.58   28.60
   9   2   0  213.38   34.30
 -10  -2   0  274.47   31.40
  10  -2   0  244.18   26.10
  10  -2   0  224.18   36.30
  10   2   0  298.97   40.30
  10   2   0  215.58   28.80
  10   2   0  227.78   30.20
  11  -2   0 1473.75   83.99
  11   2   0 1333.67   82.69
  11   2   0 1363.36   68.39
  12  -2   0  501.15   58.59
  12   2   0  505.45   59.69
  12   2   0  590.24   43.70
  13  -2   0   16.90   17.00
  13   2   0    8.50   15.80
  14  -2   0   95.09   33.90
  14   2   0   72.89   28.30
   0  -3   0    3.00    8.20
   0  -3   0    5.00    2.90
   0  -3   0    5.00    5.90
   0  -3   0    4.20    8.00
   0   3   0    8.10    5.70
   0   3   0    0.00    7.10
   0   3   0    0.10    6.30
   0   3   0    4.60    8.20
   1  -3   0   17.00    9.60
   1  -3   0   15.70    8.50
   1  -3   0   19.30    4.90
   1  -3   0   12.00    6.60
  -1  -3   0   18.50    6.20
  -1  -3   0    7.60    9.00
   1  -3   0   19.20    9.10
  -1  -3   0   19.40    9.90
   1   3   0   11.70    7.90
   1   3   0    8.40    8.40
  -1   3   0   10.90    7.30
  -1   3   0   16.10    7.50
  -1   3   0   11.70    8.20
  -1   3   0   27.80   11.10
   1   3   0   14.40    5.20
   1   3   0   16.70    3.60
   2  -3   0  606.14   34.60
  -2  -3   0  637.54   24.20
  -2  -3   0  659.93   34.40
   2  -3   0  639.64   35.30
   2  -3   0  577.94   34.50
  -2  -3   0  609.74   36.20
   2   3   0  603.14   33.20
   2   3   0  623.84   25.60
  -2   3   0  625.54   35.20
   2   3   0  630.24   24.50
  -2   3   0  688.03   37.90
  -2   3   0  650.73   35.20
   2   3   0  600.74   36.40
  -2   3   0  630.54   31.80
   3  -3   0  272.07   26.60
   3  -3   0  268.47   28.10
  -3  -3   0  272.67   21.30
  -3  -3   0  207.28   25.40
   3  -3   0  292.37   28.10
   3   3   0  309.77   21.90
   3   3   0  307.97   18.40
   3   3   0  266.97   28.10
  -3   3   0  293.57   28.80
  -3   3   0  277.57   27.10
  -3   3   0  353.66   27.10
   3   3   0  293.47   13.30
  -3   3   0  308.27   19.80
   4  -3   0   21.20   13.20
  -4  -3   0   29.30   12.80
  -4  -3   0   24.60    9.10
   4  -3   0   25.00   13.40
   4  -3   0   57.59   14.60
  -4   3   0   40.00   13.10
   4   3   0   26.30    8.40
   4   3   0   26.90    5.20
   4   3   0   25.50   12.00
  -4   3   0   35.00   14.40
   4   3   0   25.80    8.40
  -4   3   0   22.10    7.70
   5  -3   0  351.36   34.10
  -5  -3   0  324.07   22.70
   5  -3   0  310.07   30.90
   5  -3   0  356.16   36.40
  -5  -3   0  370.06   34.50
   5   3   0  347.27   24.80
  -5   3   0  367.76   35.80
  -5   3   0  329.37   31.80
  -5   3   0  355.16   18.90
   5   3   0  347.87   33.30
   5   3   0  367.66   23.40
   6  -3   0  709.73   42.60
  -6  -3   0  733.23   45.00
   6  -3   0  697.43   46.50
   6   3   0  805.42   42.40
   6   3   0  747.13   32.60
   6   3   0  680.83   44.30
  -6   3   0  806.82   28.10
  -6   3   0  680.53   42.60
   6   3   0  690.63   34.80
   7  -3   0   -5.80    8.00
   7  -3   0   -2.90   10.40
  -7  -3   0    5.10   10.80
   7   3   0    6.70   10.10
   7   3   0   -8.20    4.60
   7   3   0   -0.20    7.00
  -7   3   0   -3.20   10.20
   7   3   0    1.90    5.50
   7   3   0   14.30   11.60
   8  -3   0   82.49   22.70
   8  -3   0   97.69   19.50
   8   3   0  122.89   25.70
   8   3   0   83.39   11.70
   8   3   0   50.19   12.10
  -8   3   0   84.29   19.80
   8   3   0   87.29   19.90
   9  -3   0    1.50    9.10
   9  -3   0   13.20   15.20
   9   3   0    9.90    5.40
   9   3   0   21.00   13.80
   9   3   0   16.80    9.90
   9   3   0   -6.80    8.10
  10  -3   0   13.20   16.70
  10  -3   0   12.80   14.00
  10   3   0   14.30   11.90
  10   3   0  -15.70   13.40
  11  -3   0  -11.60   10.20
  11   3   0   -3.60   11.30
  11   3   0  -10.60   14.10
  12  -3   0    9.30   19.00
  12   3   0    9.40   18.70
  12   3   0   12.50   15.60
  13  -3   0   47.30   26.30
  13   3   0   42.40   26.20
   0  -4   0 5104.99  171.08
   0  -4   0 4928.71  168.88
   0  -4   0 4988.60  161.18
   0  -4   0 5165.08  147.49
   0   4   0 5187.78  169.38
   0   4   0 4985.70  171.18
   0   4   0 5034.50  160.88
   0   4   0 4851.71  169.48
  -1  -4   0 1375.76   53.29
   1  -4   0 1346.77   61.19
   1  -4   0 1448.66   47.30
   1  -4   0 1395.66   64.49
   1  -4   0 1471.45   60.89
  -1  -4   0 1276.07   63.09
  -1  -4   0 1419.56   64.09
  -1   4   0 1346.47   61.39
  -1   4   0 1379.86   63.49
   1   4   0 1477.75   53.69
  -1   4   0 1463.15   60.49
  -1   4   0 1494.35   67.09
   1   4   0 1449.26   64.09
   1   4   0 1447.96   66.09
   1   4   0 1412.66   44.70
   2  -4   0  196.78   14.40
   2  -4   0  224.88   26.00
  -2  -4   0  204.38   14.00
  -2  -4   0  164.38   23.10
  -2  -4   0  237.48   27.80
   2  -4   0  211.68   26.60
   2  -4   0  205.28   25.60
   2   4   0  237.58   14.60
  -2   4   0  193.18   24.10
   2   4   0  173.28   11.70
  -2   4   0  207.38   23.10
   2   4   0  285.37   31.50
  -2   4   0  191.28   23.00
   2   4   0  199.58   24.40
  -2   4   0  190.28   25.90
  -3  -4   0 1528.45   66.09
  -3  -4   0 1587.24   71.89
   3  -4   0 1676.53   71.59
   3  -4   0 1537.15   70.69
   3  -4   0 1562.14   70.09
   3   4   0 1451.55   65.09
  -3   4   0 1491.15   62.59
  -3   4   0 1495.95   67.89
   3   4   0 1515.35   71.29
   3   4   0 1575.84   55.19
  -3   4   0 1396.26   68.59
   3   4   0 1501.55   50.19
   4  -4   0 2373.36   95.59
  -4  -4   0 2183.48   85.89
   4  -4   0 2047.50   91.19
   4  -4   0 2360.46   93.89
  -4  -4   0 2338.07   95.49
  -4   4   0 2403.86   94.79
   4   4   0 2274.77   86.89
   4   4   0 2168.58   94.49
  -4   4   0 2176.68   81.69
   4   4   0 2136.69   78.29
   4   4   0 2204.18   68.39
  -4   4   0 2214.98   93.39
   5  -4   0  138.89   22.90
   5  -4   0   79.09   20.60
  -5  -4   0  130.69   19.70
  -5   4   0  143.19   16.60
  -5   4   0  107.49   21.90
   5   4   0  131.89   17.80
   5   4   0  140.59   25.30
   5   4   0  150.58    8.90
   5   4   0  125.49   18.30
   6  -4   0  419.36   43.10
  -6  -4   0  436.06   30.00
   6   4   0  469.65   21.00
   6   4   0  484.15   32.60
   6   4   0  469.95   20.90
  -6   4   0  532.85   26.30
   6   4   0  473.15   30.80
   6   4   0  466.35   45.20
  -6   4   0  479.95   44.40
   7  -4   0 1224.08   68.69
  -7   4   0 1179.68   43.60
   7   4   0 1245.68   53.99
   7   4   0 1246.28   59.79
  -7   4   0 1116.39   63.79
   7   4   0 1182.18   44.80
   7   4   0 1154.98   65.79
   7   4   0 1260.07   45.90
   8  -4   0 1197.68   70.89
   8   4   0 1159.58   46.40
   8   4   0 1190.08   67.59
   8   4   0 1133.79   46.00
   8   4   0 1107.99   49.90
  -8   4   0 1018.10   62.29
   9  -4   0  204.68   35.30
   9   4   0  230.98   35.50
   9   4   0  157.18   34.00
   9   4   0  210.98   20.70
  -9   4   0  261.17   34.70
  10  -4   0   43.30   21.80
  10   4   0   44.10   20.20
  10   4   0   66.89   21.80
 -10   4   0   34.40   17.80
  11  -4   0  614.14   65.29
  11   4   0  595.34   65.39
  11   4   0  604.34   58.69
  12  -4   0  283.37   46.40
  12   4   0  291.07   48.00
  12   4   0  238.78   38.10
  13  -4   0  -13.40   19.30
  13   4   0  -30.10   17.80
   0  -5   0    0.40    1.80
   0  -5   0   -7.90    6.30
   0  -5   0    6.10    9.80
   0  -5   0   -3.30    6.00
   0   5   0   -5.20    9.60
   0   5   0    3.20    7.40
   0   5   0   -8.10    9.70
  -1  -5   0   53.39   15.40
   1  -5   0   50.39   13.70
   1  -5   0   51.19    6.90
  -1  -5   0   50.69   11.20
  -1  -5   0   32.60   17.00
   1  -5   0   68.59   17.50
   1   5   0   50.59   10.90
   1   5   0   58.59   17.80
  -1   5   0   64.19   14.60
   1   5   0   60.79   16.60
  -1   5   0   31.80   12.20
  -1   5   0   52.59   16.30
   2  -5   0  730.63   43.20
   2  -5   0  611.74   27.50
  -2  -5   0  618.04   29.40
  -2  -5   0  570.14   41.30
  -2   5   0  530.35   38.20
   2   5   0  654.93   43.40
   2   5   0  594.54   43.20
  -2   5   0  617.54   45.00
   2   5   0  599.94   23.60
   2   5   0  649.54   29.70
  -3  -5   0  614.34   25.70
   3  -5   0  580.34   30.00
   3  -5   0  577.04   41.80
   3  -5   0  612.54   42.60
  -3  -5   0  610.04   41.00
   3   5   0  581.64   25.20
   3   5   0  601.14   40.60
   3   5   0  594.24   44.00
   3   5   0  586.34   26.40
  -3   5   0  517.85   48.00
  -3   5   0  579.24   38.20
   4  -5   0  -13.70   10.70
  -4  -5   0   -4.60    7.90
  -4   5   0   -5.10    7.50
   4   5   0    1.80    5.70
   4   5   0    5.90    9.20
   4   5   0    1.00    9.00
  -4   5   0   15.70   15.20
  -5  -5   0  527.35   37.80
   5  -5   0  512.65   49.00
  -5   5   0  588.14   52.49
   5   5   0  507.45   36.50
   5   5   0  521.65   30.70
   5   5   0  565.94   52.79
  -5   5   0  533.55   33.70
   6  -5   0  267.97   38.00
  -6  -5   0  232.88   28.40
   6   5   0  227.48   24.60
   6   5   0  225.48   35.10
  -6   5   0  291.27   39.00
   6   5   0  283.47   31.30
  -6   5   0  252.77   24.90
   7  -5   0   33.10   19.80
  -7  -5   0   35.00   12.80
  -7   5   0   33.90    9.70
   7   5   0   34.90   13.00
   7   5   0   27.00   12.10
  -7   5   0   54.49   22.40
   7   5   0   22.90   15.20
   8  -5   0  237.68   38.30
   8   5   0  209.38   36.10
  -8   5   0  207.88   34.80
  -8   5   0  256.67   16.70
   8   5   0  202.18   25.00
   9  -5   0  173.88   35.60
   9   5   0  138.79   20.80
  -9   5   0  136.19   29.30
   9   5   0  165.28   33.10
  10  -5   0   69.99   26.90
 -10   5   0   78.19   26.50
  10   5   0  100.49   29.90
  10   5   0   68.29   24.70
  11  -5   0   -8.50   19.40
  11   5   0   -2.90   12.50
  11   5   0   -0.60   14.60
  12  -5   0  -32.40   17.40
  12   5   0   38.60   22.00
  12   5   0   14.60   22.10
   0  -6   0 2657.13   98.19
   0   6   0 2342.67  108.09
   0   6   0 2635.04  112.79
  -1  -6   0  940.01   45.30
   1  -6   0  849.91   50.29
   1  -6   0  942.61   30.50
   1   6   0  826.02   56.29
  -1   6   0  977.60   57.79
   1   6   0  986.80   60.89
  -1   6   0  843.62   58.39
   2  -6   0   17.60    5.90
   2  -6   0   -4.00    9.50
  -2  -6   0   -2.60    6.30
   2   6   0    5.20   12.80
  -2   6   0   -3.30    9.80
   2   6   0    6.80   15.40
  -2   6   0   11.50   12.00
  -3  -6   0  632.84   28.80
   3  -6   0  632.14   47.40
   3  -6   0  622.04   31.10
  -3   6   0  655.43   44.50
   3   6   0  551.74   44.00
   3   6   0  666.43   26.30
   3   6   0  630.74   59.39
  -3   6   0  676.43   52.09
   4  -6   0 1064.59   65.19
   4  -6   0  954.70   45.10
   4   6   0 1033.70   59.59
   4   6   0  961.30   65.29
  -4   6   0 1008.80   55.39
  -4   6   0  958.50   62.99
   5  -6   0  459.45   49.20
   5  -6   0  363.96   30.90
   5   6   0  432.56   42.80
  -5   6   0  366.46   36.00
   5   6   0  375.26   25.00
  -5   6   0  407.06   47.70
   5   6   0  324.37   43.90
   6  -6   0  186.18   34.70
  -6   6   0  230.68   27.30
  -6   6   0  196.28   34.50
   6   6   0  196.08   34.90
   6   6   0  223.38   31.30
   7  -6   0  475.65   54.69
  -7   6   0  339.87   47.60
  -7   6   0  454.15   31.90
   7   6   0  455.95   43.30
   7   6   0  483.05   56.39
   8  -6   0  157.48   34.70
   8   6   0  141.09   24.30
   8   6   0  146.59   31.90
  -8   6   0   94.19   30.00
   9  -6   0   47.80   20.40
  -9   6   0    4.80   17.90
   9   6   0    4.20   20.00
  10  -6   0  139.89   34.70
  10   6   0  147.99   36.20
 -10   6   0  141.09   34.40
  10   6   0  146.49   36.30
  11  -6   0  621.84   70.99
  11   6   0  581.14   68.69
 -11   6   0  498.85   60.29
  11   6   0  412.86   60.69
   0  -7   0    3.40   10.00
   0   7   0  -13.80    8.10
   0   7   0    8.10   15.30
   1  -7   0  294.17   35.20
  -1  -7   0  354.06   32.00
  -1   7   0  402.16   47.40
  -1   7   0  325.07   42.80
   1   7   0  321.07   43.80
   1   7   0  351.46   44.70
  -2  -7   0  529.45   30.60
   2  -7   0  477.85   19.60
   2   7   0  477.95   52.19
  -2   7   0  457.35   53.49
  -2   7   0  445.06   48.00
   2   7   0  470.15   52.09
  -3  -7   0   76.59   12.30
   3  -7   0  100.49   12.40
  -3   7   0   82.89   27.30
   3   7   0  144.39   31.50
   3   7   0   75.29   22.90
  -3   7   0   88.59   22.20
   4  -7   0   11.60    8.40
  -4   7   0   23.70   17.80
  -4   7   0    8.70   15.10
   4   7   0  -16.00   13.00
   4   7   0   12.70   15.20
   5  -7   0  418.76   29.80
   5  -7   0  456.65   53.29
   5   7   0  324.47   47.60
  -5   7   0  333.97   38.20
  -5   7   0  277.87   44.10
   5   7   0  422.96   47.40
   6  -7   0  445.26   37.70
   6  -7   0  466.05   55.09
  -6   7   0  456.55   56.79
   6   7   0  428.06   56.09
   6   7   0  475.95   50.39
  -6   7   0  477.95   44.10
   7  -7   0   48.60   18.20
   7  -7   0   22.50   23.30
  -7   7   0    1.60   20.40
   7   7   0   -0.10   13.60
   7   7   0   40.70   19.10
  -7   7   0   27.90   15.80
   8  -7   0   58.49   26.50
  -8   7   0  135.19   35.00
   8   7   0   74.39   21.40
   8   7   0   18.80   23.20
   9  -7   0  297.57   50.59
   9   7   0  305.27   50.59
  -9   7   0  260.77   47.70
  10  -7   0   48.60   28.60
  10   7   0   52.89   28.60
 -10   7   0  119.39   35.40
   0   8   0  285.07   45.00
   0   8   0  176.98   36.70
   1   8   0   71.99   26.90
  -1   8   0   99.49   28.30
   1   8   0   32.80   22.60
  -1   8   0  143.69   34.70
   2   8   0   10.10   19.70
  -2   8   0    7.70   19.30
   2   8   0   14.60   18.90
  -2   8   0  -16.90   13.50
   3   8   0  414.36   51.79
  -3   8   0  434.76   51.19
  -3   8   0  466.05   57.79
   3   8   0  381.56   53.99
  -4   8   0  573.54   66.99
   4   8   0  635.44   69.69
  -4   8   0  729.73   56.19
   4   8   0  632.24   63.59
  -5   8   0  100.39   26.40
  -5   8   0   86.69   30.80
   5   8   0  110.89   28.90
   5   8   0  146.89   35.60
   6  -8   0   89.29   29.00
  -6   8   0   51.19   28.40
   6   8   0   99.39   26.70
  -6   8   0   43.10   19.50
   6   8   0   75.99   27.40
   7  -8   0  493.95   62.59
   7   8   0  444.56   51.79
  -7   8   0  469.95   63.19
   7   8   0  446.76   62.69
   8  -8   0  214.98   43.40
  -8   8   0  288.47   50.79
   8   8   0  232.88   47.70
   0   9   0   -6.50   17.00
   0   9   0    4.60   19.60
   1   9   0   97.09   32.30
  -1   9   0   89.89   32.80
   1   9   0   80.49   31.00
  -1   9   0  139.09   35.80
  -2   9   0  305.07   46.70
   2   9   0  409.16   55.89
   2   9   0  305.57   51.09
  -2   9   0  300.27   51.79
  -3   9   0  242.58   42.30
   3   9   0  247.28   46.70
  -3   9   0  129.29   37.70
   3   9   0  167.28   38.10
   4   9   0   21.00   22.30
   4   9   0   19.80   24.90
  -4   9   0   11.80   19.10
  -4   9   0   28.10   27.10
  -5   9   0  223.88   39.00
   5   9   0  244.48   50.29
   5   9   0  264.47   44.70
  -5   9   0  255.37   50.99
  14   0  -1   13.30   18.00
  13   0  -1    9.60   18.20
  12   0  -1    9.00   17.90
  11   0  -1    0.20   14.00
  11   0  -1   -0.20    5.60
  10   0  -1    3.30    5.40
  10   0  -1    1.70    6.30
  10   0  -1   -1.80    9.50
   9   0  -1    1.00   10.40
   9   0  -1   -2.30    6.00
   9   0  -1   -0.10    4.80
   8   0  -1   -0.20   12.30
   8   0  -1   -1.30    5.10
   8   0  -1  -11.90    3.70
   8   0  -1    8.70   10.80
  -7   0   1    6.20    9.90
   7   0  -1   -8.10    4.50
   7   0  -1   10.00   11.20
   7   0  -1   10.90    9.80
   7   0  -1   -1.80    4.50
  -6   0   1   -8.70    7.60
   6   0  -1    5.00    9.30
   6   0  -1   -0.70    4.10
   6   0  -1   -0.60    5.50
   5   0  -1    1.00    4.00
  -5   0   1   -0.30    7.10
   5   0  -1   -1.50    6.20
   4   0  -1   -0.80    3.70
   4   0  -1    1.60    5.70
  -4   0   1    0.50    7.00
   3   0  -1    2.60    3.50
  -3   0   1    0.70    6.30
   3   0  -1   -4.30    4.30
   2   0  -1   10.60    4.90
  -2   0   1   15.20    5.30
   1   0  -1   -0.60    2.70
  -1   0   1    2.80    2.30
  -1   0   1   -1.80    2.10
   1   0  -1    3.00    1.80
   0   0  -1    8.20    2.70
   0   0  -1    8.30    2.90
   0   0   1   10.20    2.50
   0   0   1    9.10    2.80
   0   0  -1    6.80    2.90
   1   0   1    5.20    3.50
  -1   0  -1   -4.40    3.00
  -1   0  -1   -2.20    2.80
   1   0   1    0.80    3.60
   1   0   1   -3.70    3.10
   1   0   1   -4.70    3.80
  -1   0  -1    2.50    2.20
  -1   0  -1    3.80    3.90
  -1   0  -1   -0.80    3.40
  -2   0  -1    0.00    5.30
   2   0   1    3.90    5.20
   2   0   1    0.70    5.50
  -2   0  -1    9.60    5.00
  -2   0  -1    5.50    2.40
  -2   0  -1   -2.00    4.30
   2   0   1    0.80    5.70
   2   0   1    0.80    2.00
   2   0   1   11.50    4.70
   3   0   1    5.40    5.80
  -3   0  -1  -12.50    5.70
   3   0   1    8.00    5.10
  -3   0  -1   -6.00    4.20
  -3   0  -1    8.20    5.40
  -3   0  -1   -0.10    2.40
   3   0   1    1.30    2.30
   3   0   1    2.00    5.70
  -4   0  -1    3.80    6.30
  -4   0  -1    2.00    5.10
  -4   0  -1   -4.60    6.50
   4   0   1   -2.60    5.90
   4   0   1    0.70    4.50
   4   0   1   -0.60    2.40
   4   0   1   -1.60    6.30
  -5   0  -1   -0.40    5.20
   5   0   1    1.80    6.70
   5   0   1    1.30    4.90
   5   0   1    2.20    2.80
   5   0   1   -1.80    6.60
  -5   0  -1   -3.50    7.40
   6   0   1  -13.00    7.70
  -6   0  -1   -0.80    8.50
   6   0   1    0.50    2.70
  -6   0  -1    5.40    5.70
   6   0   1   -0.40    4.90
   6   0   1   12.70    9.10
   7   0   1    1.80    5.70
   7   0   1   -7.20    8.20
   7   0   1    3.60    3.30
  -7   0  -1   -0.20    5.20
   7   0   1  -13.60    8.40
   8   0   1    0.10    2.90
   8   0   1    3.20   11.00
  -8   0  -1   -6.90    5.10
   8   0   1  -11.50   10.90
   8   0   1   -3.40    5.30
   9   0   1    0.80    6.40
  -9   0  -1    7.00    6.50
   9   0   1    5.00   13.20
   9   0   1    0.20    1.50
  10   0   1    6.50   12.20
 -10   0  -1    4.20    7.30
  10   0   1   -4.90    6.20
  11   0   1   -0.20   11.70
  12   0   1   27.90   20.90
  13   0   1    9.00   21.30
  14   0   1   -4.90   18.60
  14  -1  -1  177.58   41.30
  14   1  -1  257.77   44.60
  13  -1  -1  -10.10   15.60
  13   1  -1   23.90   20.40
  12  -1  -1  776.22   72.19
  12   1  -1  732.43   69.79
  11  -1  -1 1351.96   81.59
  11   1  -1 1437.06   83.19
  11   1  -1 1410.16   61.49
  10  -1  -1  315.07   41.10
  10  -1  -1  338.37   25.00
  10   1  -1  277.77   38.50
  10   1  -1  278.77   18.60
  10   1  -1  312.37   19.50
  10   1  -1  242.68   25.50
   9  -1  -1  188.28   31.20
   9  -1  -1  188.78   21.30
   9   1  -1  117.19   22.40
   9   1  -1  219.78   16.20
   9   1  -1  174.58   16.50
   9   1  -1  148.39   20.00
   9   1  -1  202.88   31.80
   8  -1  -1 2031.60   91.19
   8  -1  -1 2023.50   77.09
   8   1  -1 2153.68   85.89
   8   1  -1 2030.80   78.09
   8   1  -1 2103.89   92.69
   7  -1  -1 2330.67   83.79
   7  -1  -1 2322.87   95.29
   7  -1  -1 2301.07   94.89
   7   1  -1 2288.17   95.09
   7   1  -1 2301.37   83.99
  -7   1   1 2326.37   94.79
   6  -1  -1  130.69   20.60
   6  -1  -1  132.49   20.10
   6  -1  -1  148.49   17.40
  -6  -1   1  139.59   16.70
   6   1  -1  158.08   21.40
   6   1  -1  137.89   16.40
  -6   1   1  156.48   21.20
  -5  -1   1 1476.25   55.89
   5  -1  -1 1396.16   60.79
   5  -1  -1 1461.95   55.59
   5   1  -1 1419.96   61.09
  -5   1   1 1461.95   60.89
   5   1  -1 1381.86   54.79
  -4  -1   1 2835.72   92.59
   4  -1  -1 2639.54   96.19
   4  -1  -1 2866.61   93.19
   4   1  -1 2713.33   96.59
  -4   1   1 2841.32   96.79
   4   1  -1 2677.93   91.89
  -3  -1   1 4526.65  144.59
   3  -1  -1 4679.83  145.49
   3  -1  -1 4683.63  146.89
   3  -1  -1 4656.13  134.69
   3   1  -1 4623.84  142.29
  -3   1   1 4470.25  145.09
  -3   1   1 4917.71  147.49
   3   1  -1 4786.92  145.39
   2  -1  -1  504.05   23.00
   2  -1  -1  466.05   22.60
   2  -1  -1  470.15   17.70
  -2   1   1  457.35   17.70
  -2   1   1  469.15   23.40
  -2   1   1  454.85   21.80
   2   1  -1  455.95   21.10
   2   1  -1  443.56   22.50
  -1  -1   1 4168.58  126.59
   1  -1  -1 4099.99  126.39
   1  -1  -1 4112.99  126.19
   1  -1  -1 4301.67  127.49
  -1  -1   1 4448.25  128.89
   1  -1  -1 4245.58  129.39
   1   1  -1 4352.86  128.89
  -1   1   1 4010.90  128.89
  -1   1   1 4177.18  126.69
  -1   1   1 4168.58  125.99
   1   1  -1 4130.59  126.59
  -1   1   1 4419.66  127.59
   0  -1  -1 7804.02  245.98
   0  -1   1 8095.99  245.48
   0  -1   1 8210.78  247.48
   0  -1   1 8829.62  247.38
   0  -1   1 8874.21  247.88
   0  -1  -1 8603.04  244.18
   0  -1  -1 8645.83  247.78
   0   1  -1 8004.50  245.38
   0   1   1 8026.00  246.38
   0   1  -1 8572.34  247.18
   0   1   1 8843.32  244.28
   0   1   1 7685.93  246.98
   0   1  -1 8670.83  247.88
   0   1  -1 8707.43  244.68
   1  -1   1 2275.77   79.09
   1  -1   1 2554.94   78.29
  -1  -1  -1 2465.35   76.59
  -1  -1  -1 2380.36   79.49
  -1  -1  -1 2462.15   75.09
   1  -1   1 2297.17   77.49
  -1  -1  -1 2479.35   71.39
   1  -1   1 2457.95   75.39
   1   1   1 2431.66   71.29
   1   1   1 2479.65   79.89
  -1   1  -1 2309.37   79.49
  -1   1  -1 2404.16   77.59
   1   1   1 2482.85   75.19
   1   1   1 2478.35   76.49
  -1   1  -1 2346.17   77.89
   2  -1   1 1127.49   42.30
  -2  -1  -1 1014.70   41.60
  -2  -1  -1 1007.00   34.30
   2  -1   1 1004.00   38.70
  -2  -1  -1 1073.99   35.20
   2  -1   1 1038.20   43.30
   2   1   1 1007.30   41.10
   2   1   1 1051.89   35.30
  -2   1  -1 1137.19   43.80
  -2   1  -1  967.60   40.90
  -2   1  -1 1057.69   39.20
   2   1   1 1085.69   40.50
   2   1   1 1053.19   34.40
  -3  -1  -1 4275.17  125.69
   3  -1   1 4436.76  141.09
  -3  -1  -1 4374.46  137.49
   3  -1   1 4269.47  132.99
   3  -1   1 4138.39  138.89
  -3   1  -1 4347.56  130.19
   3   1   1 4241.38  137.09
   3   1   1 4427.56  140.19
  -3   1  -1 4369.06  139.49
  -3   1  -1 4240.48  133.09
  -3   1  -1 4406.46  141.09
   3   1   1 4318.47  131.99
   3   1   1 4215.58  125.69
   3   1   1 4397.86  137.99
   4  -1   1 4903.71  157.38
   4  -1   1 4809.62  157.48
   4  -1   1 4543.05  146.49
  -4  -1  -1 5105.69  153.48
  -4   1  -1 4671.63  156.88
  -4   1  -1 4711.93  147.09
   4   1   1 4839.12  157.08
  -4   1  -1 4798.72  143.89
  -4   1  -1 4559.14  155.28
   4   1   1 4843.82  149.09
   4   1   1 4700.03  152.48
   5  -1   1  152.18   14.50
   5  -1   1  127.59   20.00
  -5  -1  -1  121.39   16.40
   5  -1   1  180.68   22.90
  -5   1  -1  138.09   20.10
   5   1   1  121.49   15.50
  -5   1  -1  148.49   15.40
   5   1   1  129.99   18.80
   5   1   1  156.68   17.80
  -5   1  -1  168.98   12.80
  -6  -1  -1  462.65   28.10
   6  -1   1  433.46   23.10
   6  -1   1  479.15   34.60
   6  -1   1  335.97   33.50
   6   1   1  409.56   27.20
  -6   1  -1  422.66   24.20
   6   1   1  403.96   36.40
   6   1   1  439.06   28.30
  -6   1  -1  410.56   20.60
  -6   1  -1  424.76   31.40
  -7  -1  -1 1092.89   51.69
   7  -1   1 1239.08   46.40
   7  -1   1 1098.59   60.09
   7  -1   1 1067.49   59.39
   7   1   1 1091.79   53.69
  -7   1  -1 1161.58   42.70
   7   1   1 1234.08   53.69
   7   1   1 1153.78   60.69
   8  -1   1 1069.19   61.39
  -8  -1  -1  936.91   47.90
   8  -1   1  940.21   41.20
   8   1   1 1010.50   52.79
   8   1   1 1097.59   60.59
  -8   1  -1  994.00   38.30
   8   1   1 1015.20   49.20
   9  -1   1  304.07   20.10
  -9  -1  -1  318.07   31.20
   9  -1   1  317.97   39.50
   9   1   1  293.37   33.40
   9   1   1  298.17   37.90
   9   1   1  291.47   29.40
  -9   1  -1  361.16   18.60
 -10  -1  -1  221.98   25.80
  10  -1   1  213.58   35.60
  10   1   1  192.68   34.50
  10   1   1  217.58   25.90
  11  -1   1 1308.07   78.89
  11   1   1 1124.29   57.49
  11   1   1 1334.27   80.79
  12  -1   1  517.25   59.39
  12   1   1  388.96   52.19
  13  -1   1   34.90   20.40
  13   1   1   23.40   22.80
  14  -2  -1  138.79   39.20
  14   2  -1  168.68   40.40
  13  -2  -1  107.49   29.50
  13   2  -1   64.69   27.70
  12  -2  -1    3.40   19.20
  12   2  -1   51.59   17.40
  12   2  -1   22.00   20.30
  11  -2  -1   -0.70   10.70
  11   2  -1    6.30   11.60
  11   2  -1  -12.30   14.00
  10  -2  -1   14.20   16.20
  10  -2  -1    4.00   10.20
  10   2  -1    4.80    5.90
  10   2  -1    3.80    8.40
  10   2  -1   17.60   14.30
  10   2  -1    2.60   13.40
   9  -2  -1   20.70   13.60
   9  -2  -1    4.00    9.20
   9   2  -1    4.90    9.30
   9   2  -1   10.80    8.90
   9   2  -1   16.60   11.10
   9   2  -1   17.40    7.30
   8  -2  -1   77.19   19.20
  -8  -2   1   94.29   18.30
   8  -2  -1  102.49   18.30
   8   2  -1  106.69   18.80
   8   2  -1   99.59   22.10
   8   2  -1  108.69   13.70
  -7  -2   1    4.00    7.80
   7  -2  -1   -1.20    7.50
   7  -2  -1   16.40   10.40
   7   2  -1   -3.50    6.70
   7   2  -1   31.40   14.50
   7   2  -1   17.50    7.80
   6  -2  -1  158.18   23.10
   6  -2  -1  141.39   22.20
  -6  -2   1  139.29   19.80
   6  -2  -1  131.19   18.80
  -6   2   1  132.99   19.60
   6   2  -1  130.79   14.90
   6   2  -1  130.29   21.00
   6   2  -1  136.19   19.10
  -6   2   1  121.59   19.30
  -5  -2   1   60.59   14.40
   5  -2  -1   78.59   16.10
   5  -2  -1   25.20   12.00
   5  -2  -1   46.60   12.20
  -5   2   1   71.79   15.00
   5   2  -1   55.19   10.20
  -5   2   1  111.19   18.70
   5   2  -1   68.09   13.50
   4  -2  -1    8.50    7.70
   4  -2  -1   -3.70    7.00
  -4  -2   1   12.30    9.00
   4  -2  -1   12.10    9.50
   4   2  -1   12.30    6.60
  -4   2   1   11.00    4.10
  -4   2   1   14.10    7.60
  -4   2   1   -3.00    7.80
   4   2  -1   15.70    8.80
   3  -2  -1  487.05   21.10
  -3  -2   1  480.55   25.70
   3  -2  -1  484.85   28.60
   3  -2  -1  478.75   28.40
  -3  -2   1  468.35   28.50
   3  -2  -1  519.65   30.20
   3   2  -1  551.64   29.50
   3   2  -1  470.25   22.40
  -3   2   1  456.85   21.20
  -3   2   1  503.35   28.60
  -3   2   1  445.46   26.60
   3   2  -1  443.16   24.80
  -2  -2   1 1887.21   67.99
   2  -2  -1 1991.70   70.99
   2  -2  -1 1953.50   69.49
   2  -2  -1 1819.12   68.39
  -2  -2   1 1914.01   62.89
  -2  -2   1 1920.51   70.59
   2  -2  -1 1860.51   64.09
   2   2  -1 1920.01   70.99
  -2   2   1 1861.01   68.09
   2   2  -1 1948.11   68.59
  -2   2   1 1813.02   69.59
   2   2  -1 1958.50   63.19
  -2   2   1 1946.91   64.79
   1  -2  -1   49.80    9.70
  -1  -2   1   48.70    8.20
   1  -2  -1   49.60   10.00
   1  -2  -1   60.99    9.60
   1  -2  -1   71.79   11.60
  -1  -2   1   53.39   10.90
   1  -2  -1   42.00    7.00
   1   2  -1   56.29   10.70
  -1   2   1   68.39   10.70
  -1   2   1   46.90    7.10
   1   2  -1   43.20    7.50
  -1   2   1   49.20   11.40
  -1   2   1   43.90    9.70
   1   2  -1   48.30    3.80
   1   2  -1   55.49   10.40
   0  -2   1   17.40    2.40
   0  -2  -1   21.00    5.40
   0  -2   1   15.50    7.40
   0  -2   1   20.00    6.30
   0  -2  -1   24.60    6.00
   0  -2  -1   12.80    7.80
   0  -2  -1   13.30    6.30
   0   2  -1   16.50    8.40
   0   2  -1   18.80    7.60
   0   2   1   31.30    9.30
   0   2  -1   18.10    7.00
   0   2  -1    7.90    6.30
   0   2   1   12.70    4.80
   0   2   1   33.90    8.50
  -1  -2  -1  197.58   13.30
  -1  -2  -1  190.48   17.00
   1  -2   1  217.68   18.90
   1  -2   1  211.08   19.20
   1  -2   1  228.38   20.40
  -1  -2  -1  188.68   18.80
  -1  -2  -1  205.08    8.80
  -1   2  -1  193.38   19.40
  -1   2  -1  188.48   18.20
  -1   2  -1  189.68   17.90
   1   2   1  195.38   19.70
   1   2   1  200.78   15.60
   1   2   1  201.78   12.50
   2  -2   1   55.19   11.50
   2  -2   1   49.60   10.90
  -2  -2  -1   40.10   11.50
   2  -2   1   27.80    8.60
  -2  -2  -1   30.30    8.20
  -2  -2  -1   43.00    8.30
   2   2   1   42.20    8.10
  -2   2  -1   49.50   10.90
   2   2   1   29.90   11.30
  -2   2  -1   43.20    9.70
   2   2   1   46.70    8.80
   3  -2   1  116.79   17.90
  -3  -2  -1  151.28   19.20
  -3  -2  -1  139.39   13.10
   3  -2   1  125.89   15.90
   3  -2   1  108.69   16.00
   3   2   1  144.09    8.10
  -3   2  -1   92.19   15.20
   3   2   1  128.59   12.10
   3   2   1  144.19   15.50
  -3   2  -1  116.79   17.40
   3   2   1  146.09   18.50
  -3   2  -1  109.69   15.60
   4  -2   1   54.09   13.80
  -4  -2  -1   69.19    9.10
   4  -2   1   60.69   13.50
   4  -2   1   66.99   12.40
  -4  -2  -1   77.39   15.30
   4   2   1   52.59    8.10
  -4   2  -1   74.19   15.20
   4   2   1   72.69   14.80
  -4   2  -1   64.79   12.80
  -4   2  -1   77.49   16.70
   4   2   1   57.29   12.40
   4   2   1   61.09    7.90
   5  -2   1   11.40   10.50
  -5  -2  -1   -3.50    5.10
   5  -2   1   -3.50    6.30
   5  -2   1    1.30    6.30
   5   2   1    7.30    8.60
   5   2   1   -1.10    3.80
  -5   2  -1    1.40    6.40
   5   2   1    7.50    8.40
  -5   2  -1   -0.70    7.80
  -5   2  -1   -2.70    7.70
  -5   2  -1    2.20    4.00
   5   2   1   -0.70    4.90
   6  -2   1   12.50    7.90
   6  -2   1   20.50   12.30
   6  -2   1   10.20    9.40
  -6  -2  -1   31.40   11.40
   6   2   1   21.80   10.60
   6   2   1   10.40   11.40
   6   2   1    9.60    6.60
  -6   2  -1    8.50   10.20
   6   2   1   36.50   12.70
   6   2   1    8.10    3.50
  -6   2  -1   28.30   10.70
  -6   2  -1   16.30    5.00
  -7  -2  -1   80.79   17.80
   7  -2   1   85.79   14.70
   7  -2   1   81.99   20.40
   7   2   1   71.39   13.80
   7   2   1   64.19   20.40
   7   2   1   61.49   15.30
  -7   2  -1   80.79    8.00
  -7   2  -1   77.19   15.60
   8  -2   1  126.89   24.60
  -8  -2  -1  136.29   22.20
   8  -2   1  111.29   17.00
   8   2   1  127.29   22.10
  -8   2  -1  127.39    6.00
  -8   2  -1  140.49   19.20
   8   2   1  164.48   21.20
   8   2   1  157.28   27.40
  -9  -2  -1   53.19   16.10
   9  -2   1   43.70   11.70
   9  -2   1   -2.20    9.90
   9   2   1   31.80   13.30
   9   2   1   28.50   17.20
   9   2   1   40.40   14.10
  10  -2   1  242.08   37.00
  10   2   1  276.07   33.10
  10   2   1  321.87   35.40
  10   2   1  233.98   36.60
  11  -2   1   89.29   27.60
  11   2   1   42.00   17.20
  11   2   1   62.59   22.00
  12  -2   1   -2.00   18.10
  12   2   1   -7.70   21.10
  13  -2   1   37.40   24.90
  13   2   1    9.60   23.00
  13  -3  -1    1.40   20.70
  13   3  -1   25.60   17.70
  12  -3  -1  538.75   62.09
  12   3  -1  548.75   62.49
  12   3  -1  566.14   53.29
  11  -3  -1 1392.96   83.59
  11   3  -1 1214.58   68.39
  11   3  -1 1288.17   81.29
  10  -3  -1  345.97   45.90
  10   3  -1  452.75   26.10
  10   3  -1  521.25   40.60
  10   3  -1  423.66   39.50
  10   3  -1  541.45   55.19
   9  -3  -1  366.66   43.20
   9  -3  -1  399.16   38.20
   9   3  -1  355.46   32.10
   9   3  -1  349.37   24.10
   9   3  -1  373.66   44.20
   9   3  -1  405.66   39.90
   8  -3  -1 1593.14   80.69
   8  -3  -1 1616.24   73.49
   8   3  -1 1643.14   83.39
  -8   3   1 1666.63   75.69
   8   3  -1 1568.14   75.49
   8   3  -1 1610.54   63.69
   7  -3  -1 1704.03   79.89
   7  -3  -1 1704.13   74.79
  -7  -3   1 1648.44   76.09
   7   3  -1 1711.13   66.29
  -7   3   1 1610.44   74.99
   7   3  -1 1660.23   76.39
   6  -3  -1  198.28   26.70
   6  -3  -1  209.78   26.70
  -6  -3   1  236.68   28.70
   6   3  -1  168.78   19.50
   6   3  -1  182.38   25.10
  -6   3   1  187.98    9.90
  -6   3   1  171.48   24.40
   5  -3  -1  810.52   45.60
   5  -3  -1  688.73   40.40
  -5  -3   1  650.13   35.60
   5  -3  -1  681.73   41.70
  -5  -3   1  667.83   41.50
  -5   3   1  720.73   43.20
  -5   3   1  758.12   43.60
  -5   3   1  732.73   29.50
   5   3  -1  647.64   35.30
   5   3  -1  676.93   41.20
   5   3  -1  683.83   31.60
  -4  -3   1 3015.60  109.99
   4  -3  -1 2871.11  107.89
  -4  -3   1 2998.40  103.19
   4  -3  -1 2970.50  109.29
   4  -3  -1 2949.70  110.29
   4   3  -1 2850.91  109.29
   4   3  -1 2964.60   94.99
   4   3  -1 2836.62  102.59
  -4   3   1 2974.20  108.39
  -4   3   1 2939.51   96.19
  -4   3   1 2868.31  109.09
   3  -3  -1  570.34   28.40
   3  -3  -1  610.64   36.20
   3  -3  -1  549.45   34.20
   3  -3  -1  535.75   34.10
  -3  -3   1  498.65   34.20
  -3  -3   1  589.74   32.80
   3   3  -1  566.54   25.70
   3   3  -1  591.34   35.70
  -3   3   1  592.34   36.30
  -3   3   1  577.44   33.50
  -3   3   1  597.54   29.20
   3   3  -1  568.74   32.50
   2  -3  -1   77.19   12.10
   2  -3  -1   78.69   10.90
  -2  -3   1   71.29   10.00
  -2  -3   1  117.79   17.70
   2  -3  -1   57.79   12.60
   2  -3  -1   93.79   16.80
  -2  -3   1   73.29   14.20
   2  -3  -1   83.99   14.50
  -2   3   1   74.49   14.50
   2   3  -1   97.29   11.40
   2   3  -1   59.29   13.40
   2   3  -1   66.49    6.90
  -2   3   1   93.39   14.30
   2   3  -1   63.79   13.60
  -2   3   1   64.49   13.50
  -1  -3   1 1098.39   50.19
   1  -3  -1 1129.29   40.30
  -1  -3   1 1147.29   44.60
  -1  -3   1 1140.99   50.49
   1  -3  -1 1118.19   48.40
   1  -3  -1 1076.69   49.80
   1  -3  -1 1113.49   45.70
   1   3  -1 1054.29   43.90
   1   3  -1 1158.98   51.99
  -1   3   1 1096.89   48.40
  -1   3   1 1162.38   51.79
  -1   3   1 1074.99   48.20
   1   3  -1 1088.69   50.39
   0  -3  -1 4795.72  145.29
   0  -3  -1 4948.90  149.39
   0  -3   1 4917.51  154.28
   0  -3  -1 4942.31  158.58
   0  -3   1 5020.50  159.98
   0  -3  -1 4793.72  158.08
   0   3   1 4759.72  156.28
   0   3   1 4821.52  158.38
   0   3  -1 4510.15  156.78
   0   3  -1 4974.20  160.18
   0   3  -1 4848.21  156.88
   0   3   1 4804.12  158.08
   0   3  -1 4809.72  154.28
   0   3   1 4753.22  144.99
  -1  -3  -1 2471.25   91.79
   1  -3   1 2703.33   95.49
  -1  -3  -1 2581.84   82.69
  -1  -3  -1 2525.25   94.79
  -1  -3  -1 2563.94   80.69
   1  -3   1 2549.84   93.59
   1  -3   1 2730.93   93.39
   1   3   1 2586.04   82.29
  -1   3  -1 2702.23   92.69
   1   3   1 2666.23   95.79
   1   3   1 2544.75   91.99
  -1   3  -1 2483.35   92.29
  -1   3  -1 2584.24   95.39
  -1   3  -1 2534.65   92.89
   2  -3   1   40.30   11.30
   2  -3   1   19.80   11.00
  -2  -3  -1   47.30    9.10
   2  -3   1   58.69   13.00
  -2  -3  -1   42.20   10.90
  -2  -3  -1   35.30   12.10
  -2   3  -1   40.60   11.40
  -2   3  -1   40.30   12.70
  -2   3  -1   36.90    9.80
   2   3   1   40.30   10.00
  -2   3  -1   38.80   11.60
   2   3   1   23.90    9.70
   2   3   1   44.50    8.50
   3  -3   1 3997.30  136.79
  -3  -3  -1 3639.04  135.69
   3  -3   1 4222.38  136.49
  -3  -3  -1 3919.11  128.69
   3  -3   1 3641.24  136.29
   3   3   1 4046.10  128.79
  -3   3  -1 3753.62  136.39
  -3   3  -1 3907.31  127.29
   3   3   1 3947.00  138.09
  -3   3  -1 3697.63  134.39
  -3   3  -1 4111.79  136.29
   3   3   1 3967.70  126.39
  -4  -3  -1 3006.40  112.49
   4  -3   1 2919.61  111.89
   4  -3   1 2924.91  113.39
   4  -3   1 2896.81  107.99
  -4  -3  -1 2974.10  101.09
   4   3   1 3131.29  104.09
  -4   3  -1 2937.31  110.39
  -4   3  -1 2885.71  109.09
   4   3   1 3020.90  112.89
  -4   3  -1 3067.59   99.79
   4   3   1 2999.40  100.79
  -4   3  -1 2999.80  114.39
  -5  -3  -1   33.30    8.30
   5  -3   1   12.40   10.00
   5  -3   1   14.80   12.40
  -5  -3  -1   21.50   12.10
   5  -3   1   20.60   10.40
   5   3   1   34.70    8.70
   5   3   1   19.60    4.90
  -5   3  -1   29.50   12.70
  -5   3  -1   36.70   12.00
  -5   3  -1   25.50   11.80
   5   3   1   62.99   16.40
   5   3   1   23.00   10.00
  -5   3  -1   31.00    8.00
   6  -3   1 1004.60   56.09
   6  -3   1  984.40   50.09
  -6  -3  -1  869.21   52.49
  -6   3  -1 1022.40   51.79
   6   3   1 1002.20   50.39
  -6   3  -1  969.90   37.70
   6   3   1  954.10   54.49
   6   3   1  972.00   38.50
   6   3   1  967.60   39.90
   7  -3   1  929.91   48.40
   7  -3   1  830.32   54.69
  -7   3  -1  827.72   31.80
  -7   3  -1  797.22   47.20
   7   3   1  899.91   55.79
   7   3   1  872.61   38.70
   7   3   1  916.31   35.50
  -7   3  -1  862.31   31.90
   7   3   1  837.22   51.39
   8  -3   1 1380.96   75.59
   8  -3   1 1223.58   61.79
  -8   3  -1 1455.45   66.09
   8   3   1 1376.16   56.79
   8   3   1 1293.57   68.79
   8   3   1 1329.27   74.89
   8   3   1 1344.17   45.70
   9  -3   1  156.78   24.00
   9  -3   1  160.48   32.30
  -9   3  -1  114.39   23.00
   9   3   1  143.79   26.50
   9   3   1  151.28   21.00
   9   3   1  121.09   26.80
  10  -3   1  348.47   47.00
  10   3   1  371.36   42.20
  10   3   1  288.57   43.60
  11  -3   1  714.53   71.39
  11   3   1  724.83   51.79
  11   3   1  645.94   67.79
  12  -3   1  418.76   56.89
  12   3   1  381.76   54.49
  12   3   1  399.36   45.90
  13  -3   1   62.89   28.80
  13   3   1   67.19   31.30
  13  -4  -1   15.40   19.60
  13   4  -1   19.20   18.50
  12  -4  -1    7.00   16.80
  12   4  -1   25.80   17.30
  12   4  -1   -5.50   16.60
  11  -4  -1  -36.60   12.00
  11   4  -1   20.60   14.30
  11   4  -1   19.20   16.20
  10  -4  -1  222.08   39.00
  10   4  -1  189.08   36.90
  10   4  -1  225.98   27.80
  10   4  -1  266.67   37.50
   9  -4  -1  378.66   46.80
   9   4  -1  361.46   27.30
   9   4  -1  407.26   44.80
   9   4  -1  386.26   27.20
   9   4  -1  336.67   44.60
  -9   4   1  364.86   42.00
   8  -4  -1    4.20   10.90
   8   4  -1   -4.90   11.20
   8   4  -1   -4.30    6.50
  -8   4   1    6.50   13.00
   8   4  -1    5.50    6.90
   7  -4  -1   33.90   18.40
   7   4  -1   34.60   15.90
   7   4  -1   41.50   12.50
  -7   4   1   40.30    7.00
  -7   4   1   58.49   19.30
   7   4  -1   37.70    9.50
   7   4  -1   55.39   14.80
  -6  -4   1  227.68   25.90
   6  -4  -1  206.08   30.90
   6   4  -1  235.08   24.80
   6   4  -1  189.08   28.50
  -6   4   1  221.58   30.80
   6   4  -1  185.78   17.30
   6   4  -1  219.48   24.80
  -6   4   1  246.18   17.40
   5  -4  -1  967.70   53.49
  -5  -4   1  959.80   48.60
   5  -4  -1  871.01   53.29
   5   4  -1  981.50   55.39
   5   4  -1  919.91   42.40
   5   4  -1  968.40   48.60
  -5   4   1  917.61   41.60
   5   4  -1  926.81   37.80
  -5   4   1  899.51   53.99
   4  -4  -1   18.70   10.60
   4  -4  -1   16.00   11.50
  -4  -4   1   32.40   11.90
  -4  -4   1    5.20   10.20
   4  -4  -1   16.30   10.40
   4   4  -1   10.70    5.60
  -4   4   1   12.50    8.70
   4   4  -1   16.90    6.50
   4   4  -1   40.60   12.40
  -4   4   1    8.10   10.80
  -4   4   1    3.00    9.50
   4   4  -1   21.40   11.60
  -3  -4   1  975.50   49.10
   3  -4  -1  883.81   49.99
  -3  -4   1  907.61   50.79
  -3  -4   1  928.71   37.90
   3  -4  -1  907.51   51.49
   3  -4  -1  974.30   50.49
   3  -4  -1  972.30   44.80
   3  -4  -1  943.11   41.10
  -3   4   1  929.11   44.90
  -3   4   1 1005.60   51.19
   3   4  -1  909.21   35.00
   3   4  -1  937.71   38.50
   3   4  -1  947.21   52.29
   3   4  -1  884.01   48.00
  -3   4   1  871.11   51.49
   2  -4  -1  251.07   25.60
   2  -4  -1  287.87   18.30
   2  -4  -1  262.17   27.10
   2  -4  -1  301.37   31.50
  -2  -4   1  293.57   31.00
  -2  -4   1  293.37   19.30
  -2  -4   1  263.27   28.70
   2  -4  -1  233.58   26.60
   2   4  -1  265.67   11.40
   2   4  -1  253.17   27.40
   2   4  -1  292.27   19.60
  -2   4   1  289.87   30.70
  -2   4   1  310.57   28.50
   2   4  -1  251.37   29.50
  -2   4   1  301.07   30.30
  -1  -4   1    1.30    6.50
   1  -4  -1    8.20    7.90
   1  -4  -1    7.00    5.20
  -1  -4   1    3.20    9.10
   1  -4  -1    8.50    8.10
   1  -4  -1    1.30    6.10
  -1  -4   1   18.70    9.40
   1   4  -1   10.60    9.30
   1   4  -1    9.60   11.30
   1   4  -1    9.40    7.40
  -1   4   1   13.40   10.30
  -1   4   1   19.10   11.00
   1   4  -1   -0.90   10.50
  -1   4   1   -0.40    7.40
   0  -4  -1   40.50    9.70
   0  -4   1    1.10    9.90
   0  -4  -1   26.00   12.50
   0  -4   1   27.60    9.70
   0  -4  -1   26.20    6.20
   0  -4  -1   28.50   11.10
   0   4   1   53.49   14.70
   0   4  -1   22.40   11.00
   0   4   1   28.40   13.10
   0   4   1   22.90    5.60
   0   4  -1   28.10   10.40
   0   4   1   23.90   13.30
   0   4  -1   11.80   11.80
   0   4  -1   21.90   10.40
   1  -4   1   -1.20    8.40
  -1  -4  -1   -7.40    7.00
  -1  -4  -1    3.10    8.90
  -1  -4  -1   -2.30    4.40
  -1  -4  -1   -1.50    4.60
   1  -4   1    2.00    7.90
   1  -4   1    1.60    3.20
  -1   4  -1    2.80    6.60
  -1   4  -1   15.60   12.40
  -1   4  -1   -2.00    7.20
  -1   4  -1    5.50    9.50
   1   4   1   -3.80    3.50
   1   4   1    4.60   10.00
   1   4   1   14.60   11.30
  -2  -4  -1  297.77   13.80
   2  -4   1  403.96   29.90
  -2  -4  -1  295.87   29.90
   2  -4   1  313.27   31.30
  -2  -4  -1  312.27   32.50
   2  -4   1  321.37   32.50
   2   4   1  333.17   18.60
  -2   4  -1  335.77   31.90
   2   4   1  232.78   29.30
  -2   4  -1  280.67   27.60
  -2   4  -1  372.16   34.70
   2   4   1  268.97   27.60
  -2   4  -1  327.27   31.40
  -3  -4  -1  187.08   23.30
  -3  -4  -1  217.28   27.60
   3  -4   1  210.28   26.30
   3  -4   1  209.98   26.70
   3  -4   1  222.78   28.80
  -3   4  -1  202.58   27.90
   3   4   1  200.48   23.20
  -3   4  -1  214.18   27.70
  -3   4  -1  240.98   28.40
   3   4   1  255.27   31.70
   3   4   1  210.58   18.90
  -3   4  -1  179.88   21.50
   4  -4   1  193.98   27.00
  -4  -4  -1  177.68   22.20
  -4  -4  -1  255.17   37.30
   4  -4   1  229.38   28.80
   4  -4   1  226.68   30.60
  -4   4  -1  155.58   25.50
   4   4   1  154.48   18.30
   4   4   1  223.88   29.00
   4   4   1  217.68   23.60
  -4   4  -1  204.48   28.20
  -4   4  -1  177.58   20.80
   5  -4   1  800.82   47.50
  -5  -4  -1  720.63   39.10
   5  -4   1  719.53   47.70
   5   4   1  745.93   39.10
  -5   4  -1  677.63   49.30
   5   4   1  787.72   40.80
  -5   4  -1  742.83   37.00
   5   4   1  733.73   49.70
  -5   4  -1  695.33   46.50
   6  -4   1  387.96   42.60
  -6  -4  -1  381.06   26.00
   6   4   1  375.16   33.50
  -6   4  -1  342.27   23.10
  -6   4  -1  348.27   37.50
   6   4   1  354.56   40.00
   6   4   1  387.36   26.50
   7  -4   1  307.47   39.80
   7   4   1  297.47   15.10
   7   4   1  268.87   36.40
   7   4   1  314.57   22.70
  -7   4  -1  297.47   19.20
  -7   4  -1  335.17   37.70
   7   4   1  307.77   15.10
   8  -4   1   17.40   14.50
   8   4   1    5.70   14.30
   8   4   1    4.70   12.80
   8   4   1   12.00    6.50
  -8   4  -1   13.10    4.50
  -8   4  -1    1.80   15.60
  -8   4  -1   24.20    5.90
   8   4   1    8.70    6.90
   9  -4   1   73.99   22.70
  -9   4  -1   99.49   24.40
   9   4   1  146.39   29.30
   9   4   1   81.09   25.30
  10  -4   1   30.20   22.30
  10   4   1   -0.20   14.10
 -10   4  -1   15.80   15.90
  10   4   1   18.80   16.70
  11  -4   1   29.20   19.60
  11   4   1   17.20   19.80
  11   4   1    3.00   16.50
  12  -4   1   50.49   23.40
  12   4   1   23.50   19.30
  12   4   1   26.90   18.90
  12  -5  -1  360.36   55.69
  12   5  -1  408.46   52.79
  12   5  -1  368.36   54.59
  11  -5  -1  787.22   77.29
  11   5  -1  689.23   67.29
  11   5  -1  571.44   66.39
  10  -5  -1  106.49   30.80
 -10   5   1   45.80   22.30
  10   5  -1   72.49   27.90
  10   5  -1  103.49   26.50
   9  -5  -1   -4.40   15.50
   9   5  -1   -3.40    9.40
  -9   5   1   -3.40   15.30
   9   5  -1   15.30   15.30
   8  -5  -1  394.86   47.40
  -8   5   1  447.46   48.10
   8   5  -1  346.77   20.80
  -8   5   1  342.57   18.70
   8   5  -1  307.27   33.00
   8   5  -1  292.77   41.40
   7  -5  -1 1121.59   68.49
   7   5  -1 1160.08   55.49
   7   5  -1 1263.27   72.89
  -7   5   1 1176.18   49.00
   7   5  -1 1128.49   43.90
  -7   5   1 1171.58   70.19
   7   5  -1 1139.19   58.79
  -6  -5   1   27.20   13.20
   6  -5  -1   13.40   15.30
  -6   5   1    8.20    8.30
   6   5  -1   22.00   14.60
   6   5  -1   16.10   12.20
   6   5  -1   17.00    5.90
  -6   5   1   20.30   17.90
   6   5  -1    5.20    7.80
   5  -5  -1  855.61   43.40
   5  -5  -1  809.92   52.39
  -5  -5   1  793.62   47.50
  -5   5   1  745.73   41.60
   5   5  -1  789.52   54.99
  -5   5   1  822.32   54.49
   5   5  -1  791.02   48.20
   5   5  -1  750.62   36.50
   5   5  -1  771.62   32.70
   4  -5  -1 1572.14   77.29
  -4  -5   1 1460.15   71.29
   4  -5  -1 1576.24   62.89
   4   5  -1 1482.95   55.19
   4   5  -1 1466.75   71.69
  -4   5   1 1500.25   77.69
   4   5  -1 1693.03   81.59
  -4   5   1 1599.84   67.99
   4   5  -1 1533.45   56.39
   3  -5  -1 1420.16   65.39
   3  -5  -1 1420.96   69.29
  -3  -5   1 1532.75   56.59
   3  -5  -1 1511.85   57.99
   3  -5  -1 1337.77   70.79
  -3  -5   1 1473.75   70.69
   3   5  -1 1393.66   70.19
  -3   5   1 1460.05   66.89
   3   5  -1 1533.85   57.09
  -3   5   1 1429.26   74.79
   3   5  -1 1485.05   48.70
   3   5  -1 1581.64   76.89
   2  -5  -1   90.99   18.20
  -2  -5   1   78.29   19.90
  -2  -5   1  110.79   15.10
   2  -5  -1  113.69   13.40
   2  -5  -1  125.29   20.00
  -2   5   1   82.89   20.50
  -2   5   1  111.19   20.20
   2   5  -1   84.39   14.10
   2   5  -1  130.29   23.10
   2   5  -1  150.48   25.00
   1  -5  -1  976.50   47.80
   1  -5  -1  941.91   36.60
   1  -5  -1  906.51   50.49
  -1  -5   1  894.21   44.30
  -1  -5   1  999.00   61.89
  -1   5   1  947.41   55.39
   1   5  -1  887.81   53.79
   1   5  -1  936.91   54.39
   1   5  -1  995.00   46.00
  -1   5   1  894.51   51.89
   0  -5  -1 2588.74  106.39
   0  -5  -1 2661.33   83.39
   0  -5  -1 2514.85   92.59
   0  -5   1 2491.05   96.99
   0  -5  -1 2520.05  104.49
   0   5  -1 2610.54  106.99
   0   5  -1 2880.71  107.99
   0   5  -1 2576.74   97.29
   0   5   1 2499.95  104.79
   0   5   1 2627.04  105.99
  -1  -5  -1 1036.60   56.49
   1  -5   1 1014.90   52.69
  -1  -5  -1  988.30   38.20
  -1  -5  -1  984.60   42.40
   1  -5   1 1006.00   32.70
   1  -5   1 1028.20   32.70
  -1   5  -1 1055.19   58.39
   1   5   1 1147.89   59.69
  -1   5  -1 1039.80   53.39
   1   5   1 1011.90   56.09
  -1   5  -1  999.20   55.19
   1   5   1  991.60   37.60
   2  -5   1   57.99    8.90
  -2  -5  -1   70.89    9.10
   2  -5   1   92.09   20.40
  -2  -5  -1   66.59   17.60
   2  -5   1   75.29   18.00
   2   5   1   63.39    9.60
  -2   5  -1   54.29   15.80
   2   5   1  110.09   22.00
  -2   5  -1   98.19   19.40
   2   5   1   66.49   18.20
  -2   5  -1  118.49   24.00
   3  -5   1 1332.37   70.29
  -3  -5  -1 1500.45   68.99
  -3   5  -1 1460.75   71.09
   3   5   1 1441.26   54.69
  -3   5  -1 1427.46   66.19
  -3   5  -1 1454.75   73.69
   3   5   1 1452.45   68.19
   3   5   1 1398.66   74.39
  -4  -5  -1 1452.95   67.89
   4  -5   1 1449.85   74.99
   4   5   1 1335.27   74.59
   4   5   1 1391.76   66.39
  -4   5  -1 1327.57   72.49
   4   5   1 1434.76   57.79
  -4   5  -1 1349.36   72.39
  -4   5  -1 1612.94   66.99
   5  -5   1  344.37   41.10
  -5  -5  -1  368.16   34.70
   5   5   1  293.07   38.40
  -5   5  -1  324.07   39.60
  -5   5  -1  426.66   29.90
   5   5   1  320.17   32.10
   5   5   1  276.17   27.10
   6  -5   1  150.38   28.90
  -6  -5  -1  181.98   23.80
   6   5   1  151.68   30.60
  -6   5  -1  197.58   22.40
   6   5   1  169.98   23.20
   6   5   1  165.08   22.20
  -6   5  -1  136.39   27.60
  -7  -5  -1  547.05   36.00
   7  -5   1  618.34   59.49
  -7   5  -1  501.55   51.29
  -7   5  -1  571.84   32.30
   7   5   1  505.85   53.99
   7   5   1  607.14   37.00
   8  -5   1  203.98   37.50
  -8   5  -1  204.48   35.30
   8   5   1  166.28   21.30
   8   5   1  240.48   37.70
  -8   5  -1  182.98   17.60
   9  -5   1  175.28   35.10
   9   5   1  218.68   41.20
   9   5   1  193.58   35.80
  -9   5  -1  159.98   31.40
  10  -5   1  167.88   37.30
  10   5   1  175.18   38.40
 -10   5  -1  162.18   32.50
  10   5   1   84.19   27.60
  11  -5   1  751.82   77.29
  11   5   1  876.11   82.79
  11   5   1  953.20   70.09
  12  -5   1  387.96   59.59
  12   5   1  425.66   54.89
  12   5   1  445.66   61.39
  11  -6  -1    7.80   21.80
  11   6  -1   -2.80   17.60
  11   6  -1   -9.40   13.80
  10  -6  -1  276.47   47.50
  10   6  -1  330.77   50.49
 -10   6   1  188.98   39.30
   9  -6  -1  115.39   33.20
  -9   6   1  117.59   32.60
   9   6  -1  133.79   34.20
   9   6  -1  162.98   26.10
   8  -6  -1   20.00   17.60
  -8   6   1   86.39   25.40
   8   6  -1   81.69   20.90
   8   6  -1   85.19   26.70
   7  -6  -1   43.80   20.90
   7  -6  -1   54.59   15.50
  -7   6   1   45.30   12.80
   7   6  -1   -1.70   10.20
  -7   6   1   27.40   18.00
   7   6  -1   44.60   22.10
   6  -6  -1  407.76   36.80
   6  -6  -1  368.26   46.10
   6   6  -1  474.35   45.60
   6   6  -1  386.06   19.20
  -6   6   1  481.65   33.80
   6   6  -1  438.96   51.19
  -6   6   1  447.56   50.99
   5  -6  -1  720.43   54.39
   5  -6  -1  699.53   40.20
  -5   6   1  715.83   53.89
   5   6  -1  676.73   32.80
  -5   6   1  643.34   43.10
   5   6  -1  755.12   50.19
   5   6  -1  645.84   61.89
   5   6  -1  685.53   29.20
   4  -6  -1  255.67   36.60
   4  -6  -1  308.97   26.90
   4   6  -1  349.87   44.80
  -4   6   1  344.37   43.70
   4   6  -1  276.97   36.10
   4   6  -1  336.67   17.30
   4   6  -1  328.07   20.70
  -4   6   1  312.97   35.60
  -3  -6   1  401.86   25.70
   3  -6  -1  427.26   25.40
   3   6  -1  432.86   43.40
  -3   6   1  496.55   45.10
   3   6  -1  364.46   24.50
  -3   6   1  344.97   43.30
   3   6  -1  409.06   46.50
  -2  -6   1  562.64   34.30
   2  -6  -1  617.14   42.20
   2  -6  -1  675.23   30.20
  -2   6   1  618.94   57.29
   2   6  -1  648.34   35.40
   2   6  -1  581.94   55.39
   2   6  -1  623.64   47.70
  -2   6   1  669.43   46.20
   1  -6  -1   -0.30    4.80
   1  -6  -1    1.00    9.50
  -1  -6   1   -2.40    8.40
   1   6  -1   -2.50   13.40
  -1   6   1    1.60   10.50
   1   6  -1    2.90   12.80
  -1   6   1    2.80   12.30
   1   6  -1   -5.90    6.50
   0  -6  -1  195.78   12.80
   0  -6  -1  202.08   23.40
   0  -6   1  220.78   27.60
   0   6  -1  186.88   24.70
   0   6   1  185.08   30.40
   0   6   1  164.18   29.60
   0   6  -1  215.78   33.60
   0   6  -1  218.08   32.50
   1  -6   1  306.77   33.70
  -1  -6  -1  260.47   24.30
  -1   6  -1  261.27   35.80
   1   6   1  269.27   35.90
   1   6   1  254.97   35.20
  -1   6  -1  350.86   35.70
  -1   6  -1  289.27   35.20
   2  -6   1  469.85   20.20
  -2  -6  -1  435.76   23.10
   2  -6   1  430.46   20.00
   2   6   1  395.06   42.20
   2   6   1  443.16   47.90
  -2   6  -1  478.95   49.10
  -2   6  -1  475.75   45.60
  -2   6  -1  409.86   40.70
   2   6   1  426.06   21.30
   3  -6   1   37.30   16.10
   3  -6   1   52.29   10.00
   3   6   1   41.90    9.30
   3   6   1   77.39   23.60
  -3   6  -1  113.59   22.70
  -3   6  -1   48.80   16.70
  -3   6  -1   76.49   23.80
   3   6   1   63.29   18.90
   4  -6   1   18.80   14.00
   4   6   1   -5.00   10.50
  -4   6  -1   19.90   12.90
  -4   6  -1   49.99   20.10
   4   6   1   12.40   13.30
   4   6   1   27.00    9.00
   5  -6   1   75.59   22.30
  -5   6  -1   65.29   17.60
   5   6   1   42.80   17.30
   5   6   1   32.10   20.60
  -5   6  -1   81.29   24.90
   5   6   1   83.49   14.90
   6  -6   1  350.76   46.30
  -6   6  -1  397.46   36.70
  -6   6  -1  386.46   48.40
   6   6   1  356.26   38.10
   6   6   1  278.17   42.70
   7  -6   1    4.10   17.60
  -7   6  -1    9.80   17.70
   7   6   1   20.10   13.80
   7   6   1   11.20   14.90
  -7   6  -1   28.80   12.20
   8  -6   1   47.60   21.20
   8   6   1   72.19   17.70
  -8   6  -1   40.10   22.80
   8   6   1   27.40   21.30
   9  -6   1  306.77   49.60
   9   6   1  408.16   52.79
  -9   6  -1  432.16   54.89
  10  -6   1  301.07   51.99
  10   6   1  343.37   52.49
 -10   6  -1  344.87   49.10
  10   6   1  288.97   48.90
  11  -6   1    6.50   18.30
  11   6   1   56.19   27.50
  11   6   1   18.70   24.20
 -11   6  -1   38.70   25.90
  10  -7  -1   22.40   20.50
  10  -7  -1   -3.20   22.20
 -10   7   1   23.70   22.70
  10   7  -1    6.60   24.20
   9  -7  -1   47.20   20.10
   9  -7  -1   74.79   30.30
  -9   7   1   78.49   30.00
   9   7  -1   85.09   28.90
   8  -7  -1  734.63   49.80
   8  -7  -1  702.93   71.29
  -8   7   1  599.44   66.69
   8   7  -1  715.43   51.69
   8   7  -1  645.74   71.89
   7  -7  -1  706.93   70.49
   7  -7  -1  705.53   47.20
  -7   7   1  733.83   46.60
  -7   7   1  746.73   74.79
   7   7  -1  738.43   74.89
   7   7  -1  757.42   54.09
   6  -7  -1  162.68   33.70
   6  -7  -1  263.97   28.80
  -6   7   1  226.28   39.50
   6   7  -1  306.37   47.80
   6   7  -1  238.38   35.30
  -6   7   1  222.68   30.90
   5  -7  -1  265.37   41.20
   5  -7  -1  195.78   23.60
  -5   7   1  233.68   33.20
   5   7  -1  258.37   42.70
   5   7  -1  229.98   36.20
  -5   7   1  222.48   39.70
   4  -7  -1  359.46   25.30
   4   7  -1  309.07   44.60
  -4   7   1  313.77   46.40
  -4   7   1  387.06   42.90
   4   7  -1  341.87   43.70
   3  -7  -1  211.08   19.60
  -3  -7   1  229.58   23.30
   3   7  -1  229.28   38.60
   3   7  -1  256.87   24.10
   3   7  -1  251.07   37.80
  -3   7   1  178.98   35.90
  -3   7   1  300.37   38.60
   2  -7  -1   85.19   11.00
  -2  -7   1  105.29   18.00
  -2   7   1   90.29   27.20
  -2   7   1   65.79   21.40
   2   7  -1   59.99   22.90
   2   7  -1   83.29   25.40
   2   7  -1   90.89   16.90
   1  -7  -1  227.68   30.20
   1  -7  -1  271.57   14.20
  -1  -7   1  256.67   29.20
   1   7  -1  209.88   26.30
  -1   7   1  294.47   42.40
   1   7  -1  211.78   36.30
   1   7  -1  286.87   39.90
  -1   7   1  256.17   37.10
   0  -7   1  857.31   51.09
   0  -7  -1  869.61   47.60
   0   7   1  941.51   64.09
   0   7  -1  919.51   51.89
   0   7   1  991.60   63.39
   0   7  -1  780.52   58.99
   0   7  -1  916.21   62.89
  -1  -7  -1  215.88   23.30
  -1   7  -1  240.98   36.70
  -1   7  -1  246.18   32.40
  -1   7  -1  250.87   39.00
   1   7   1  210.18   35.20
   1   7   1  234.88   37.90
  -2  -7  -1   53.79   10.90
   2   7   1   15.90   18.80
  -2   7  -1   44.40   21.80
   2   7   1   93.59   25.20
  -2   7  -1   50.09   19.10
   3  -7   1  370.76   20.30
   3   7   1  389.26   49.30
  -3   7  -1  430.36   51.59
  -3   7  -1  370.16   43.00
   3   7   1  359.86   44.00
   4  -7   1 1326.87   79.99
   4  -7   1 1222.78   52.19
   4   7   1 1329.57   74.09
   4   7   1 1300.27   81.19
  -4   7  -1 1247.68   80.59
  -4   7  -1 1319.17   71.19
   5  -7   1   65.69   22.50
   5  -7   1   79.89   15.70
  -5   7  -1  123.59   25.00
   5   7   1  135.09   32.30
   5   7   1   91.29   23.70
  -5   7  -1   77.09   27.80
   6  -7   1  330.07   46.10
   6   7   1  226.08   34.60
  -6   7  -1  185.78   38.50
  -6   7  -1  303.87   35.40
   6   7   1  197.98   38.20
   7  -7   1  640.94   68.59
   7   7   1  749.92   51.69
   7   7   1  761.72   75.99
  -7   7  -1  723.33   72.59
  -7   7  -1  639.24   75.39
   8  -7   1  340.77   52.59
   8   7   1  410.06   57.69
  -8   7  -1  546.55   64.09
   9  -7   1   42.10   22.70
  -9   7  -1  111.19   33.80
   9   7   1   85.79   29.50
   8  -8  -1   61.39   28.20
  -8   8   1   89.79   33.00
   8   8  -1   56.49   24.60
   8   8  -1   98.09   35.70
   7  -8  -1   51.79   24.00
   7   8  -1   18.80   24.10
  -7   8   1   76.29   27.60
   7   8  -1   68.99   24.20
   6  -8  -1  193.78   38.90
   6   8  -1  118.49   32.40
   6   8  -1  137.69   31.50
  -6   8   1  227.68   46.40
  -6   8   1  146.69   29.30
   5   8  -1  272.87   42.20
   5   8  -1  201.28   39.70
  -5   8   1  242.48   37.30
  -5   8   1  254.97   44.20
  -4   8   1   36.50   26.30
   4   8  -1   26.60   17.70
   4   8  -1   -0.70   14.60
  -4   8   1   28.00   18.10
  -3   8   1  584.94   65.19
   3   8  -1  545.65   63.19
  -3   8   1  520.65   55.49
   3   8  -1  600.54   62.89
  -2   8   1 1342.97   79.39
  -2   8   1 1341.17   86.59
   2   8  -1 1339.07   83.59
   2   8  -1 1269.17   84.39
  -1   8   1  448.56   54.39
   1   8  -1  412.46   51.99
   1   8  -1  427.66   53.79
  -1   8   1  451.05   56.29
   0   8  -1   10.30   14.70
   0   8  -1  -12.40   13.70
   0   8   1   26.10   20.10
   0   8   1   19.20   17.30
  -1   8  -1  217.88   40.10
   1   8   1  217.78   39.50
   1   8   1  189.58   36.60
  -1   8  -1  277.47   42.80
   2   8   1  181.48   37.20
   2   8   1  152.58   32.40
  -2   8  -1  159.68   37.40
  -2   8  -1  125.29   28.10
   3   8   1   84.29   24.80
  -3   8  -1  153.98   37.70
  -3   8  -1  101.59   27.00
   3   8   1   91.49   31.50
   4   8   1   -0.80   12.90
   4   8   1   16.90   18.90
  -4   8  -1  -20.10   12.50
  -4   8  -1    6.00   17.00
   5   8   1  200.68   40.70
   5   8   1  186.78   35.30
  -5   8  -1  162.28   39.70
  -5   8  -1  190.28   33.20
   6  -8   1  233.08   44.50
   6   8   1  353.86   54.19
  -6   8  -1  253.37   37.20
  -6   8  -1  215.08   44.80
   6   8   1  283.37   40.80
   7  -8   1   68.09   26.40
  -7   8  -1  154.78   36.90
   7   8   1  171.08   39.20
   7   8   1   92.29   26.90
  -8   8  -1   86.19   30.70
   5   9  -1   91.29   29.80
  -5   9   1   83.99   27.90
  -5   9   1  103.69   34.80
   5   9  -1   78.29   34.10
   4   9  -1  286.27   48.00
  -4   9   1  338.67   47.60
   4   9  -1  319.87   52.89
  -4   9   1  366.56   59.69
   3   9  -1  368.46   58.69
  -3   9   1  333.97   56.59
  -3   9   1  222.38   41.60
   3   9  -1  338.17   50.99
  -2   9   1  -10.00   16.00
  -2   9   1   -5.10   20.80
   2   9  -1   11.50   20.50
   2   9  -1   -7.10   19.10
   1   9  -1  165.88   39.40
   1   9  -1  205.38   43.30
  -1   9   1  183.08   39.20
  -1   9   1  169.58   38.00
   0   9  -1  457.15   61.49
   0   9  -1  323.27   50.89
   0   9   1  460.25   61.19
   0   9   1  386.26   55.89
  -1   9  -1  179.88   39.60
   1   9   1  154.18   36.10
   1   9   1  155.18   36.40
  -1   9  -1  182.68   39.40
  -2   9  -1   -6.70   15.50
  -2   9  -1    2.10   18.10
   2   9   1    6.60   21.10
   2   9   1   -0.10   21.40
   3   9   1  223.58   42.80
   3   9   1  174.58   42.40
  -3   9  -1  191.28   36.80
  -3   9  -1  173.98   42.40
  -4   9  -1  341.87   48.20
   4   9   1  298.17   49.50
   4   9   1  273.07   53.19
  -4   9  -1  332.07   57.39
  -5   9  -1  138.19   33.00
   5   9   1  127.49   37.20
  -5   9  -1  115.39   38.90
   5   9   1  156.88   36.90
  14   0  -2  979.90   75.09
  13   0  -2   44.60   25.40
  12   0  -2 1061.99   72.89
  11   0  -2 1108.89   42.50
  11   0  -2  965.90   66.89
  10   0  -2  402.26   44.40
  10   0  -2  386.96   27.30
  10   0  -2  403.16   22.60
   9   0  -2   -5.50    8.10
   9   0  -2    2.80    5.50
   9   0  -2   -5.30    6.10
   8   0  -2  923.31   53.79
   8   0  -2  889.21   36.80
   8   0  -2  854.81   41.40
   7   0  -2 2071.79   68.99
  -7   0   2 1878.61   82.39
   7   0  -2 2023.00   84.59
   6   0  -2  324.07   29.90
   6   0  -2  354.46   19.10
  -6   0   2  327.97   29.80
   5   0  -2 6026.10  184.38
  -5   0   2 6019.10  194.48
   5   0  -2 6363.66  195.78
  -4   0   2 9999.00  296.47
   4   0  -2 9694.63  296.07
  -3   0   2 2770.52   87.99
   3   0  -2 2610.94   87.39
  -2   0   2  747.43   28.10
   2   0  -2  783.52   30.90
   2   0  -2  764.22   28.10
   1   0  -2 5480.45  157.58
  -1   0   2 5287.17  155.48
   1   0  -2 5103.29  155.18
   1   0  -2 4913.11  150.98
   0   0   2 6699.33  201.28
   0   0  -2 7205.68  204.48
   0   0  -2 6887.71  202.68
   0   0   2 6970.30  203.88
   0   0  -2 6532.85  203.88
   0   0   2 6956.70  202.68
   0   0  -2 6677.13  203.58
  -1   0  -2  117.99   12.00
   1   0   2  120.09   12.00
  -1   0  -2  100.29   11.50
   1   0   2  138.59   10.00
  -1   0  -2  139.49   13.10
  -1   0  -2  124.19   10.60
   1   0   2  118.29   12.50
   1   0   2  127.39   12.00
   2   0   2 1793.22   63.59
   2   0   2 1763.52   64.09
  -2   0  -2 1869.51   63.09
  -2   0  -2 1816.32   63.39
  -2   0  -2 1784.82   64.19
   2   0   2 1730.93   62.19
  -2   0  -2 1898.11   64.59
  -2   0  -2 1762.42   57.09
   2   0   2 1810.32   63.19
   3   0   2    5.40    8.10
   3   0   2   14.30    8.60
  -3   0  -2   24.90    9.00
   3   0   2   30.30    9.40
   3   0   2   29.70    8.40
  -3   0  -2   11.10    7.30
  -3   0  -2   20.80    4.40
  -3   0  -2   18.10    7.40
  -4   0  -2 4280.87  140.59
  -4   0  -2 4417.86  129.69
   4   0   2 4347.77  145.49
   4   0   2 4576.24  141.29
   4   0   2 4480.35  146.69
  -4   0  -2 4377.96  145.99
  -4   0  -2 4417.36  144.99
   4   0   2 4365.06  144.89
   5   0   2  512.25   33.30
   5   0   2  435.26   31.70
  -5   0  -2  579.04   36.00
  -5   0  -2  575.04   30.40
  -5   0  -2  476.05   32.20
   5   0   2  583.94   30.60
   5   0   2  576.24   35.90
   6   0   2 1048.50   54.29
   6   0   2 1104.19   56.29
  -6   0  -2 1170.68   56.99
   6   0   2 1139.79   55.39
  -6   0  -2 1171.68   48.80
   6   0   2 1048.50   47.40
   7   0   2 1493.65   74.09
   7   0   2 1555.04   71.59
  -7   0  -2 1606.94   63.19
   7   0   2 1543.65   62.29
  -8   0  -2 1012.90   47.40
   8   0   2 1023.20   64.79
   8   0   2  952.30   59.39
   8   0   2 1041.00   47.40
   9   0   2    4.70    8.10
   9   0   2   41.80   18.80
  -9   0  -2   33.00   10.70
  10   0   2  270.07   26.80
  10   0   2  269.77   40.40
 -10   0  -2  308.77   28.50
  11   0   2 1477.75   87.89
  12   0   2  988.40   72.29
  13   0   2   42.20   26.70
  14  -1  -2   -3.40   19.30
  14   1  -2   -3.50   15.10
  13  -1  -2  -24.80   14.40
  13   1  -2    8.70   19.40
  12  -1  -2   43.90   22.60
  12   1  -2   -1.00   17.20
  11  -1  -2  -16.40   11.30
  11   1  -2    6.40    7.70
  11   1  -2  -18.10    6.10
  11   1  -2  -15.20    7.30
  10  -1  -2   43.60   16.00
  10  -1  -2   64.39   14.60
  10   1  -2   59.59   13.80
  10   1  -2   50.99   12.00
  10   1  -2   64.89   20.80
   9  -1  -2  213.48   24.30
   9  -1  -2  191.08   30.80
   9   1  -2  224.28   32.20
   9   1  -2  214.68   23.20
   8  -1  -2  261.37   33.40
   8  -1  -2  337.47   25.60
   8   1  -2  342.17   37.10
   8   1  -2  361.06   24.90
   7  -1  -2   29.00   12.90
   7  -1  -2    8.10    8.40
   7   1  -2   -4.40    8.10
   7   1  -2   14.80    7.60
  -7   1   2    7.00    9.60
   6  -1  -2   -6.90    7.50
   6  -1  -2    6.10    2.10
   6  -1  -2   21.90   11.20
   6  -1  -2    5.40    2.40
   6   1  -2   -5.10    4.80
  -6   1   2   -3.40    5.40
   6   1  -2    5.20    9.20
   5  -1  -2   35.90    9.80
   5  -1  -2   30.90    4.20
   5  -1  -2   39.50   12.20
   5   1  -2   20.70    8.10
  -5   1   2   28.70    9.60
   5   1  -2   55.89   13.30
   4  -1  -2   21.70    8.40
   4  -1  -2   28.60    8.60
   4  -1  -2   14.50    4.10
   4   1  -2   20.80    9.00
  -4   1   2   24.00    8.00
   4   1  -2   29.30    8.10
   3  -1  -2   93.59    9.00
   3  -1  -2  128.59   15.20
   3  -1  -2   98.29   12.20
  -3   1   2  115.09   13.50
   2  -1  -2    9.00    7.50
   2  -1  -2   12.10    5.40
   2  -1  -2    8.80    6.70
   2  -1  -2    5.40    4.60
  -2   1   2   17.20    5.90
  -2   1   2   13.90    5.60
   2   1  -2   10.40    4.60
  -2   1   2    8.00    5.70
   2   1  -2   10.90    6.30
  -1  -1   2  815.12   29.90
  -1  -1   2  845.62   34.20
   1  -1  -2  848.02   30.20
   1  -1  -2  824.12   32.70
   1  -1  -2  926.61   35.00
   1  -1  -2  807.92   33.20
  -1   1   2  837.82   30.20
   1   1  -2  899.01   34.90
  -1   1   2  784.52   32.90
   1   1  -2  805.62   29.70
  -1   1   2  843.82   32.60
   1   1  -2  790.42   34.50
   0  -1  -2  768.32   30.40
   0  -1   2  762.12   29.20
   0  -1  -2  747.93   32.60
   0  -1  -2  768.92   31.00
   0  -1   2  857.81   33.00
   0  -1  -2  800.32   29.40
   0  -1   2  792.42   33.00
   0  -1   2  762.32   28.50
   0   1  -2  811.62   29.50
   0   1  -2  775.62   33.00
   0   1   2  764.32   30.30
   0   1   2  760.52   33.40
   0   1  -2  753.12   28.50
   0   1  -2  743.83   32.00
  -1  -1  -2    6.80    4.80
   1  -1   2   -3.00    6.70
   1  -1   2    3.10    5.40
  -1  -1  -2    8.40    4.40
  -1  -1  -2    4.40    5.70
   1  -1   2   -0.90    5.20
   1  -1   2   -0.20    3.90
  -1  -1  -2   -3.60    5.90
   1   1   2    4.60    7.30
  -1   1  -2    6.20    5.10
   1   1   2    9.40    4.30
  -1   1  -2    4.30    4.90
   1   1   2    2.20    5.70
  -1   1  -2    8.60    5.20
  -1   1  -2    6.90    6.00
  -2  -1  -2  936.41   33.30
   2  -1   2  967.80   39.30
  -2  -1  -2  934.11   39.60
   2  -1   2  919.71   41.70
   2  -1   2 1053.89   40.60
   2  -1   2  873.51   36.90
  -2  -1  -2  954.00   35.60
  -2  -1  -2  935.51   41.40
   2   1   2 1014.10   42.30
   2   1   2  925.11   39.80
  -2   1  -2  955.80   39.60
  -2   1  -2  975.00   38.20
  -2   1  -2  895.01   41.90
   2   1   2  940.11   35.30
   3  -1   2  338.97   23.80
  -3  -1  -2  309.17   22.50
  -3  -1  -2  318.37   13.10
   3  -1   2  329.17   18.80
   3  -1   2  318.17   23.20
   3  -1   2  320.07   21.30
  -3  -1  -2  322.97   18.60
  -3   1  -2  288.07   26.50
   3   1   2  306.17   22.20
  -3   1  -2  359.36   23.50
  -3   1  -2  332.87   19.50
  -3   1  -2  326.57   19.30
   3   1   2  337.27   23.10
   3   1   2  314.97   23.10
   3   1   2  301.77   18.50
  -4  -1  -2  184.28   17.60
   4  -1   2  162.28   19.00
  -4  -1  -2  144.89   18.10
   4  -1   2  166.48   21.50
   4  -1   2  154.98   20.50
   4  -1   2  178.18   15.50
   4   1   2  117.99   18.10
  -4   1  -2  185.68   22.50
   4   1   2  175.88   19.60
   4   1   2  180.58   17.30
  -4   1  -2  179.68   15.70
  -4   1  -2  165.08   15.70
   4   1   2  182.18   20.70
  -4   1  -2  202.28   22.10
   5  -1   2  317.17   30.50
   5  -1   2  242.18   17.00
  -5  -1  -2  305.67   23.70
   5  -1   2  284.37   27.70
   5  -1   2  271.87   28.10
   5   1   2  259.37   27.30
   5   1   2  249.28   27.00
  -5   1  -2  263.67   19.20
  -5   1  -2  295.97   18.40
  -5   1  -2  276.07   28.60
  -5   1  -2  252.57   29.20
   5   1   2  313.17   23.30
   5   1   2  282.37   26.70
   6  -1   2  152.38   24.00
   6  -1   2  123.69   21.70
   6  -1   2  138.89   14.00
  -6  -1  -2  148.49   20.10
  -6   1  -2  132.89   14.10
   6   1   2  137.79   21.80
  -6   1  -2  127.29   20.80
   6   1   2  169.08   23.50
   6   1   2  139.29   19.60
   6   1   2  152.18   19.60
  -6   1  -2  115.69   21.40
  -6   1  -2  152.18   16.30
  -7  -1  -2  371.56   28.90
   7  -1   2  401.26   21.30
   7  -1   2  444.36   43.20
   7  -1   2  356.56   43.50
  -7   1  -2  376.36   23.40
  -7   1  -2  359.26   21.50
   7   1   2  306.57   35.20
   7   1   2  369.96   34.50
   7   1   2  365.36   28.70
   8  -1   2   54.39    9.40
  -8  -1  -2   47.30   14.30
   8  -1   2   64.79   18.10
   8   1   2   75.19   19.30
  -8   1  -2   92.69   13.70
   8   1   2   51.29   14.30
   8   1   2   63.49   16.90
   9  -1   2    2.40    5.10
  -9  -1  -2    7.10    9.50
   9  -1   2   12.50   15.50
  -9   1  -2   15.60    7.10
   9   1   2    8.20   10.10
   9   1   2   -9.70   11.00
   9   1   2  -20.20    7.80
 -10  -1  -2   24.60   11.60
  10  -1   2   19.90   14.50
  10   1   2   29.20   12.70
  10   1   2   25.60   18.90
  11  -1   2   22.20   19.50
  11   1   2   17.40   15.30
  11   1   2   34.20   15.10
  12  -1   2  103.09   30.70
  12   1   2   77.89   29.20
  13  -1   2  -19.10   16.90
  13   1   2   13.40   21.00
  14  -2  -2  529.05   65.79
  14   2  -2  340.47   53.99
  13  -2  -2  -12.40   10.60
  13   2  -2   -7.60   16.50
  12  -2  -2 1261.57   80.69
  12   2  -2 1226.68   80.59
  12   2  -2 1240.18   63.59
  11  -2  -2 1418.56   82.79
  11   2  -2 1388.46   68.29
  11   2  -2 1465.55   58.89
  11   2  -2 1501.15   84.89
  10  -2  -2   77.69   18.00
  10  -2  -2   80.59   21.70
  10   2  -2   68.39   16.90
  10   2  -2   29.50   15.60
  10   2  -2   62.19   13.10
   9  -2  -2  360.06   40.20
   9  -2  -2  399.96   36.60
   9   2  -2  304.47   38.10
   9   2  -2  275.17   29.90
   9   2  -2  340.17   24.00
   8  -2  -2 2767.52  104.99
   8  -2  -2 2733.13  112.99
   8   2  -2 2763.92  105.09
   8   2  -2 2778.42   97.89
   8   2  -2 2744.83  113.49
   7  -2  -2 3441.96  123.09
   7  -2  -2 3492.85  129.19
  -7   2   2 3514.85  129.99
   7   2  -2 3378.46  122.59
   7   2  -2 3371.76  116.29
   7   2  -2 3358.96  128.79
   6  -2  -2  515.75   33.20
   6  -2  -2  557.44   35.60
   6   2  -2  445.56   30.90
   6   2  -2  550.94   37.00
   6   2  -2  488.65   29.10
  -6   2   2  513.35   35.10
   5  -2  -2  962.30   32.50
   5  -2  -2  988.50   47.60
   5  -2  -2  876.31   46.90
   5   2  -2  956.00   43.20
  -5   2   2 1051.99   49.40
   5   2  -2  995.80   47.30
   4  -2  -2  553.34   23.80
   4  -2  -2  561.14   33.40
   4  -2  -2  553.14   32.30
   4   2  -2  605.94   31.10
   4   2  -2  576.84   29.30
  -4   2   2  554.34   24.10
  -4   2   2  568.54   31.80
  -4   2   2  599.24   34.60
   4   2  -2  599.04   33.70
   3  -2  -2  522.05   24.30
   3  -2  -2  531.45   30.10
   3  -2  -2  528.05   27.80
   3  -2  -2  496.85   28.50
  -3   2   2  501.05   30.90
  -3   2   2  461.55   26.80
   3   2  -2  501.25   28.20
   3   2  -2  527.15   26.50
  -3   2   2  500.65   24.30
   3   2  -2  495.45   30.20
  -2  -2   2    7.00    8.50
   2  -2  -2    9.90    6.90
  -2  -2   2   12.20    7.20
   2  -2  -2    9.40    8.80
   2  -2  -2    3.10    5.10
   2  -2  -2    5.30    6.90
  -2   2   2    5.40    6.40
   2   2  -2    3.50    5.20
   2   2  -2   12.50    4.40
   2   2  -2   -1.40    5.70
  -2   2   2   11.30    7.70
   2   2  -2    2.10    5.40
  -2   2   2    9.30    8.80
   1  -2  -2 1928.91   68.79
  -1  -2   2 1906.61   58.89
  -1  -2   2 1920.21   67.49
   1  -2  -2 1986.90   70.79
  -1  -2   2 1906.81   69.89
   1  -2  -2 1853.31   64.49
   1   2  -2 1861.61   58.69
  -1   2   2 1805.92   65.79
   1   2  -2 1924.21   70.69
  -1   2   2 1861.01   68.39
  -1   2   2 1926.11   64.39
  -1   2   2 1920.41   70.49
   1   2  -2 1894.21   67.69
   0  -2  -2 2178.78   79.09
   0  -2  -2 2242.48   77.89
   0  -2   2 2225.08   78.69
   0  -2   2 2229.98   76.59
   0  -2   2 2219.58   68.69
   0  -2  -2 2187.08   73.29
   0  -2   2 2329.37   79.69
   0   2  -2 2159.78   75.89
   0   2  -2 2260.07   78.99
   0   2  -2 2108.69   79.19
   0   2   2 2210.18   73.29
   0   2   2 2210.18   79.99
   0   2   2 2213.68   77.99
   0   2  -2 2242.18   68.89
  -1  -2  -2 2411.86   73.19
   1  -2   2 2314.57   85.49
  -1  -2  -2 2467.45   81.69
   1  -2   2 2394.96   76.89
   1  -2   2 2284.87   83.99
  -1  -2  -2 2344.67   86.19
  -1  -2  -2 2361.66   80.09
   1  -2   2 2470.65   83.59
  -1   2  -2 2403.06   86.79
   1   2   2 2445.26   86.79
  -1   2  -2 2458.95   85.59
   1   2   2 2372.36   81.29
  -1   2  -2 2347.17   82.49
   1   2   2 2378.66   79.49
   2  -2   2  109.49   14.70
   2  -2   2  117.69   17.90
  -2  -2  -2  102.29   13.70
  -2  -2  -2  118.99   16.60
   2  -2   2  104.29   14.30
   2  -2   2  125.29   13.30
  -2  -2  -2  112.59    7.20
  -2  -2  -2   99.69   12.00
   2   2   2   90.09   14.90
  -2   2  -2  100.19   17.20
   2   2   2  120.39   13.30
  -2   2  -2   89.59   13.80
   2   2   2  122.39   14.60
  -2   2  -2   88.49   14.70
   3  -2   2 3429.36  117.09
  -3  -2  -2 3292.17  120.99
  -3  -2  -2 3609.04  110.29
   3  -2   2 3719.93  121.69
  -3  -2  -2 3387.06  117.49
  -3  -2  -2 3536.05  105.99
   3  -2   2 3515.45  123.89
   3  -2   2 3600.74  116.39
   3   2   2 3457.55  116.99
  -3   2  -2 3468.85  117.89
   3   2   2 3467.75  122.29
  -3   2  -2 3439.06  119.69
   3   2   2 3612.34  110.29
   3   2   2 3560.14  106.09
  -3   2  -2 3330.07  123.59
   4  -2   2 4845.42  156.68
   4  -2   2 5089.89  164.38
   4  -2   2 4773.72  165.78
  -4  -2  -2 4802.02  146.39
  -4  -2  -2 4894.61  163.28
  -4   2  -2 4850.71  157.18
   4   2   2 4888.51  148.09
   4   2   2 4738.83  146.09
  -4   2  -2 4760.72  166.28
   4   2   2 4904.71  159.38
   4   2   2 5011.50  164.38
  -4   2  -2 4653.23  161.28
  -5  -2  -2 1079.99   36.50
  -5  -2  -2 1075.79   53.79
   5  -2   2 1142.79   56.79
   5  -2   2 1085.09   57.79
   5  -2   2 1077.89   48.20
  -5   2  -2 1081.29   43.70
  -5   2  -2 1160.18   59.59
   5   2   2 1124.09   56.79
  -5   2  -2 1086.79   49.10
  -5   2  -2 1053.09   54.39
   5   2   2 1057.89   52.09
   5   2   2 1140.29   55.19
   5   2   2 1093.39   44.00
  -6  -2  -2  838.32   48.70
   6  -2   2 1028.60   55.19
   6  -2   2 1010.50   45.40
  -6   2  -2 1004.30   45.60
   6   2   2  903.81   52.39
  -6   2  -2  960.90   39.60
   6   2   2  843.02   49.30
   6   2   2  920.11   50.59
  -6   2  -2  980.20   56.29
   6   2   2  934.31   42.50
   7  -2   2 1949.41   86.99
   7  -2   2 1923.61   72.89
  -7  -2  -2 1856.51   80.79
  -7   2  -2 1812.52   65.49
  -7   2  -2 1823.82   72.79
   7   2   2 1863.31   73.59
   7   2   2 1829.02   80.69
   7   2   2 1865.91   86.79
   8  -2   2  944.11   59.59
  -8  -2  -2  969.60   53.49
   8  -2   2  962.90   45.10
  -8   2  -2  932.21   37.90
   8   2   2  931.01   52.79
   8   2   2  869.51   58.09
   8   2   2  851.81   47.00
  -8   2  -2  979.20   46.20
   9  -2   2  177.68   20.60
   9  -2   2  212.88   34.30
  -9   2  -2  195.78   13.80
   9   2   2  148.19   29.80
   9   2   2  269.87   30.40
   9   2   2  181.98   27.50
  10  -2   2  164.88   33.40
  10   2   2  235.48   38.60
  10   2   2  200.78   29.30
  11  -2   2  515.55   59.09
  11   2   2  600.64   64.59
  11   2   2  605.44   45.60
  12  -2   2  385.86   51.69
  12   2   2  448.36   57.19
  13  -2   2   35.70   26.50
  13   2   2   86.39   32.70
  14  -3  -2   29.90   21.30
  14   3  -2   24.50   25.70
  13  -3  -2   45.50   25.50
  13   3  -2   80.09   29.50
  12  -3  -2   36.20   24.70
  12   3  -2   31.40   21.70
  12   3  -2   70.89   20.70
  11  -3  -2  -27.70   12.20
  11   3  -2   14.90   14.00
  11   3  -2    1.60   12.70
  10  -3  -2   29.20   15.80
  10   3  -2   40.80   16.60
  10   3  -2   46.80   20.40
  10   3  -2   64.69   14.00
   9  -3  -2   78.39   23.20
   9   3  -2   65.69   17.20
   9   3  -2   68.49   14.20
   9   3  -2   75.89   20.50
   8  -3  -2  -12.70   10.30
   8  -3  -2   -9.10   10.00
   8   3  -2   -8.70    8.30
   8   3  -2  -13.70    5.90
   8   3  -2  -19.10    9.50
   7  -3  -2  458.15   41.00
   7  -3  -2  404.16   40.00
   7   3  -2  415.96   28.50
   7   3  -2  362.46   36.10
   6  -3  -2  447.86   32.70
   6  -3  -2  331.67   34.50
   6   3  -2  387.96   25.90
   6   3  -2  377.96   27.60
   6   3  -2  447.36   34.00
  -6   3   2  383.46   36.50
  -6   3   2  414.66   38.70
  -6   3   2  408.16   18.30
   5  -3  -2   64.69   16.50
   5  -3  -2   73.09   17.10
   5  -3  -2   97.29   10.90
  -5   3   2  110.59   20.40
   5   3  -2   85.89   13.80
   5   3  -2   65.09   15.90
  -5   3   2   84.79   11.50
   5   3  -2   75.79   14.20
  -5   3   2   62.99   15.10
   4  -3  -2    2.00   11.80
   4  -3  -2    6.80    6.10
   4  -3  -2   21.70    8.90
  -4  -3   2   33.70   11.00
   4  -3  -2   48.00   16.30
   4  -3  -2   24.70   12.40
  -4   3   2   32.80   12.60
  -4   3   2    1.40    9.10
   4   3  -2    7.80    6.60
   4   3  -2   -0.50    7.00
   4   3  -2   23.40    9.40
  -3  -3   2  121.19   18.20
   3  -3  -2  128.09   19.70
  -3  -3   2  128.69   14.30
   3  -3  -2  137.29   18.50
   3  -3  -2   94.09   16.50
   3  -3  -2  116.99   14.90
   3  -3  -2  155.38   16.60
  -3   3   2   80.29   16.10
   3   3  -2  104.89   16.80
  -3   3   2  146.29   19.70
  -3   3   2  136.59   16.60
   3   3  -2  130.19   20.30
   3   3  -2  115.09   13.70
   2  -3  -2  239.08   22.20
   2  -3  -2  207.28   23.90
  -2  -3   2  222.08   24.20
  -2  -3   2  224.38   17.60
   2  -3  -2  260.67   17.70
   2  -3  -2  232.68   22.90
   2   3  -2  210.38   23.10
   2   3  -2  151.68   21.60
  -2   3   2  232.38   22.10
   2   3  -2  252.87   18.70
  -2   3   2  259.87   24.00
  -2   3   2  244.88   26.70
   2   3  -2  219.68   11.40
   1  -3  -2  105.89   12.10
  -1  -3   2  122.09   16.30
   1  -3  -2  114.29   18.50
  -1  -3   2  131.39   17.90
   1  -3  -2   99.19   15.50
  -1   3   2  134.39   13.20
  -1   3   2  120.89   17.00
   1   3  -2  123.89    5.60
  -1   3   2  118.99   18.40
   1   3  -2  122.29   15.40
   1   3  -2  108.29   16.10
  -1   3   2  117.69   17.40
   1   3  -2  124.49   19.20
   1   3  -2   98.49   16.20
   0  -3   2   79.89   14.10
   0  -3  -2   80.79   14.40
   0  -3  -2   99.09   15.80
   0  -3   2   75.69    6.30
   0  -3  -2   93.89   11.40
   0  -3   2   69.09   13.80
   0   3  -2   77.09   13.40
   0   3  -2  101.79   15.70
   0   3   2  104.39   17.60
   0   3   2   74.69   10.30
   0   3  -2   80.29   14.00
   0   3  -2   68.09   14.10
   0   3   2   83.19   14.90
   1  -3   2  900.61   44.40
  -1  -3  -2  833.92   43.40
  -1  -3  -2  822.82   40.40
   1  -3   2  810.12   41.00
   1  -3   2  782.12   31.10
  -1  -3  -2  832.72   29.80
  -1  -3  -2  831.62   35.80
   1  -3   2  853.41   42.40
  -1   3  -2  823.22   42.50
  -1   3  -2  737.43   39.80
   1   3   2  821.12   40.40
   1   3   2  804.82   34.90
   1   3   2  859.41   44.90
  -1   3  -2  889.61   44.90
   2  -3   2 1055.09   52.59
   2  -3   2 1067.59   51.29
  -2  -3  -2 1031.10   44.70
   2  -3   2 1075.59   42.30
   2  -3   2 1105.89   51.79
  -2  -3  -2 1079.89   47.30
  -2  -3  -2 1071.79   53.49
   2   3   2 1046.70   43.90
  -2   3  -2 1164.88   53.59
  -2   3  -2 1046.30   49.30
   2   3   2 1107.99   47.30
   2   3   2 1109.89   53.49
  -2   3  -2 1057.19   52.99
  -3  -3  -2   37.90   12.40
  -3  -3  -2   32.70    9.80
   3  -3   2   19.30   10.60
  -3  -3  -2   37.30   11.10
   3  -3   2   44.70   13.10
   3  -3   2   46.00   10.70
   3  -3   2   20.90   10.80
   3   3   2   26.20    9.30
  -3   3  -2   28.90   12.20
   3   3   2   58.29   11.30
   3   3   2   28.20   11.50
  -3   3  -2   59.69   14.60
  -3   3  -2   49.10   14.20
  -4  -3  -2  209.38   19.50
  -4  -3  -2  196.08   26.10
   4  -3   2  197.58   27.10
   4  -3   2  168.68   23.80
   4  -3   2  246.88   26.40
  -4   3  -2  225.08   28.90
   4   3   2  191.58   21.70
  -4   3  -2  169.98   23.00
  -4   3  -2  203.48   25.80
   4   3   2  233.78   27.90
   4   3   2  213.78   19.20
   5  -3   2   26.20   11.50
   5  -3   2    5.90    8.40
  -5  -3  -2    9.20   11.50
  -5  -3  -2   13.50    6.70
  -5   3  -2   -4.40   11.10
   5   3   2   15.10    6.90
   5   3   2   16.40   12.30
   5   3   2   15.10    8.90
  -5   3  -2   13.90   11.10
   5   3   2   21.10    5.10
  -5   3  -2   16.00   11.20
  -6  -3  -2   48.50   17.40
  -6  -3  -2   63.09    9.70
   6  -3   2   62.09   14.60
   6  -3   2   71.69   18.80
   6   3   2   46.90    8.40
  -6   3  -2   69.79   16.70
   6   3   2   50.29    8.50
   6   3   2   43.10   14.20
   6   3   2   35.50   15.30
  -6   3  -2  100.49   22.90
   7  -3   2    2.70   13.50
   7   3   2    5.40   12.30
   7   3   2   -5.80   12.40
  -7   3  -2   -2.40    5.60
   7   3   2    5.80    6.20
  -7   3  -2   -4.40    9.00
  -7   3  -2    0.90    8.90
   8  -3   2   14.80   10.30
   8  -3   2   -8.90   12.50
  -8   3  -2   -2.30   11.00
   8   3   2   -3.70    6.80
   8   3   2   28.50   17.10
  -8   3  -2    5.30    5.40
   8   3   2   -3.40   10.80
   9  -3   2  150.18   22.00
   9  -3   2  109.09   25.90
  -9   3  -2  127.39    8.70
   9   3   2  114.99   26.60
   9   3   2  127.89   25.00
  -9   3  -2  116.19   21.30
  -9   3  -2  124.59    8.20
  10  -3   2  108.19   29.60
 -10   3  -2  116.99   22.90
  10   3   2  159.18   28.50
  10   3   2  118.39   30.60
  11  -3   2    9.60   19.20
  11   3   2    5.00   12.90
  11   3   2    3.50   11.90
  12  -3   2   50.19   27.70
  12   3   2   28.60   19.60
  12   3   2   68.69   23.00
  13  -4  -2   -7.60   14.50
  13   4  -2  -13.40   18.90
  13   4  -2   15.30   19.00
  12  -4  -2  697.83   69.89
  12   4  -2  742.63   74.19
  12   4  -2  598.04   59.69
  11  -4  -2  884.61   67.09
  11   4  -2  796.52   58.69
  11   4  -2  841.72   76.99
  10  -4  -2  264.07   41.10
  10   4  -2  226.98   27.40
  10   4  -2  290.97   41.80
  10   4  -2  291.97   38.90
  10   4  -2  273.97   28.90
   9  -4  -2  166.48   32.00
   9   4  -2  208.18   26.30
   9   4  -2  179.88   23.00
   9   4  -2  233.48   33.80
   9   4  -2  238.68   36.70
   8  -4  -2 1268.47   72.99
   8   4  -2 1386.56   62.59
   8   4  -2 1319.17   57.69
  -8   4   2 1279.07   70.39
   8   4  -2 1212.28   69.09
   7  -4  -2 1725.83   84.29
   7   4  -2 1745.53   74.89
  -7   4   2 1636.44   57.69
   7   4  -2 1599.64   82.09
  -7   4   2 1737.33   83.49
   7   4  -2 1838.42   68.79
   6  -4  -2   31.90   15.70
  -6   4   2   42.10   18.50
   6   4  -2   22.40   15.20
   6   4  -2   50.19   11.20
  -6   4   2   44.10   10.10
   6   4  -2   46.40   13.70
   5  -4  -2 1072.89   56.49
   5  -4  -2  972.40   43.60
   5  -4  -2 1039.50   49.90
   5  -4  -2  860.81   60.39
  -5  -4   2 1008.40   52.09
   5   4  -2  977.30   43.90
   5   4  -2 1069.19   58.39
   5   4  -2 1052.89   52.99
  -5   4   2  982.20   57.09
  -5   4   2 1004.50   45.10
  -4  -4   2 1622.44   73.09
   4  -4  -2 1689.63   66.69
   4  -4  -2 1790.52   68.79
   4  -4  -2 1791.62   77.49
   4  -4  -2 1751.92   76.79
   4  -4  -2 1705.53   78.29
  -4   4   2 1680.03   78.59
  -4   4   2 1651.13   67.49
   4   4  -2 1619.04   73.49
   4   4  -2 1719.83   64.79
   4   4  -2 1777.72   80.49
  -4   4   2 1714.63   75.49
   3  -4  -2  947.81   43.60
  -3  -4   2  998.40   43.60
   3  -4  -2  999.70   52.49
   3  -4  -2  900.61   51.99
   3  -4  -2 1009.90   51.59
   3  -4  -2 1086.59   48.80
  -3  -4   2  985.80   51.79
  -3   4   2 1011.50   55.89
   3   4  -2 1059.59   53.79
   3   4  -2 1019.20   44.40
  -3   4   2  920.71   50.59
   3   4  -2 1021.70   55.89
  -3   4   2  982.30   47.80
  -2  -4   2   -4.80    7.80
   2  -4  -2    1.90    7.50
  -2  -4   2    6.80    7.70
   2  -4  -2   -1.90    7.30
   2  -4  -2   16.20    9.20
   2  -4  -2   15.10    7.60
   2  -4  -2    7.60   10.00
   2   4  -2   -0.40    8.10
  -2   4   2   -6.50    7.50
   2   4  -2    9.20    7.20
  -2   4   2   17.70   10.90
   2   4  -2    1.90    6.80
  -2   4   2   22.50   10.90
   1  -4  -2  362.96   29.10
   1  -4  -2  419.26   22.90
  -1  -4   2  387.96   29.90
   1  -4  -2  429.06   26.60
   1  -4  -2  448.56   31.80
  -1  -4   2  360.66   26.10
   1   4  -2  401.96   37.00
  -1   4   2  357.66   28.30
   1   4  -2  410.76   29.00
  -1   4   2  339.17   20.80
   1   4  -2  414.36   31.40
   1   4  -2  382.66   26.90
  -1   4   2  421.56   29.10
  -1   4   2  357.46   34.90
   0  -4  -2 2503.35   85.79
   0  -4   2 2405.66   94.99
   0  -4  -2 2608.94   99.49
   0  -4  -2 2570.14  100.39
   0  -4  -2 2689.93   88.09
   0  -4   2 2531.25  100.79
   0   4  -2 2593.04   97.19
   0   4   2 2517.35   85.29
   0   4  -2 2622.44  100.49
   0   4   2 2570.24   99.69
   0   4  -2 2805.82   99.79
   0   4   2 2446.16   96.19
   0   4  -2 2432.56  100.79
   0   4   2 2779.12  102.69
   1  -4   2  584.24   38.90
   1  -4   2  576.04   36.60
  -1  -4  -2  564.54   37.70
  -1  -4  -2  585.94   28.90
  -1  -4  -2  518.85   35.30
  -1  -4  -2  539.45   24.60
   1  -4   2  521.15   36.60
   1  -4   2  589.24   23.10
  -1   4  -2  593.74   38.80
  -1   4  -2  465.55   33.00
  -1   4  -2  576.54   37.10
  -1   4  -2  585.74   37.10
   1   4   2  632.04   37.70
   1   4   2  555.54   37.80
   1   4   2  541.25   27.20
   2  -4   2    4.90   10.30
   2  -4   2   20.60    7.30
  -2  -4  -2   25.00    9.20
   2  -4   2   36.90   12.80
  -2  -4  -2   30.10   12.10
   2  -4   2   39.00   12.50
  -2  -4  -2   27.80   11.50
  -2   4  -2   34.50   12.70
   2   4   2   34.70    9.20
  -2   4  -2   25.90   11.30
   2   4   2   25.90   14.10
  -2   4  -2    9.90    8.50
   2   4   2   45.40   13.30
  -2   4  -2   30.00   14.70
  -3  -4  -2 1838.82   86.19
   3  -4   2 2030.80   72.29
  -3  -4  -2 1910.61   77.89
   3  -4   2 1893.61   84.69
   3  -4   2 1952.90   86.49
   3  -4   2 2054.89   85.79
  -3   4  -2 2060.49   79.99
  -3   4  -2 2084.79   85.29
   3   4   2 2067.39   74.59
   3   4   2 2015.60   88.09
  -3   4  -2 1975.50   86.09
   3   4   2 1919.71   77.89
  -3   4  -2 1930.81   85.89
  -4  -4  -2 3527.55  121.89
   4  -4   2 3511.05  133.19
   4  -4   2 3558.24  130.99
   4  -4   2 3454.85  119.49
   4   4   2 3441.96  134.49
   4   4   2 3509.55  120.99
  -4   4  -2 3186.78  133.09
  -4   4  -2 3529.15  122.19
   4   4   2 3577.64  121.79
  -4   4  -2 3518.55  132.19
   5  -4   2  210.48   31.60
   5  -4   2  287.67   32.80
  -5  -4  -2  229.28   24.00
   5   4   2  237.28   33.40
   5   4   2  198.28   21.70
  -5   4  -2  204.68   22.40
  -5   4  -2  332.47   38.60
  -5   4  -2  252.97   32.40
   5   4   2  261.97   27.80
   6  -4   2   50.29   18.50
  -6  -4  -2   38.10   10.80
   6   4   2   39.60   10.30
  -6   4  -2   50.49   11.90
   6   4   2   35.80   12.80
  -6   4  -2   14.00   16.50
  -6   4  -2   47.00   17.00
   6   4   2   14.80   14.80
   7  -4   2  905.51   61.09
  -7  -4  -2  976.60   41.60
   7   4   2  961.60   41.50
  -7   4  -2  809.32   53.19
  -7   4  -2  908.01   41.60
   7   4   2  983.60   61.49
   8  -4   2  765.62   57.19
   8   4   2  698.43   31.20
   8   4   2  673.03   62.39
  -8   4  -2  680.43   32.40
  -8   4  -2  741.93   33.00
   8   4   2  723.33   54.09
  -8   4  -2  764.52   50.89
   9  -4   2   70.09   25.40
  -9   4  -2  105.19   24.20
   9   4   2   74.09   23.10
   9   4   2  133.29   30.60
  10  -4   2  281.97   44.40
  10   4   2  291.17   41.90
  10   4   2  240.28   40.50
 -10   4  -2  278.07   37.40
  11  -4   2  673.53   71.99
  11   4   2  617.44   61.89
  11   4   2  593.54   65.79
 -11   4  -2  623.14   48.50
  12  -4   2  354.66   53.89
  12   4   2  304.37   48.70
  12   4   2  347.37   48.80
  12  -5  -2   55.79   28.80
  12   5  -2  152.48   37.60
  12   5  -2  109.59   30.50
  11  -5  -2   18.70   20.80
  11   5  -2   11.60   16.60
  11   5  -2   10.80   18.80
  10  -5  -2  261.67   43.40
  10   5  -2  255.97   39.90
  10   5  -2  281.07   32.10
  10   5  -2  365.06   49.30
   9  -5  -2  261.87   41.70
   9   5  -2  242.98   31.60
  -9   5   2  248.18   39.00
   9   5  -2  296.67   31.80
   9   5  -2  279.37   40.20
   8  -5  -2   -8.00    8.50
  -8   5   2    4.50    5.70
   8   5  -2   -3.20   10.00
   8   5  -2   16.80    8.20
   8   5  -2  -12.30    8.20
  -8   5   2    6.20   16.70
   8   5  -2    3.70   13.00
   7  -5  -2   27.50   14.50
   7   5  -2   59.49   11.80
  -7   5   2   58.99   12.50
   7   5  -2   41.70   19.20
   7   5  -2   44.40   15.20
  -7   5   2   36.20   20.10
   7   5  -2   73.89   16.40
   6  -5  -2  296.67   30.80
   6  -5  -2  267.47   36.30
  -6   5   2  273.77   26.90
   6   5  -2  290.17   21.30
   6   5  -2  230.18   35.10
   6   5  -2  265.47   32.60
   6   5  -2  259.57   24.40
  -6   5   2  402.96   45.90
   5  -5  -2   64.59   14.80
   5  -5  -2   78.99   15.30
   5  -5  -2   70.29   20.10
  -5   5   2   85.79   23.10
   5   5  -2   72.99   12.10
  -5   5   2   78.99   16.30
   5   5  -2   79.39   19.10
   5   5  -2   83.19   21.70
   5   5  -2   89.79   13.80
   4  -5  -2   -2.30    9.00
   4  -5  -2    5.60   12.00
   4  -5  -2   -2.00    7.10
   4   5  -2  -10.00    9.00
  -4   5   2   -4.60   10.20
   4   5  -2   -5.70    5.70
  -4   5   2   -7.90    7.50
   4   5  -2    3.40   12.60
   4   5  -2   -8.20    3.40
   3  -5  -2  521.35   36.60
   3  -5  -2  437.66   40.50
   3  -5  -2  479.25   33.40
  -3  -5   2  405.66   27.30
   3  -5  -2  432.76   27.30
   3   5  -2  443.16   15.30
  -3   5   2  458.15   45.40
   3   5  -2  423.56   15.30
   3   5  -2  437.36   28.10
   3   5  -2  429.66   41.70
  -3   5   2  417.36   38.10
   3   5  -2  375.66   41.60
   2  -5  -2  594.94   39.40
   2  -5  -2  618.74   31.00
   2  -5  -2  605.14   38.10
  -2  -5   2  627.24   35.70
   2   5  -2  636.24   36.30
  -2   5   2  546.55   41.60
  -2   5   2  570.04   39.90
   2   5  -2  558.34   44.10
   2   5  -2  648.84   45.30
   1  -5  -2  576.44   28.50
   1  -5  -2  493.95   38.00
  -1  -5   2  556.04   34.90
   1  -5  -2  482.05   32.20
   1   5  -2  527.35   41.30
   1   5  -2  573.24   41.30
  -1   5   2  589.74   41.50
   1   5  -2  584.64   36.10
  -1   5   2  524.75   39.60
   0  -5  -2   34.40   17.40
   0  -5  -2   38.60   10.80
   0  -5   2   33.80   13.10
   0  -5  -2   41.60    9.40
   0  -5  -2   30.90   16.60
   0   5  -2   47.80   18.00
   0   5   2   50.29    9.20
   0   5  -2   42.60   15.00
   0   5  -2   31.00   12.80
   0   5   2   37.90   14.60
   0   5   2   51.09   16.10
  -1  -5  -2  561.34   29.20
  -1  -5  -2  607.14   28.20
  -1  -5  -2  593.34   41.80
   1  -5   2  568.74   20.60
   1  -5   2  562.24   20.50
   1  -5   2  563.74   38.50
  -1   5  -2  565.24   39.70
   1   5   2  534.35   40.30
   1   5   2  627.44   45.30
   1   5   2  614.24   28.80
  -1   5  -2  557.54   42.10
  -1   5  -2  636.14   42.60
  -2  -5  -2   60.79   11.90
   2  -5   2   67.09   19.50
   2  -5   2   61.39    9.50
  -2  -5  -2   98.59   19.90
   2  -5   2   44.00   16.10
  -2  -5  -2   72.69    6.70
  -2   5  -2  105.89   20.60
  -2   5  -2   64.69   18.20
  -2   5  -2   85.49   20.20
   2   5   2   60.99   19.20
   2   5   2   74.49   12.30
   2   5   2   80.59   17.20
   3  -5   2    5.70    6.80
   3  -5   2   -3.00   11.60
  -3  -5  -2   -2.20    9.10
   3   5   2   -8.80   11.10
   3   5   2   -9.60    9.00
   3   5   2   -2.10    6.10
  -3   5  -2   -4.90    7.20
  -3   5  -2    4.60   10.50
  -3   5  -2   11.20   12.90
   4  -5   2   34.60   14.50
   4  -5   2   42.20   11.60
  -4  -5  -2   90.89   18.70
  -4   5  -2   52.39   18.40
  -4   5  -2   36.20   13.70
   4   5   2   57.39   13.00
   4   5   2   81.29   23.50
   4   5   2   27.00   12.80
  -4   5  -2   36.20   17.10
   5  -5   2   10.90    9.60
  -5  -5  -2   18.30   11.80
   5  -5   2   23.80   14.20
  -5   5  -2   -3.50    7.70
   5   5   2    5.00   13.80
  -5   5  -2   16.80   15.80
   5   5   2   14.30   10.70
   5   5   2   11.40    9.30
  -5   5  -2   27.50   17.80
   6  -5   2  318.57   41.80
  -6  -5  -2  269.77   29.20
   6  -5   2  278.97   35.30
  -6   5  -2  273.17   36.40
  -6   5  -2  301.17   43.30
  -6   5  -2  285.47   29.00
   6   5   2  311.77   30.50
   6   5   2  271.87   39.40
   7  -5   2  188.28   34.80
  -7  -5  -2  188.78   23.30
  -7   5  -2  233.98   35.50
   7   5   2  199.08   23.70
   7   5   2  210.78   35.10
  -7   5  -2  177.88   22.00
   8  -5   2   49.40   22.00
   8   5   2   65.39   14.00
   8   5   2   73.69   24.80
  -8   5  -2   61.19   12.40
  -8   5  -2   97.59   25.80
   9  -5   2  172.78   35.10
   9   5   2  160.78   37.10
   9   5   2  149.49   33.20
  -9   5  -2  150.58   31.10
  10  -5   2  105.19   32.80
  10   5   2  173.58   38.50
 -10   5  -2  216.48   36.90
  10   5   2  187.88   37.30
  11  -5   2   20.10   23.90
 -11   5  -2   12.20   17.80
  11   5   2   21.90   19.50
  11   5   2   30.70   19.60
  11  -6  -2  388.06   54.89
  11   6  -2  358.06   52.99
  11   6  -2  371.16   55.29
  10  -6  -2  217.48   34.60
  10  -6  -2  198.28   38.80
 -10   6   2  157.78   36.70
  10   6  -2  264.97   46.50
   9  -6  -2   -3.00   11.90
   9  -6  -2   22.70   17.90
  -9   6   2   31.70   22.70
   9   6  -2   29.50   15.50
   9   6  -2   19.40   16.00
   8  -6  -2  646.34   46.50
   8  -6  -2  696.23   66.39
  -8   6   2  635.94   65.29
   8   6  -2  537.05   60.39
   8   6  -2  636.34   46.80
   7  -6  -2  691.03   63.99
   7  -6  -2  640.84   43.70
  -7   6   2  613.54   62.09
   7   6  -2  619.24   46.70
   7   6  -2  651.53   64.89
  -7   6   2  625.24   39.20
   6  -6  -2   39.60   17.20
   6  -6  -2    8.10   10.10
   6   6  -2   25.30   17.90
  -6   6   2   18.60   18.80
  -6   6   2    9.00   10.80
   6   6  -2    4.50    7.40
   6   6  -2    9.50   11.10
   5  -6  -2  744.83   54.49
   5  -6  -2  750.62   42.00
  -5   6   2  691.33   63.59
   5   6  -2  716.13   50.59
   5   6  -2  693.93   35.80
  -5   6   2  698.83   43.90
   5   6  -2  582.84   29.10
   5   6  -2  718.93   54.79
   4  -6  -2 1008.70   55.39
   4  -6  -2  972.30   47.30
   4  -6  -2  915.01   59.29
  -4   6   2 1078.89   57.59
   4   6  -2  986.60   66.29
   4   6  -2 1019.10   47.30
   4   6  -2  964.90   60.89
  -4   6   2 1052.69   67.49
   4   6  -2  963.40   32.20
   4   6  -2 1004.60   32.20
  -3  -6   2  845.42   42.30
   3  -6  -2  877.51   40.70
   3   6  -2  804.32   54.89
   3   6  -2  729.03   56.19
  -3   6   2  699.43   53.39
  -3   6   2  783.22   50.69
   3   6  -2  843.32   43.20
  -2  -6   2  123.79   20.10
   2  -6  -2  120.99   15.10
   2  -6  -2  118.99   22.00
  -2   6   2  158.48   28.80
  -2   6   2  123.39   24.70
   2   6  -2  131.79   26.30
   2   6  -2  151.38   21.40
   2   6  -2  112.59   24.30
   1  -6  -2 1027.90   52.29
  -1  -6   2 1049.79   53.89
   1  -6  -2 1082.29   43.10
   1   6  -2 1005.70   53.09
  -1   6   2  962.60   60.29
   1   6  -2 1029.10   62.79
  -1   6   2  988.20   61.19
   1   6  -2  960.40   62.19
   0  -6  -2 1473.45   54.99
   0  -6  -2 1409.26   60.59
   0  -6   2 1469.15   70.09
   0   6   2 1431.26   76.99
   0   6  -2 1374.96   77.29
   0   6   2 1360.76   75.29
   0   6  -2 1457.95   69.39
   0   6  -2 1589.34   79.29
  -1  -6  -2  703.83   33.10
  -1  -6  -2  681.43   33.40
  -1   6  -2  704.53   46.40
  -1   6  -2  716.13   51.29
   1   6   2  666.03   51.99
  -1   6  -2  682.13   49.10
   1   6   2  638.44   31.20
   1   6   2  708.63   49.80
   2  -6   2   30.90    6.50
  -2  -6  -2   27.00    5.90
   2  -6   2   28.40    6.00
   2   6   2   30.80    8.50
   2   6   2   36.80   16.40
  -2   6  -2   41.10   16.50
  -2   6  -2   37.00   15.60
  -2   6  -2   46.70   20.20
   2   6   2   35.40   18.00
   3  -6   2  313.37   39.90
   3  -6   2  386.86   22.90
  -3   6  -2  337.17   41.00
  -3   6  -2  396.66   39.80
   3   6   2  399.06   42.10
  -3   6  -2  493.65   51.59
   3   6   2  334.87   44.80
   3   6   2  367.86   24.50
   4  -6   2  667.53   36.60
   4  -6   2  604.74   58.29
  -4   6  -2  744.83   47.20
  -4   6  -2  602.64   59.69
   4   6   2  641.54   61.69
  -4   6  -2  737.33   54.59
   4   6   2  728.53   47.90
   5  -6   2   57.49   14.50
   5  -6   2   84.09   25.30
   5   6   2   94.39   20.30
   5   6   2   83.59   17.00
  -5   6  -2  109.99   21.70
  -5   6  -2   87.79   23.60
   5   6   2   83.39   24.20
  -5   6  -2   76.29   24.50
   6  -6   2  433.06   52.19
   6   6   2  478.35   54.99
   6   6   2  514.65   38.60
  -6   6  -2  357.46   46.20
  -6   6  -2  447.46   35.40
   7  -6   2  506.75   58.49
   7   6   2  475.45   37.30
  -7   6  -2  446.56   52.99
  -7   6  -2  554.24   37.00
   7   6   2  405.06   52.19
   8  -6   2  667.13   68.39
   8   6   2  796.22   74.79
  -8   6  -2  670.13   65.89
   9  -6   2   85.99   31.40
   9   6   2  117.09   32.90
  -9   6  -2  110.39   31.80
  10  -6   2  230.08   46.30
 -10   6  -2  216.78   41.20
  10   6   2  256.07   46.00
  10   6   2  247.18   44.80
  10  -7  -2  180.48   35.00
  10  -7  -2  195.88   40.70
 -10   7   2  203.28   42.90
  10   7  -2  125.89   38.60
   9  -7  -2  351.76   41.60
   9  -7  -2  379.06   56.29
  -9   7   2  306.67   50.69
   9   7  -2  358.56   52.89
   9   7  -2  412.26   47.10
   8  -7  -2   69.69   25.00
   8  -7  -2   34.60   16.40
   8   7  -2   28.90   17.50
  -8   7   2   15.80   17.70
   8   7  -2   24.50   22.90
   7  -7  -2   78.29   19.30
   7  -7  -2   81.39   24.40
  -7   7   2   88.69   29.80
   7   7  -2   38.60   25.90
  -7   7   2   39.80   17.50
   7   7  -2  119.99   28.20
   6  -7  -2  350.76   34.70
   6  -7  -2  323.57   45.50
  -6   7   2  387.56   52.59
   6   7  -2  355.06   44.10
   6   7  -2  328.57   49.60
  -6   7   2  395.26   41.30
   5  -7  -2  287.17   29.30
   5  -7  -2  344.37   45.90
   5   7  -2  351.16   49.50
   5   7  -2  360.86   44.90
  -5   7   2  377.26   49.90
  -5   7   2  402.76   42.00
   4  -7  -2   16.10    9.90
  -4   7   2   43.40   22.70
   4   7  -2   52.09   21.50
  -4   7   2    4.50   13.00
   4   7  -2   22.90   10.00
   4   7  -2   44.60   19.10
  -3  -7   2  187.28   23.00
   3  -7  -2  171.88   19.40
  -3   7   2  127.79   31.30
   3   7  -2  164.18   32.90
   3   7  -2  217.68   38.50
  -3   7   2  137.99   28.20
   3   7  -2  175.38   22.90
  -2  -7   2  811.22   46.00
   2  -7  -2  743.63   35.50
   2   7  -2  793.72   58.79
  -2   7   2  640.04   62.99
   2   7  -2  930.01   62.49
   2   7  -2  652.53   42.70
  -2   7   2  747.63   54.69
  -1  -7   2  231.98   29.70
   1  -7  -2  211.38   18.50
   1  -7  -2  226.38   28.30
   1   7  -2  201.18   27.40
  -1   7   2  197.08   33.20
   1   7  -2  170.08   33.60
  -1   7   2  235.88   38.40
   1   7  -2  138.19   29.50
   0  -7  -2  186.18   23.70
   0  -7  -2  200.98   17.10
   0   7  -2  168.88   27.20
   0   7  -2  214.78   36.40
   0   7   2  188.78   32.80
   0   7  -2  135.59   30.00
   0   7   2  175.78   32.20
  -1  -7  -2  327.47   23.90
  -1   7  -2  296.87   43.40
   1   7   2  273.67   40.80
  -1   7  -2  331.37   39.30
  -1   7  -2  338.57   43.30
   1   7   2  335.87   43.40
  -2  -7  -2   99.69   11.30
   2   7   2  103.59   25.60
  -2   7  -2  114.09   29.40
  -2   7  -2  106.89   25.30
   2   7   2   86.89   27.00
  -2   7  -2  124.79   26.10
   3  -7   2   20.50    6.50
   3   7   2    1.40   14.40
  -3   7  -2   46.10   23.30
  -3   7  -2   27.70   17.00
  -3   7  -2   21.50   16.30
   3   7   2    7.40   16.80
   4  -7   2   28.30   17.90
   4  -7   2   -4.20    7.50
  -4   7  -2    7.90   13.80
   4   7   2   -7.50   15.80
   4   7   2   -4.10   12.50
  -4   7  -2   10.00   14.10
  -4   7  -2    2.00   15.10
   5  -7   2  129.39   31.90
   5   7   2  138.59   32.80
  -5   7  -2  180.48   29.90
  -5   7  -2  115.99   30.00
   5   7   2  182.08   30.10
   6  -7   2  374.56   51.59
   6   7   2  460.05   58.79
  -6   7  -2  444.86   55.49
   6   7   2  357.76   41.40
  -6   7  -2  396.76   41.80
   7  -7   2  138.19   36.20
   7   7   2  156.98   28.00
  -7   7  -2  198.88   40.70
   7   7   2   93.39   32.00
   8  -7   2   19.20   24.10
   8   7   2   32.00   23.90
  -8   7  -2   27.50   24.40
   9  -7   2  195.78   42.20
   9   7   2  276.87   50.19
  -9   7  -2  216.38   42.80
   8  -8  -2  458.95   59.49
   8   8  -2  398.76   50.99
  -8   8   2  413.56   61.79
   8   8  -2  546.35   70.79
   7  -8  -2  372.26   54.49
   7   8  -2  382.76   58.09
  -7   8   2  390.66   57.59
   7   8  -2  340.87   47.60
   6   8  -2   42.10   22.00
  -6   8   2   27.60   18.50
  -6   8   2   14.60   24.40
   6   8  -2   32.60   20.70
   5   8  -2    1.20   13.60
  -5   8   2  -28.20   17.10
   5   8  -2   -2.10   15.10
  -5   8   2    2.90   15.00
   4   8  -2  229.88   41.80
  -4   8   2  225.48   44.20
   4   8  -2  219.08   39.30
  -4   8   2  268.27   39.00
  -3   8   2  335.77   49.20
  -3   8   2  248.18   39.30
   3   8  -2  266.17   44.30
   3   8  -2  310.67   47.50
  -2   8   2   13.80   18.30
   2   8  -2   -3.70   12.10
  -2   8   2   15.10   19.90
   2   8  -2   12.40   12.10
   2   8  -2   30.10   20.70
  -1   8   2  154.18   37.40
   1   8  -2  225.18   31.60
   1   8  -2  246.98   40.10
   1   8  -2  163.98   36.00
  -1   8   2  163.48   34.20
   0   8  -2  555.34   60.49
   0   8   2  393.56   51.79
   0   8  -2  530.85   49.50
   0   8   2  556.94   60.59
   0   8  -2  512.95   59.79
   1   8   2  299.87   46.00
  -1   8  -2  307.97   40.70
  -1   8  -2  320.77   45.80
  -1   8  -2  237.68   43.00
   1   8   2  419.66   53.49
  -2   8  -2   34.50   19.30
   2   8   2    2.40   17.00
   2   8   2   53.29   22.40
  -2   8  -2   25.80   19.40
  -2   8  -2   29.20   19.00
   3   8   2  659.03   71.29
  -3   8  -2  646.14   70.49
  -3   8  -2  711.63   55.79
   3   8   2  696.53   67.09
   4   8   2  757.92   77.39
  -4   8  -2  732.43   56.69
  -4   8  -2  797.62   78.69
   4   8   2  782.72   60.29
  -5   8  -2  104.79   33.60
   5   8   2   76.69   25.00
  -5   8  -2  118.59   28.30
   5   8   2   91.79   29.50
   6  -8   2   69.29   27.90
  -6   8  -2   57.19   28.40
   6   8   2   73.79   27.40
  -6   8  -2   66.89   22.40
   6   8   2   73.39   23.90
   7  -8   2  191.78   42.90
   7   8   2  267.67   50.29
  -7   8  -2  254.47   49.60
  -5   9   2  330.77   55.69
   5   9  -2  255.97   48.10
   5   9  -2  324.97   51.09
  -5   9   2  207.98   38.20
   4   9  -2   68.29   27.60
   4   9  -2  127.29   37.00
  -4   9   2   75.09   26.60
  -4   9   2   80.39   30.10
  -3   9   2  180.68   37.20
   3   9  -2  202.38   42.30
   3   9  -2  100.69   34.50
  -3   9   2  182.58   41.70
  -2   9   2  339.87   55.09
   2   9  -2  462.35   61.49
   2   9  -2  407.36   56.69
  -2   9   2  397.76   54.49
   1   9  -2   52.69   25.90
   1   9  -2  126.09   35.70
  -1   9   2  104.99   33.90
  -1   9   2  174.18   39.70
   0   9  -2   -0.80   21.50
   0   9  -2   33.50   22.10
   0   9   2   22.30   22.70
   0   9   2   27.80   23.20
  -1   9  -2  297.47   47.90
   1   9   2  383.76   55.99
   1   9   2  386.06   56.39
  -1   9  -2  395.86   56.29
  -2   9  -2  352.26   50.79
  -2   9  -2  487.25   63.19
   2   9   2  410.36   55.79
   2   9   2  429.76   60.89
   3   9   2  104.59   35.80
  -3   9  -2   71.99   28.40
  -3   9  -2   94.79   27.60
   3   9   2   78.49   29.20
   4   9   2  -26.60   14.10
  -4   9  -2  -26.30   19.60
  -4   9  -2    4.90   17.90
   4   9   2   14.40   24.00
  14   0  -3  -23.50    8.70
  13   0  -3    0.80   17.00
  12   0  -3   -0.40   14.70
  11   0  -3   -3.60    5.20
  11   0  -3    2.10   13.80
  11   0  -3  -14.60    6.90
  10   0  -3   -6.30    6.70
  10   0  -3   -2.50   10.90
  10   0  -3   -4.60    4.70
   9   0  -3    5.10    5.70
   9   0  -3   -1.30    7.80
   9   0  -3   -5.40    7.20
   8   0  -3   -4.50    5.00
   8   0  -3   -1.70    7.60
   7   0  -3   -7.40    4.20
   7   0  -3  -10.40    4.10
  -7   0   3  -12.00    6.90
   6   0  -3   -3.90    5.30
  -6   0   3   -0.60    5.30
   5   0  -3    3.50    5.20
  -5   0   3   -7.40    5.70
   4   0  -3   -0.10    4.70
  -4   0   3   10.80    6.70
   3   0  -3    2.80    7.30
  -3   0   3    1.80    5.20
   3   0  -3    0.80    4.40
  -2   0   3   -0.60    4.50
   2   0  -3    2.60    4.70
   2   0  -3    4.10    3.20
   1   0  -3   -0.90    4.70
  -1   0   3    1.90    4.50
   1   0  -3  -13.00    6.10
  -1   0   3    6.40    5.30
   0   0  -3    6.10    3.00
   0   0   3    3.70    2.90
   0   0  -3   12.10    7.40
   0   0  -3   -0.40    7.00
   0   0   3    8.20    6.90
   0   0  -3    4.30    6.80
   0   0   3   11.40    7.10
  -1   0  -3    1.40    5.30
   1   0   3   -8.30    6.10
  -1   0  -3    0.40    7.20
  -1   0  -3   -1.60    6.90
   1   0   3    2.50    6.40
   1   0   3    2.70    4.40
  -1   0  -3   -0.40    4.40
   2   0   3   -0.90    5.20
  -2   0  -3    5.30    5.80
  -2   0  -3    0.60    6.90
   2   0   3    2.60    5.20
  -2   0  -3   -1.80    4.90
   2   0   3    6.20    5.80
   2   0   3    6.80    6.90
  -2   0  -3   -3.90    7.10
  -3   0  -3   -7.90    6.30
   3   0   3   -1.40    6.00
   3   0   3   -4.40    6.10
  -3   0  -3   -2.50    5.80
  -3   0  -3    5.70    6.80
   3   0   3    1.60    5.50
  -3   0  -3   -3.90    6.20
   3   0   3    1.90    6.80
  -3   0  -3    1.90    4.20
  -4   0  -3    8.00    8.70
  -4   0  -3    2.00    3.80
  -4   0  -3    1.40    5.60
   4   0   3    3.50    7.70
  -4   0  -3   -1.90    9.60
   4   0   3   -7.10    5.80
   4   0   3    0.10    9.00
   4   0   3   -3.20    5.90
  -5   0  -3    1.20    3.20
   5   0   3    4.60    8.10
  -5   0  -3   13.00   10.10
  -5   0  -3   -1.90    7.00
   5   0   3    3.10    7.80
  -5   0  -3   -0.80    6.10
   5   0   3    4.30    7.20
   5   0   3    4.70    9.60
  -6   0  -3   -7.00    6.70
   6   0   3    5.50    7.10
  -6   0  -3    1.60    7.60
   6   0   3   11.10   11.10
   6   0   3   16.00   11.80
  -6   0  -3   -1.10    9.00
   7   0   3    6.50   12.10
  -7   0  -3   10.10   11.90
   7   0   3    0.10    9.40
   7   0   3   -3.10    6.40
  -7   0  -3   -0.50    8.30
   8   0   3   -0.10    7.70
  -8   0  -3   -4.30    8.20
   8   0   3    3.50   13.00
  -9   0  -3    1.20    8.10
   9   0   3  -17.30   12.10
  10   0   3  -25.00   10.10
  11   0   3   -3.00   16.70
  12   0   3   -0.20   18.70
  13   0   3   -2.00   14.00
  14  -1  -3  465.15   60.09
  14   1  -3  368.36   54.29
  13  -1  -3   57.19   24.70
  13   1  -3   30.00   20.70
  12  -1  -3 1128.49   74.69
  12   1  -3 1155.38   75.49
  11  -1  -3 1021.70   53.99
  11  -1  -3  981.70   64.49
  11   1  -3  965.70   48.20
  11   1  -3  935.91   63.09
  10  -1  -3  203.58   32.40
  10  -1  -3  251.87   28.80
  10   1  -3  189.68   22.30
  10   1  -3  201.98   32.10
   9  -1  -3  360.96   33.80
   9  -1  -3  352.36   39.50
   9   1  -3  293.47   36.30
   9   1  -3  387.46   27.10
   8  -1  -3 2111.19   65.09
   8  -1  -3 2108.39   90.59
   8  -1  -3 2093.39   83.89
   8  -1  -3 2056.69   64.99
   8   1  -3 2129.89   80.09
   8   1  -3 2062.99   90.39
   7  -1  -3 2486.85   77.39
   7  -1  -3 2408.56   92.79
   7  -1  -3 2408.86   96.89
   7  -1  -3 2439.06   77.19
  -7   1   3 2472.25   96.69
   7   1  -3 2554.74   90.19
   7   1  -3 2407.96   97.09
   6  -1  -3  143.19   19.70
   6  -1  -3  101.09   17.90
   6  -1  -3  116.49   10.60
   6   1  -3  105.69   15.10
  -6   1   3  139.59   19.30
   6   1  -3   94.19   17.10
   5  -1  -3  828.02   40.60
   5  -1  -3  854.01   32.50
   5  -1  -3  772.02   40.30
  -5   1   3  818.82   40.30
   5   1  -3  786.92   40.20
   4  -1  -3 4391.16  134.59
   4  -1  -3 3782.22  135.09
   4  -1  -3 4206.38  128.99
   4   1  -3 4211.18  134.89
  -4   1   3 4128.49  133.79
   3  -1  -3 2762.62   88.39
   3  -1  -3 2655.23   91.99
   3  -1  -3 2571.54   87.79
   3   1  -3 2734.03   89.79
  -3   1   3 2809.22   88.69
   3   1  -3 2624.74   92.99
   2  -1  -3 1349.16   52.29
   2  -1  -3 1433.96   52.59
  -2  -1   3 1395.36   50.39
  -2  -1   3 1403.36   54.49
   2  -1  -3 1388.46   47.60
   2   1  -3 1436.06   54.89
   2   1  -3 1370.76   49.99
  -2   1   3 1405.86   52.49
  -2   1   3 1456.45   52.89
  -2   1   3 1339.37   47.40
  -1  -1   3 2069.69   73.99
  -1  -1   3 2109.89   69.39
   1  -1  -3 1911.61   72.89
   1  -1  -3 2131.59   72.39
  -1   1   3 2164.08   74.59
  -1   1   3 2096.99   71.59
   1   1  -3 2086.79   74.69
  -1   1   3 2131.79   65.89
   1   1  -3 2089.79   69.19
   1   1  -3 2112.69   66.39
   0  -1   3  760.22   30.20
   0  -1   3  780.72   36.40
   0  -1  -3  758.32   36.70
   0  -1  -3  820.82   33.70
   0  -1   3  787.42   32.50
   0  -1  -3  765.62   33.90
   0   1  -3  777.52   30.00
   0   1  -3  805.92   32.70
   0   1   3  774.22   33.80
   0   1   3  899.11   38.20
   0   1  -3  839.92   36.70
   0   1  -3  801.82   37.60
   1  -1   3 1334.17   50.29
  -1  -1  -3 1309.87   48.30
   1  -1   3 1336.27   48.20
  -1  -1  -3 1320.37   51.59
   1  -1   3 1379.96   54.59
  -1  -1  -3 1243.58   53.39
  -1   1  -3 1389.46   48.50
  -1   1  -3 1360.76   54.99
   1   1   3 1284.27   48.10
  -1   1  -3 1341.77   50.29
   1   1   3 1306.87   53.99
   1   1   3 1274.57   50.99
  -1   1  -3 1276.57   50.69
   2  -1   3 2479.55   80.29
   2  -1   3 2267.97   85.19
  -2  -1  -3 2256.07   84.49
   2  -1   3 2358.76   82.09
   2  -1   3 2208.28   79.89
  -2  -1  -3 2356.96   78.89
  -2  -1  -3 2424.06   83.59
  -2   1  -3 2429.56   80.39
   2   1   3 2355.06   82.99
  -2   1  -3 2397.96   82.49
   2   1   3 2321.87   78.39
  -2   1  -3 2217.48   85.39
   2   1   3 2163.88   79.99
   2   1   3 2247.18   84.89
  -2   1  -3 2362.16   80.69
  -3  -1  -3 2410.16   81.69
  -3  -1  -3 2275.37   73.39
   3  -1   3 2327.87   84.59
   3  -1   3 2423.96   89.19
  -3  -1  -3 2437.76   87.19
   3  -1   3 2317.67   84.29
  -3  -1  -3 2246.38   85.99
   3  -1   3 2418.86   79.69
   3   1   3 2244.28   83.79
   3   1   3 2294.37   80.49
  -3   1  -3 2355.56   82.39
  -3   1  -3 2293.37   89.19
  -3   1  -3 2345.97   84.19
   3   1   3 2153.48   85.29
   3   1   3 2289.37   85.29
  -3   1  -3 2315.37   79.59
   4  -1   3 5977.10  192.58
   4  -1   3 5587.94  187.98
   4  -1   3 5814.42  188.38
  -4  -1  -3 5776.72  169.18
  -4  -1  -3 6141.99  184.48
   4  -1   3 5963.00  178.88
  -4  -1  -3 5591.34  188.18
   4   1   3 5740.93  188.68
  -4   1  -3 5647.64  192.38
  -4   1  -3 5916.71  183.48
  -4   1  -3 5696.33  187.48
   4   1   3 5767.62  182.68
   4   1   3 6031.30  189.88
  -4   1  -3 5834.02  178.98
   4   1   3 5404.76  186.88
   5  -1   3 1055.09   53.89
   5  -1   3 1027.60   41.70
   5  -1   3 1070.09   52.79
   5  -1   3 1052.79   52.89
  -5  -1  -3 1062.49   51.49
  -5  -1  -3 1085.39   49.20
   5   1   3 1087.19   51.79
  -5   1  -3 1057.69   46.40
   5   1   3  893.21   50.39
  -5   1  -3 1038.40   54.09
   5   1   3  997.20   51.99
  -5   1  -3 1091.79   42.50
   5   1   3 1009.10   47.70
  -5   1  -3  900.81   49.90
   6  -1   3  541.05   26.40
   6  -1   3  514.65   39.00
  -6  -1  -3  534.15   35.20
   6  -1   3  447.86   41.20
  -6  -1  -3  461.05   32.10
  -6   1  -3  545.75   31.00
  -6   1  -3  536.45   39.90
  -6   1  -3  517.15   36.80
   6   1   3  492.85   37.60
   6   1   3  587.14   36.60
  -6   1  -3  535.85   26.60
   6   1   3  478.75   33.10
   7  -1   3 2117.99   94.39
  -7  -1  -3 2106.29   86.59
   7  -1   3 1986.20   71.39
   7   1   3 2106.79   86.49
  -7   1  -3 2052.59   72.19
  -7   1  -3 2250.57   95.39
  -7   1  -3 2177.88   80.19
   7   1   3 2153.98   94.19
   7   1   3 2090.19   85.89
   8  -1   3 1462.25   77.59
  -8  -1  -3 1564.34   69.09
  -8   1  -3 1458.45   60.99
   8   1   3 1346.87   67.99
   8   1   3 1440.86   67.49
   8   1   3 1433.16   76.29
   9  -1   3  148.89   28.90
  -9  -1  -3  130.89   22.00
   9   1   3  104.19   21.40
  -9   1  -3  127.89   18.70
   9   1   3  160.38   29.90
  10  -1   3  617.24   61.79
 -10  -1  -3  572.64   55.99
  10   1   3  575.84   41.70
  10   1   3  634.54   62.49
  11  -1   3  881.91   78.89
  11   1   3  855.91   51.29
  11   1   3  806.92   75.39
  12  -1   3  312.47   48.90
  12   1   3  379.86   53.69
  13  -1   3   -6.40   14.20
  13   1   3    0.30   14.90
  14  -2  -3   30.40   23.60
  14   2  -3   23.10   20.50
  13  -2  -3   12.00   19.60
  13   2  -3   30.70   21.80
  12  -2  -3   46.40   22.10
  12   2  -3   -1.10   11.60
  12   2  -3   42.40   21.00
  11  -2  -3   42.30   21.40
  11   2  -3   59.69   21.70
  11   2  -3   68.89   15.50
  11   2  -3   44.80   15.30
  10  -2  -3   -3.10   12.00
  10   2  -3   15.70    9.60
  10   2  -3   -0.70    8.00
  10   2  -3  -12.80    7.00
   9  -2  -3  141.79   23.20
   9  -2  -3  129.89   25.60
   9   2  -3   98.89   18.70
   9   2  -3   78.59   16.30
   9   2  -3  101.49   23.40
   8  -2  -3   24.50   12.50
   8  -2  -3   40.20   15.20
   8   2  -3   36.90   12.60
   8   2  -3   23.30   10.30
   8   2  -3   61.89   17.70
   7  -2  -3  343.37   34.10
   7  -2  -3  378.86   37.00
   7   2  -3  394.66   37.60
   7   2  -3  415.36   28.70
   7   2  -3  410.36   30.30
  -7   2   3  400.96   37.90
   6  -2  -3  147.79   10.50
   6  -2  -3  174.18   23.20
   6  -2  -3  166.58   23.10
   6   2  -3  163.98   21.90
   6   2  -3  166.48   22.80
  -6   2   3  225.88   26.40
   6   2  -3  160.48   20.00
   5  -2  -3   88.09   10.50
   5  -2  -3   52.09   15.70
   5  -2  -3   86.89   15.70
   5   2  -3   70.29   14.40
  -5   2   3  118.49   17.90
   5   2  -3   57.89   12.60
   4  -2  -3  275.07   24.40
   4  -2  -3  295.77   18.40
   4  -2  -3  296.07   28.20
   4  -2  -3  315.07   26.50
   4   2  -3  263.57   25.00
   4   2  -3  356.96   23.40
  -4   2   3  305.27   19.00
   4   2  -3  270.97   26.40
  -4   2   3  274.27   24.40
   3  -2  -3  268.17   19.80
   3  -2  -3  293.17   19.70
   3  -2  -3  292.77   24.10
   3  -2  -3  271.07   26.40
  -3   2   3  251.87   19.40
  -3   2   3  298.77   20.30
   3   2  -3  278.77   20.60
   3   2  -3  286.07   17.50
   3   2  -3  277.57   21.50
   2  -2  -3  240.08   17.50
  -2  -2   3  257.77   15.20
  -2  -2   3  203.78   20.30
   2  -2  -3  247.88   24.50
   2  -2  -3  235.38   18.70
   2  -2  -3  225.78   17.00
  -2   2   3  239.48   17.90
  -2   2   3  218.18   19.30
  -2   2   3  277.67   20.20
   2   2  -3  215.58   21.90
   2   2  -3  202.98   13.80
   2   2  -3  230.38   21.00
   1  -2  -3  474.65   26.40
  -1  -2   3  497.75   22.00
  -1  -2   3  483.35   28.80
   1  -2  -3  553.14   29.40
   1  -2  -3  502.15   28.80
  -1  -2   3  477.45   28.70
  -1   2   3  471.45   25.60
   1   2  -3  519.05   25.70
  -1   2   3  517.15   25.40
   1   2  -3  519.65   29.90
   1   2  -3  456.45   21.40
   1   2  -3  521.55   28.90
  -1   2   3  553.44   30.80
   0  -2   3  133.39   17.80
   0  -2  -3  132.99   17.30
   0  -2  -3  109.79   15.60
   0  -2  -3  155.98   15.90
   0  -2   3  125.79   14.30
   0  -2   3  114.69   11.40
   0  -2   3  131.09   16.90
   0   2   3  118.89   17.50
   0   2  -3  117.99   17.40
   0   2  -3  127.39   11.90
   0   2   3  139.49   14.70
   0   2  -3  140.79   18.20
   0   2  -3  135.39   14.90
  -1  -2  -3    9.50    7.80
  -1  -2  -3   -2.20    4.60
   1  -2   3   15.60    7.90
   1  -2   3   15.60    6.80
   1  -2   3    8.30    8.40
  -1  -2  -3   12.10    9.80
   1  -2   3    9.40    7.80
  -1  -2  -3   14.20    8.10
  -1   2  -3   13.00    7.80
  -1   2  -3   -7.40    8.30
  -1   2  -3    7.80    5.70
   1   2   3   -7.00    8.00
  -1   2  -3    6.00    6.30
   1   2   3   -1.00    6.00
   2  -2   3   36.40   10.40
   2  -2   3   34.30    9.20
  -2  -2  -3   44.40   11.20
  -2  -2  -3   32.70   12.00
  -2  -2  -3   34.80    6.80
  -2  -2  -3   48.40    9.50
   2  -2   3   40.90   11.60
   2  -2   3   49.90   12.60
   2   2   3   32.70   12.60
  -2   2  -3   27.00    8.30
   2   2   3   19.60    8.90
   2   2   3   31.30    6.30
  -2   2  -3   36.50   13.20
  -2   2  -3   58.19   12.60
  -3  -2  -3   12.90    6.40
   3  -2   3   16.10    8.60
  -3  -2  -3   44.50   13.50
   3  -2   3   19.60   10.80
   3  -2   3   28.80   12.10
  -3  -2  -3   29.70    7.50
  -3  -2  -3   46.40   13.90
   3  -2   3   20.40    9.50
   3   2   3   15.90    9.10
  -3   2  -3   27.10   10.70
  -3   2  -3   16.30    9.10
   3   2   3   30.30   12.50
  -3   2  -3   21.70   10.20
   3   2   3   16.00    5.60
  -4  -2  -3  103.79   10.80
   4  -2   3  106.79   17.00
  -4  -2  -3  100.69   19.30
   4  -2   3  110.89   20.80
   4  -2   3   83.89   13.90
  -4  -2  -3   98.79   12.10
   4  -2   3   99.29   17.30
  -4   2  -3   96.09   16.30
   4   2   3   95.39   17.30
  -4   2  -3   95.19   19.80
  -4   2  -3  140.39   19.90
   4   2   3   93.19   15.90
   4   2   3  123.59   13.30
   5  -2   3    1.60    8.80
   5  -2   3   13.60   12.50
  -5  -2  -3   11.10    3.60
   5  -2   3   10.60   11.30
   5  -2   3    1.60    6.30
  -5  -2  -3    6.30    9.50
   5   2   3   -1.10   10.60
   5   2   3   -0.30    9.10
  -5   2  -3    6.20    8.10
   5   2   3    3.40    8.90
  -5   2  -3   19.30   11.20
  -5   2  -3    3.10    6.80
  -5   2  -3   13.40    9.30
   5   2   3   10.20    6.90
   6  -2   3  140.49   17.90
   6  -2   3  169.68   26.30
  -6  -2  -3  138.09   23.10
  -6   2  -3  180.58   21.70
   6   2   3  156.38   25.70
   6   2   3  130.29   17.40
  -6   2  -3  162.48   19.00
  -6   2  -3  179.48   29.70
   6   2   3  179.78   25.50
  -7  -2  -3    5.20   11.60
   7  -2   3  -13.00    9.70
   7  -2   3    7.30    7.40
   7   2   3   17.80   13.80
  -7   2  -3    7.30    7.20
  -7   2  -3    8.90   14.20
   7   2   3   -8.00    6.50
   7   2   3   -8.90    9.50
  -7   2  -3   -5.80    7.40
   8  -2   3    6.10   10.90
   8  -2   3   -0.50    6.80
  -8   2  -3   12.60    8.10
   8   2   3    5.00   12.00
   8   2   3   16.30   16.00
   8   2   3    7.00    9.20
  -8   2  -3   -2.00    9.30
  -8   2  -3  -11.70    7.00
   9  -2   3  340.07   42.70
   9   2   3  273.57   31.70
  -9   2  -3  321.97   22.50
   9   2   3  373.26   39.60
   9   2   3  316.37   41.90
  10  -2   3  281.17   41.30
  10   2   3  312.77   38.00
  10   2   3  265.77   40.60
  11  -2   3   -1.20   17.10
  11   2   3    7.40   19.20
  11   2   3  -11.30   12.70
  12  -2   3    7.70   20.50
  12   2   3    2.20   20.00
  14  -3  -3  365.96   54.99
  14   3  -3  424.16   59.59
  13  -3  -3   46.00   21.60
  13   3  -3   68.69   26.80
  12  -3  -3  844.82   66.09
  12   3  -3 1055.89   74.09
  12   3  -3 1152.38   64.99
  11  -3  -3 1632.14   88.59
  11   3  -3 1542.05   87.19
  11   3  -3 1557.24   78.29
  11   3  -3 1524.05   68.69
  10  -3  -3   48.30   20.50
  10   3  -3  129.69   21.30
  10   3  -3   90.49   21.70
  10   3  -3   89.89   24.90
   9  -3  -3  203.48   32.50
   9   3  -3  223.38   33.80
   9   3  -3  171.08   27.00
   9   3  -3  149.09   22.10
   8  -3  -3 1095.79   63.19
   8   3  -3 1071.19   60.09
   8   3  -3 1213.68   56.79
   8   3  -3 1110.79   64.79
   7  -3  -3  778.62   27.30
   7  -3  -3  700.73   46.20
   7  -3  -3  731.43   47.30
   7   3  -3  698.83   45.70
   7   3  -3  714.53   40.60
   7   3  -3  818.82   43.90
   6  -3  -3  157.08   24.20
   6  -3  -3  160.28   14.00
   6  -3  -3  163.78   24.60
   6   3  -3  171.38   20.60
   6   3  -3  181.48   22.90
   6   3  -3  133.29   21.70
  -6   3   3  146.29   13.90
  -6   3   3  174.78   25.40
   5  -3  -3 1419.96   66.79
   5  -3  -3 1450.95   62.49
   5  -3  -3 1345.27   52.79
   5  -3  -3 1391.66   63.19
  -5   3   3 1370.46   67.09
   5   3  -3 1347.17   61.89
  -5   3   3 1340.37   62.79
  -5   3   3 1472.95   54.49
   5   3  -3 1331.27   64.89
   5   3  -3 1513.05   60.29
   4  -3  -3 2836.72  108.59
   4  -3  -3 2874.71  101.89
   4  -3  -3 2675.03  103.49
   4  -3  -3 2819.72   97.49
  -4   3   3 2958.70  109.89
   4   3  -3 2826.82  108.89
   4   3  -3 2868.01  101.09
   4   3  -3 2762.32  104.89
   4   3  -3 2906.11   94.79
  -4   3   3 2929.31   98.59
  -4   3   3 2896.21  104.49
  -3  -3   3 1341.47   60.99
   3  -3  -3 1293.47   62.19
   3  -3  -3 1326.47   55.79
  -3  -3   3 1407.86   56.99
   3  -3  -3 1340.97   58.59
   3  -3  -3 1383.76   56.39
   3   3  -3 1413.76   57.39
  -3   3   3 1430.46   65.89
  -3   3   3 1415.86   57.69
   3   3  -3 1282.37   48.40
  -3   3   3 1378.46   58.49
   3   3  -3 1385.96   63.39
   3   3  -3 1386.76   61.89
   2  -3  -3  252.17   24.10
  -2  -3   3  246.28   26.80
  -2  -3   3  263.67   23.90
   2  -3  -3  203.18   24.30
   2  -3  -3  235.98   22.80
   2  -3  -3  244.08   21.70
   2   3  -3  284.37   28.30
   2   3  -3  278.47   21.60
   2   3  -3  257.57   14.00
  -2   3   3  271.57   27.90
  -2   3   3  254.17   21.40
  -2   3   3  214.78   23.30
  -2   3   3  242.18   23.60
  -1  -3   3 1257.87   53.89
  -1  -3   3 1132.89   54.79
  -1  -3   3 1159.88   40.50
   1  -3  -3 1223.68   55.59
   1  -3  -3 1198.48   48.50
   1  -3  -3 1092.59   53.19
   1   3  -3 1199.88   40.70
   1   3  -3 1237.58   57.09
   1   3  -3 1274.07   51.99
  -1   3   3 1201.28   55.29
  -1   3   3 1266.27   56.49
   1   3  -3 1205.88   53.59
  -1   3   3 1156.18   47.80
  -1   3   3 1178.58   50.99
   0  -3  -3  980.10   48.70
   0  -3   3  965.30   47.30
   0  -3  -3 1028.90   47.30
   0  -3  -3 1041.00   42.60
   0  -3   3  935.71   35.40
   0  -3   3  930.21   47.60
   0   3  -3 1001.80   45.60
   0   3  -3  962.10   35.80
   0   3   3  979.50   41.70
   0   3   3 1007.10   47.80
   0   3   3 1029.70   50.79
   0   3  -3  945.91   48.10
   0   3  -3  934.81   49.20
   1  -3   3 1475.75   62.39
  -1  -3  -3 1437.76   59.29
   1  -3   3 1360.26   50.59
   1  -3   3 1343.57   62.29
  -1  -3  -3 1414.46   63.99
  -1  -3  -3 1362.76   55.69
   1  -3   3 1367.46   59.19
  -1  -3  -3 1393.36   48.00
   1   3   3 1392.96   64.59
  -1   3  -3 1461.05   59.89
   1   3   3 1389.96   58.79
  -1   3  -3 1294.07   62.49
   1   3   3 1441.76   55.39
  -1   3  -3 1382.56   62.99
   2  -3   3   19.60   10.90
  -2  -3  -3   20.90   12.30
  -2  -3  -3   21.30   10.40
   2  -3   3   24.40    8.50
   2  -3   3   25.40   12.70
  -2  -3  -3   15.60    9.90
  -2  -3  -3   21.20    4.20
   2  -3   3   24.70   11.80
   2   3   3   30.60   14.30
  -2   3  -3   18.50    9.70
   2   3   3   27.70   10.00
   2   3   3   18.10   10.00
  -2   3  -3   16.50   12.60
  -2   3  -3   38.40   13.10
   3  -3   3 2181.58   93.49
  -3  -3  -3 2371.66   95.09
   3  -3   3 2339.97   89.49
  -3  -3  -3 2293.57   86.99
  -3  -3  -3 2276.37   68.99
  -3  -3  -3 2387.16   82.99
   3  -3   3 2429.66   92.39
   3  -3   3 2178.18   82.69
   3   3   3 2376.16   96.09
  -3   3  -3 2273.37   90.79
  -3   3  -3 2364.96   90.19
  -3   3  -3 2276.67   95.19
   3   3   3 2215.58   85.49
   3   3   3 2235.28   81.99
   4  -3   3 3306.37  118.89
  -4  -3  -3 3520.45  129.99
   4  -3   3 3404.56  131.79
  -4  -3  -3 3398.16  113.09
   4  -3   3 3432.66  126.99
   4  -3   3 3310.87  122.29
  -4   3  -3 3389.56  131.99
   4   3   3 3515.65  113.19
   4   3   3 3480.15  130.99
   4   3   3 3485.75  103.09
  -4   3  -3 3360.16  125.49
   4   3   3 3491.45  122.19
  -4   3  -3 3319.17  123.69
   5  -3   3  362.16   37.60
   5  -3   3  343.27   32.80
  -5  -3  -3  333.57   20.70
   5  -3   3  286.87   29.90
  -5   3  -3  395.46   41.20
   5   3   3  279.77   30.10
   5   3   3  361.56   38.30
   5   3   3  344.37   17.50
  -5   3  -3  353.06   34.00
   6  -3   3   89.29   22.10
  -6  -3  -3  114.19   11.30
   6  -3   3   87.99   17.40
   6   3   3   87.19   21.40
  -6   3  -3  108.49   19.60
  -6   3  -3   90.59   14.70
   6   3   3  113.69   12.90
   6   3   3  100.19   22.50
  -6   3  -3   82.99   23.30
   7  -3   3 1259.17   61.19
   7  -3   3 1261.77   71.99
   7   3   3 1327.87   70.79
   7   3   3 1363.06   53.39
  -7   3  -3 1268.07   75.89
  -7   3  -3 1313.77   63.39
   7   3   3 1397.86   73.49
  -7   3  -3 1336.17   55.29
   8  -3   3 1565.24   83.89
   8  -3   3 1615.24   71.09
  -8   3  -3 1576.14   62.29
  -8   3  -3 1582.94   87.59
   8   3   3 1724.23   83.59
  -8   3  -3 1614.24   72.89
   8   3   3 1542.35   63.69
   8   3   3 1544.25   83.59
   9  -3   3   -3.00   15.40
  -9   3  -3   -5.60   11.30
   9   3   3    9.80   14.00
   9   3   3   26.30   19.20
  10  -3   3  330.77   46.70
 -10   3  -3  320.67   33.60
  10   3   3  440.16   52.39
  10   3   3  352.26   43.10
  11  -3   3  547.55   62.59
  11   3   3  791.92   56.99
  11   3   3  837.22   76.99
  12  -3   3  506.55   64.19
  12   3   3  427.06   60.39
  12   3   3  474.85   62.29
  13  -4  -3  -22.00   17.10
  13   4  -3   43.20   24.20
  13   4  -3   13.40   17.00
  12  -4  -3   -4.80   17.20
  12   4  -3    6.50   15.70
  12   4  -3   12.00   17.70
  11  -4  -3   32.30   21.70
  11   4  -3   74.69   19.80
  11   4  -3   27.80   15.70
  11   4  -3   74.79   23.40
  11   4  -3   67.59   25.20
  10  -4  -3  546.25   57.29
  10   4  -3  489.05   37.10
  10   4  -3  440.66   48.30
  10   4  -3  482.75   54.99
  10   4  -3  533.45   38.20
   9  -4  -3  263.37   37.30
   9   4  -3  211.88   32.10
   9   4  -3  216.18   26.70
   9   4  -3  217.38   28.40
   9   4  -3  183.08   33.50
   8  -4  -3   15.40   14.60
   8   4  -3   21.30   13.80
   8   4  -3   10.00    9.40
   8   4  -3   -5.40    7.70
   7  -4  -3   40.70   17.20
   7  -4  -3   51.49   16.20
   7   4  -3   30.10   14.70
  -7   4   3   39.10   15.40
   7   4  -3    7.20   10.80
  -7   4   3   33.60    8.40
   7   4  -3   45.20   12.60
   6  -4  -3   34.10   15.20
   6  -4  -3   17.20    9.80
   6  -4  -3   15.20    7.60
  -6   4   3   19.70    8.70
   6   4  -3   13.90   10.60
   6   4  -3    9.30   12.60
  -6   4   3    0.20   10.30
   6   4  -3   24.20    9.80
   5  -4  -3  196.08   23.80
   5  -4  -3  206.98   28.20
   5  -4  -3  212.98   21.60
   5   4  -3  217.58   22.80
   5   4  -3  219.08   30.70
  -5   4   3  217.18   31.70
  -5   4   3  180.58   20.90
   5   4  -3  164.58   24.50
  -5   4   3  223.88   31.50
   4  -4  -3    4.10    9.50
   4  -4  -3    8.60    9.50
   4  -4  -3   24.90   12.80
  -4  -4   3   32.70   12.90
   4  -4  -3   26.20   12.90
  -4   4   3   18.60   13.90
   4   4  -3   22.50   11.50
   4   4  -3   28.40    7.20
  -4   4   3   15.10   11.70
   4   4  -3   16.20   10.90
   4   4  -3   22.20    8.80
  -4   4   3   17.00   10.40
   3  -4  -3   27.90   10.90
   3  -4  -3   34.30   13.00
   3  -4  -3   29.50   10.60
   3  -4  -3   30.70   11.40
  -3  -4   3   17.20    8.40
  -3  -4   3   13.80   11.00
   3  -4  -3   16.40   12.20
  -3   4   3   18.10    8.80
  -3   4   3   26.90   12.40
   3   4  -3   -2.30   10.60
   3   4  -3   24.40   13.40
  -3   4   3   13.90   10.00
   3   4  -3   21.80    5.10
   3   4  -3   16.70    8.70
  -2  -4   3  102.69   18.90
   2  -4  -3  104.59   15.50
   2  -4  -3   89.69   20.70
   2  -4  -3  135.29   20.60
  -2  -4   3  114.09   17.20
  -2   4   3  107.59   20.20
  -2   4   3   98.89   18.30
  -2   4   3  143.89   16.50
   2   4  -3  149.79   23.00
  -2   4   3  130.49   21.30
   2   4  -3   95.59   20.60
   2   4  -3  132.49   18.30
   2   4  -3  121.39    7.20
   1  -4  -3  401.66   32.00
  -1  -4   3  408.06   29.80
   1  -4  -3  436.96   34.00
  -1  -4   3  401.36   37.40
   1  -4  -3  480.45   27.20
   1   4  -3  444.56   31.10
   1   4  -3  406.06   32.40
  -1   4   3  421.86   29.70
  -1   4   3  437.16   32.90
   1   4  -3  345.57   35.80
  -1   4   3  466.45   26.50
  -1   4   3  390.96   36.40
   1   4  -3  478.35   32.10
   0  -4   3   -0.20    3.00
   0  -4  -3   -2.00    9.20
   0  -4   3    2.40    9.30
   0  -4  -3    6.00    6.70
   0  -4  -3   -5.70    5.50
   0  -4  -3   -6.00    8.70
   0  -4   3   -1.90    8.30
   0   4  -3    0.80    8.20
   0   4  -3   -1.10    5.80
   0   4   3   11.30   11.70
   0   4   3  -10.10    7.40
   0   4   3    9.20    6.20
   0   4   3    5.60   10.50
   0   4  -3   -3.60   10.30
   0   4  -3   -4.40    9.30
   1  -4   3 1069.69   54.29
  -1  -4  -3  976.50   37.30
   1  -4   3 1020.90   52.59
   1  -4   3  952.60   53.09
  -1  -4  -3  975.30   50.59
  -1  -4  -3  875.11   52.69
   1  -4   3 1020.00   37.80
  -1  -4  -3  982.60   44.40
  -1   4  -3 1063.99   52.89
   1   4   3  943.81   43.20
  -1   4  -3  987.40   53.99
   1   4   3 1025.10   56.49
   1   4   3 1019.20   51.69
  -1   4  -3  960.70   53.49
  -1   4  -3  919.41   49.90
  -2  -4  -3 1221.08   64.29
   2  -4   3 1195.58   60.79
  -2  -4  -3 1247.78   57.69
   2  -4   3 1282.27   48.90
   2  -4   3 1383.86   64.49
   2  -4   3 1217.18   62.69
  -2  -4  -3 1245.98   37.10
  -2  -4  -3 1284.57   53.99
  -2  -4  -3 1101.49   37.00
  -2   4  -3 1275.17   60.39
  -2   4  -3 1288.37   64.59
   2   4   3 1364.86   67.19
   2   4   3 1256.57   52.79
  -2   4  -3 1205.08   62.99
   2   4   3 1262.87   58.19
  -3  -4  -3   66.49   14.90
   3  -4   3   58.09   17.50
  -3  -4  -3   37.70   11.80
   3  -4   3   37.10   13.80
   3  -4   3   62.09   11.90
   3   4   3   32.60   13.50
   3   4   3   70.09   14.00
  -3   4  -3   33.70   15.80
  -3   4  -3   45.20   17.50
  -3   4  -3   76.99   19.20
   3   4   3   65.09   15.60
   4  -4   3   20.80   10.60
   4  -4   3   15.10    9.30
  -4  -4  -3   24.40   10.40
   4  -4   3   23.80   15.30
   4   4   3   31.90   10.70
  -4   4  -3   15.40   14.30
   4   4   3   31.10   11.30
   4   4   3   27.90   13.40
  -4   4  -3   16.80   14.30
   5  -4   3   -3.30    8.50
   5  -4   3   -7.80   11.60
  -5  -4  -3   -1.00    6.40
  -5   4  -3    1.70   11.50
   5   4   3    8.60    7.80
   5   4   3    5.80    9.80
  -5   4  -3    5.10   11.30
   5   4   3    3.10    8.20
  -6  -4  -3    7.30    7.30
   6  -4   3   -3.00   14.50
   6   4   3    7.80    7.20
  -6   4  -3   10.70   13.60
  -6   4  -3   49.80   20.70
   6   4   3    7.00   10.40
  -7  -4  -3  318.77   20.40
   7  -4   3  268.97   40.60
  -7   4  -3  372.26   46.70
   7   4   3  342.97   43.40
   7   4   3  289.27   39.70
  -7   4  -3  284.47   27.20
  -7   4  -3  293.87   36.40
   8  -4   3   23.20   18.30
  -8   4  -3   -5.10    7.00
   8   4   3   -6.60   10.00
  -8   4  -3   36.40   17.00
   8   4   3   -4.60   13.60
   9  -4   3   63.09   26.50
   9   4   3  127.49   31.50
   9   4   3  100.29   27.20
  -9   4  -3   76.49   21.40
  10  -4   3   45.40   21.50
  10   4   3   18.80   18.60
  10   4   3   49.40   24.90
 -10   4  -3   15.30   15.60
  11  -4   3  -17.30   16.90
  11   4   3   -3.20   18.20
  11   4   3  -10.10   16.00
  12  -5  -3  266.57   48.40
  12   5  -3  348.37   50.39
  12   5  -3  256.87   42.80
  11  -5  -3  391.66   53.49
  11   5  -3  535.05   61.19
  11   5  -3  604.74   61.79
  10  -5  -3  133.49   30.50
  10   5  -3  105.29   28.60
  10   5  -3   91.49   20.50
  10   5  -3   90.69   27.60
   9  -5  -3  157.98   33.50
   9  -5  -3  174.68   30.00
   9   5  -3  141.09   26.30
   9   5  -3  153.78   21.80
   9   5  -3  151.08   31.00
   8  -5  -3 1622.64   78.39
   8  -5  -3 1637.74   85.29
   8   5  -3 1577.44   67.09
   8   5  -3 1432.86   82.69
  -8   5   3 1621.94   87.19
  -8   5   3 1595.94   57.99
   8   5  -3 1393.26   74.09
   7  -5  -3 1423.76   76.99
   7  -5  -3 1338.07   68.99
  -7   5   3 1456.75   59.69
  -7   5   3 1374.46   79.39
   7   5  -3 1366.96   71.99
   7   5  -3 1508.75   63.09
   7   5  -3 1432.76   79.59
   6  -5  -3   -7.70    9.80
   6  -5  -3    5.00   12.60
   6  -5  -3    2.30    7.00
   6   5  -3   -3.90    9.00
   6   5  -3   -4.80    9.20
   6   5  -3   13.50    8.70
  -6   5   3    9.60   10.10
  -6   5   3    6.90   16.00
   5  -5  -3  538.75   49.00
   5  -5  -3  479.35   34.30
   5  -5  -3  500.55   33.00
  -5   5   3  541.35   34.90
   5   5  -3  479.05   31.50
   5   5  -3  522.45   50.79
   5   5  -3  395.26   41.20
  -5   5   3  493.05   48.80
   5   5  -3  488.45   26.00
   4  -5  -3 1113.19   54.69
   4  -5  -3 1160.18   52.49
   4  -5  -3 1052.09   59.79
   4  -5  -3 1159.78   68.29
  -4  -5   3  986.40   49.30
  -4   5   3 1011.00   54.29
   4   5  -3 1139.09   39.90
  -4   5   3  999.40   62.99
   4   5  -3 1031.80   62.49
   4   5  -3 1099.79   51.89
   4   5  -3 1078.09   61.59
   3  -5  -3  968.80   53.79
   3  -5  -3 1092.09   49.20
   3  -5  -3 1032.10   54.39
  -3  -5   3 1031.10   49.99
   3   5  -3  992.40   59.09
   3   5  -3 1117.19   52.19
   3   5  -3 1093.29   63.09
  -3   5   3  994.60   54.89
   3   5  -3 1027.70   31.30
  -3   5   3  985.80   60.89
   3   5  -3 1012.70   31.10
   2  -5  -3   23.50   12.60
   2  -5  -3   39.80   15.80
   2  -5  -3   48.90   12.40
  -2  -5   3   26.00   12.40
  -2   5   3   17.20   12.90
   2   5  -3   25.50   13.30
   2   5  -3   24.60   13.20
   2   5  -3   33.20   11.70
  -2   5   3   48.40   17.90
   1  -5  -3  970.90   56.09
   1  -5  -3 1025.80   44.80
  -1  -5   3  873.31   50.09
   1  -5  -3  986.00   46.90
   1   5  -3 1058.99   59.99
  -1   5   3  946.11   57.59
   1   5  -3  962.80   58.29
   1   5  -3 1062.29   54.39
  -1   5   3 1023.00   44.10
  -1   5   3  908.81   55.49
   0  -5   3 1724.93   77.39
   0  -5  -3 1772.12   66.89
   0  -5  -3 1575.34   64.39
   0   5  -3 1673.63   80.69
   0   5   3 1801.42   82.59
   0   5  -3 1760.82   78.89
   0   5  -3 1712.43   82.69
   0   5   3 1596.44   78.19
   0   5   3 1880.21   66.69
  -1  -5  -3 1116.79   43.00
  -1  -5  -3 1081.59   58.69
   1  -5   3 1110.09   60.09
  -1  -5  -3 1093.49   49.10
   1  -5   3 1124.99   38.80
  -1   5  -3 1191.88   62.39
   1   5   3 1091.89   47.80
  -1   5  -3 1040.60   61.49
  -1   5  -3 1082.79   60.09
   1   5   3 1156.48   60.59
   1   5   3 1031.80   61.29
   2  -5   3   32.60   15.50
  -2  -5  -3   54.89   12.60
  -2  -5  -3   47.40   15.60
   2  -5   3   61.09   10.40
   2   5   3   47.20   11.50
   2   5   3   55.29   20.40
   2   5   3   46.10   15.40
  -2   5  -3   50.19   14.90
  -2   5  -3   62.39   18.30
  -2   5  -3   65.59   19.10
   3  -5   3  399.36   42.00
  -3  -5  -3  439.26   39.60
   3  -5   3  384.96   24.80
  -3  -5  -3  371.06   32.10
  -3   5  -3  396.26   38.50
  -3   5  -3  337.77   40.80
   3   5   3  435.96   46.30
   3   5   3  370.06   31.50
   3   5   3  432.66   39.30
  -3   5  -3  394.46   43.90
  -4  -5  -3 1037.40   53.39
   4  -5   3  960.80   61.09
   4  -5   3  960.60   47.00
   4   5   3 1029.70   53.59
  -4   5  -3 1015.70   63.69
  -4   5  -3 1017.20   54.79
   4   5   3  941.11   63.09
   4   5   3  998.10   49.90
  -4   5  -3  919.31   59.69
  -5  -5  -3  309.27   31.80
   5  -5   3  304.57   38.80
   5  -5   3  315.77   31.10
  -5   5  -3  294.47   31.30
   5   5   3  299.07   30.40
  -5   5  -3  256.97   35.80
   5   5   3  316.47   41.70
  -5   5  -3  265.27   40.00
   5   5   3  273.77   30.30
   6  -5   3  199.08   34.10
  -6  -5  -3  276.87   28.80
   6   5   3  286.57   28.70
   6   5   3  285.47   41.80
  -6   5  -3  256.77   28.80
  -6   5  -3  262.97   39.90
  -6   5  -3  309.27   40.20
   7  -5   3 1201.18   74.89
  -7   5  -3 1098.99   53.59
   7   5   3  971.60   69.59
  -7   5  -3 1034.60   72.29
  -7   5  -3 1193.78   69.79
   7   5   3 1093.09   50.89
   8  -5   3 1110.59   75.29
  -8   5  -3 1042.10   49.90
   8   5   3  968.50   70.29
   8   5   3 1109.19   72.59
  -8   5  -3 1012.20   65.59
   9  -5   3  158.48   36.10
   9   5   3  100.79   31.00
   9   5   3  115.69   31.70
  -9   5  -3   98.39   25.40
  10  -5   3  421.86   57.89
  10   5   3  540.65   64.59
  10   5   3  431.46   55.39
 -10   5  -3  505.25   53.79
  11  -5   3  429.96   59.19
  11   5   3  639.14   68.39
  11   5   3  512.15   63.89
  11  -6  -3   32.10   24.30
  11  -6  -3   -0.30   17.10
  11   6  -3    2.70   18.50
  11   6  -3   -1.40   16.00
  10  -6  -3  276.47   39.40
  10  -6  -3  242.08   43.30
  10   6  -3  346.37   41.00
  10   6  -3  256.07   44.30
   9  -6  -3  277.77   37.90
   9  -6  -3  285.17   43.70
   9   6  -3  279.37   37.90
  -9   6   3  221.88   39.80
   9   6  -3  296.37   46.40
   8  -6  -3   26.30   16.60
   8  -6  -3   68.99   24.10
   8   6  -3   16.70   20.20
  -8   6   3   47.70   20.90
   8   6  -3   42.70   17.10
  -8   6   3   61.79   14.90
   7  -6  -3   71.49   18.90
   7  -6  -3  108.19   27.30
  -7   6   3   87.79   18.30
   7   6  -3   82.29   26.80
  -7   6   3   75.19   26.80
   7   6  -3   81.49   22.20
   7   6  -3   76.89   14.60
   6  -6  -3  214.18   34.70
   6  -6  -3  229.98   27.60
   6  -6  -3  236.48   28.80
   6   6  -3  243.48   25.50
  -6   6   3  247.08   30.10
   6   6  -3  272.17   22.10
  -6   6   3  262.07   41.40
   6   6  -3  270.97   40.90
   6   6  -3  235.98   34.20
   5  -6  -3  187.28   26.30
   5  -6  -3  148.59   22.20
   5  -6  -3  223.18   33.10
   5   6  -3  195.18   13.60
   5   6  -3  180.88   31.50
   5   6  -3  194.78   23.40
  -5   6   3  189.48   34.20
  -5   6   3  224.98   29.80
   5   6  -3  211.88   36.20
   5   6  -3  186.58   13.60
   4  -6  -3   24.30   10.70
  -4  -6   3   26.20   11.10
   4   6  -3    3.20   12.80
  -4   6   3    4.00   11.20
   4   6  -3   10.70    9.10
  -4   6   3    9.80   13.20
   4   6  -3   18.40   14.30
  -3  -6   3  180.88   24.00
   3  -6  -3  176.28   30.50
   3  -6  -3  175.98   20.70
  -3   6   3  197.08   33.50
  -3   6   3  152.18   27.70
   3   6  -3  192.78   31.50
   3   6  -3  132.19   28.80
   3   6  -3  142.79   21.70
   2  -6  -3  222.28   22.40
  -2  -6   3  270.47   30.80
   2  -6  -3  171.78   25.90
  -2   6   3  170.78   31.60
   2   6  -3  211.38   33.90
   2   6  -3  184.98   25.30
  -2   6   3  152.68   28.90
   2   6  -3  320.57   40.40
   1  -6  -3   73.99   16.00
   1  -6  -3   74.69   13.60
  -1  -6   3   65.39   17.30
   1   6  -3   69.59   17.60
   1   6  -3   93.49   22.80
  -1   6   3   72.59   20.20
   1   6  -3   59.39   21.40
  -1   6   3   96.59   23.50
   0  -6  -3   15.50    9.70
   0  -6  -3   24.20   10.40
   0   6   3   23.60    8.30
   0   6   3   17.10   16.40
   0   6  -3   28.20   16.30
   0   6  -3   12.80   11.60
   0   6  -3    7.70   15.00
   0   6   3    8.30   14.40
  -1  -6  -3  412.66   27.20
  -1  -6  -3  430.96   23.70
   1   6   3  368.16   24.90
  -1   6  -3  447.46   43.20
  -1   6  -3  334.27   40.30
  -1   6  -3  405.56   46.10
   1   6   3  354.86   41.30
   1   6   3  344.87   43.70
   2  -6   3  547.95   24.50
  -2  -6  -3  485.65   31.70
   2   6   3  649.14   46.20
  -2   6  -3  535.85   51.49
   2   6   3  502.65   52.19
  -2   6  -3  554.14   54.59
   2   6   3  542.15   31.50
  -2   6  -3  526.15   50.29
   3  -6   3   12.30    8.20
   3  -6   3   22.70   14.40
  -3   6  -3   12.70   14.80
   3   6   3   15.90    8.40
  -3   6  -3   17.70   13.40
   3   6   3    2.40   11.60
  -3   6  -3   26.40   18.70
   3   6   3   20.80   17.60
   4  -6   3    4.60   12.50
   4  -6   3    2.20    8.30
  -4   6  -3    4.80   11.60
   4   6   3   50.29   19.70
  -4   6  -3    1.50   13.20
   4   6   3   -9.40   11.40
  -4   6  -3   18.50   17.00
   4   6   3   13.30   10.50
   5  -6   3  280.37   41.30
   5  -6   3  278.87   29.50
  -5   6  -3  291.57   42.60
  -5   6  -3  228.78   31.00
   5   6   3  207.58   29.40
  -5   6  -3  255.57   41.50
   5   6   3  235.38   39.80
   6  -6   3  458.35   53.19
  -6   6  -3  368.86   47.70
   6   6   3  452.35   41.30
  -6   6  -3  348.77   49.80
  -6   6  -3  370.76   38.70
   6   6   3  402.46   54.09
   7  -6   3  119.59   31.00
  -7   6  -3  181.88   26.10
  -7   6  -3  212.98   37.50
   7   6   3  147.89   24.20
   7   6   3  218.78   40.60
   8  -6   3   12.10   17.20
  -8   6  -3   15.00   19.40
   8   6   3   -3.90   19.30
   9  -6   3  232.58   44.60
   9   6   3  227.38   45.10
  -9   6  -3  284.67   44.50
   9   6   3  265.17   47.30
  10  -6   3  302.37   50.69
 -10   6  -3  387.66   51.39
  10   6   3  298.97   51.99
  10   6   3  268.67   48.30
  10  -7  -3  258.37   47.70
  10  -7  -3  331.27   43.70
  10   7  -3  240.28   45.30
   9  -7  -3   62.39   28.40
   9  -7  -3   57.09   20.70
  -9   7   3   38.90   21.90
   9   7  -3   20.50   16.30
   9   7  -3   28.80   19.70
   8  -7  -3  585.44   52.99
   8  -7  -3  566.14   62.59
   8   7  -3  523.15   64.29
   8   7  -3  640.54   61.59
  -8   7   3  619.94   69.49
   7  -7  -3  373.26   40.00
   7  -7  -3  438.76   53.79
  -7   7   3  419.16   56.69
   7   7  -3  465.45   52.39
   7   7  -3  555.64   64.09
  -7   7   3  458.95   42.30
   6  -7  -3    1.40   15.10
   6  -7  -3   -0.40    9.80
  -6   7   3   14.60   15.10
   6   7  -3    9.30   19.40
   6   7  -3   -3.70   12.40
  -6   7   3  -12.00   11.20
   5  -7  -3  150.18   22.80
   5   7  -3  190.58   36.70
   5   7  -3  220.58   37.70
  -5   7   3  218.08   41.10
   5   7  -3  193.28   24.30
  -5   7   3  187.08   30.10
   4  -7  -3  305.57   29.40
   4   7  -3  299.07   44.90
   4   7  -3  266.17   29.90
  -4   7   3  281.57   45.00
   4   7  -3  239.58   39.90
  -4   7   3  275.17   37.60
  -3  -7   3  401.16   37.10
   3  -7  -3  452.65   30.10
   3   7  -3  500.25   54.99
  -3   7   3  501.85   56.49
   3   7  -3  458.75   35.30
   3   7  -3  376.06   49.10
  -3   7   3  408.56   46.70
   2  -7  -3   85.79   21.80
   2  -7  -3   81.09   14.80
  -2  -7   3   70.79   18.90
  -2   7   3   93.09   24.60
   2   7  -3   86.19   20.20
   2   7  -3  103.89   27.70
  -2   7   3   67.19   25.50
   2   7  -3   83.39   26.20
   1  -7  -3  436.56   27.90
   1  -7  -3  409.56   37.50
   1   7  -3  494.55   53.59
   1   7  -3  455.05   44.60
  -1   7   3  329.87   44.70
  -1   7   3  415.36   48.50
   1   7  -3  458.85   52.99
   0  -7  -3  740.03   40.60
   0  -7  -3  753.62   37.70
   0   7  -3  736.63   50.89
   0   7  -3  658.33   64.79
   0   7   3  735.83   57.09
   0   7  -3  780.62   58.49
   0   7   3  719.73   57.19
  -1  -7  -3   65.89   13.50
  -1  -7  -3   53.79   14.60
  -1   7  -3   41.40   18.50
   1   7   3   80.69   25.10
   1   7   3   78.29   24.20
  -1   7  -3   63.99   24.40
  -1   7  -3   42.60   17.00
  -2   7  -3   59.89   24.60
  -2   7  -3   84.19   23.70
  -2   7  -3   93.59   25.40
   2   7   3   87.79   24.90
   2   7   3  100.59   28.30
   3  -7   3 1011.10   40.80
  -3   7  -3  931.21   68.29
  -3   7  -3 1125.39   69.99
  -3   7  -3 1146.09   67.79
   3   7   3 1031.20   65.49
   3   7   3 1118.39   75.99
   4  -7   3 1126.89   73.39
   4   7   3 1268.27   70.59
  -4   7  -3  947.31   70.59
  -4   7  -3 1174.58   78.29
   4   7   3 1210.28   79.19
  -4   7  -3 1117.49   67.09
   5  -7   3  172.28   36.70
   5   7   3  185.28   38.80
   5   7   3  156.38   29.70
  -5   7  -3  218.48   39.40
  -5   7  -3  231.08   33.10
  -5   7  -3  182.58   38.50
   6  -7   3   10.50   18.80
   6   7   3    5.30   12.00
   6   7   3   23.30   22.90
  -6   7  -3   23.70   16.20
  -6   7  -3   23.00   18.50
  -6   7  -3   16.10   19.60
   7  -7   3  262.07   47.30
  -7   7  -3  344.47   52.09
   7   7   3  292.47   50.09
   8  -7   3  344.67   54.29
   8   7   3  305.87   54.09
  -8   7  -3  326.67   50.39
   8  -8  -3   20.60   23.70
  -8   8   3   25.90   22.40
   8   8  -3   -4.70   14.80
   8   8  -3   -3.00   15.10
   7  -8  -3   80.09   29.60
  -7   8   3  171.28   42.00
   7   8  -3  140.29   37.90
   7   8  -3  131.99   31.90
   6   8  -3  373.36   50.89
   6   8  -3  405.16   58.59
  -6   8   3  382.86   46.20
  -6   8   3  366.96   55.29
   5   8  -3  444.86   60.39
  -5   8   3  316.37   49.40
  -5   8   3  384.56   47.60
   5   8  -3  321.87   48.60
  -4   8   3   -1.50   14.90
   4   8  -3   12.80   16.90
  -4   8   3    7.90   15.60
   4   8  -3    1.30   16.60
  -3   8   3  284.57   45.30
  -3   8   3  267.27   41.30
   3   8  -3  267.97   45.70
   3   8  -3  233.78   30.60
   3   8  -3  216.48   39.80
   2   8  -3  610.04   66.09
   2   8  -3  629.34   45.40
   2   8  -3  616.84   65.89
  -2   8   3  534.75   59.59
  -2   8   3  614.84   65.59
   1   8  -3  475.35   47.40
   1   8  -3  320.47   47.00
  -1   8   3  383.56   53.99
  -1   8   3  380.86   51.69
   1   8  -3  423.76   54.89
   0   8   3   18.20   18.90
   0   8  -3   12.90   19.50
   0   8  -3    9.90   14.60
   0   8  -3    9.20   18.60
   0   8   3   10.90   18.40
  -1   8  -3  119.89   31.30
   1   8   3   53.09   22.30
  -1   8  -3  122.69   34.10
  -1   8  -3  120.59   27.80
   1   8   3  107.19   31.60
  -2   8  -3  431.06   58.49
   2   8   3  210.78   42.90
  -2   8  -3  307.07   45.30
  -2   8  -3  311.37   43.60
   2   8   3  245.88   40.70
   3   8   3  185.68   39.40
  -3   8  -3  105.69   30.80
  -3   8  -3   43.00   22.60
  -3   8  -3  111.79   29.10
   3   8   3  130.49   30.70
   4   8   3   29.90   24.80
  -4   8  -3   56.59   27.70
  -4   8  -3   51.09   21.70
   4   8   3   38.50   20.90
  -4   8  -3   25.40   21.90
  -5   8  -3  264.27   39.30
  -5   8  -3  202.38   43.20
   5   8   3  184.78   40.50
   5   8   3  234.48   38.20
   6  -8   3  161.88   38.60
  -6   8  -3  185.98   42.50
   6   8   3  128.29   40.50
   7  -8   3   31.50   26.60
  -7   8  -3   16.90   26.60
   7   8   3   26.70   27.20
   5   9  -3   94.99   32.80
  -5   9   3  181.08   45.50
   5   9  -3  170.08   42.80
  -5   9   3  134.29   32.20
   4   9  -3  254.47   49.50
  -4   9   3  240.28   43.40
   4   9  -3  240.58   45.90
  -4   9   3  227.38   48.20
   3   9  -3  155.08   37.20
  -3   9   3  216.48   45.10
  -3   9   3  230.48   42.10
   3   9  -3  189.68   40.70
   2   9  -3   14.40   22.30
   2   9  -3   15.90   21.40
  -2   9   3    4.50   15.40
  -2   9   3   15.00   16.00
  -1   9   3  184.88   39.80
   1   9  -3  223.88   43.80
   1   9  -3  193.48   39.80
  -1   9   3  237.18   45.00
   0   9   3  537.95   65.09
   0   9  -3  502.85   63.99
   0   9   3  457.25   59.79
   0   9  -3  509.15   64.09
   0   9  -3  480.55   52.59
  -1   9  -3  271.67   44.90
   1   9   3  313.07   49.40
   1   9   3  306.07   50.19
  -1   9  -3  277.47   49.90
  -1   9  -3  335.17   45.90
  -2   9  -3   -1.20   16.20
  -2   9  -3   -7.50   14.70
  -2   9  -3   15.80   20.60
   2   9   3   -4.70   13.20
   2   9   3    7.30   23.70
  -3   9  -3  101.39   37.00
   3   9   3  120.59   34.20
  -3   9  -3  130.39   33.40
   3   9   3  127.89   40.00
   4   9   3  162.48   37.10
  -4   9  -3  144.29   36.20
   4   9   3  111.19   35.50
  -4   9  -3   91.19   34.70
  14   0  -4  385.96   54.49
  13   0  -4   21.30   15.50
  12   0  -4  417.96   51.29
  11   0  -4  743.13   44.40
  11   0  -4  668.53   33.30
  11   0  -4  657.03   60.39
  10   0  -4  241.58   34.50
  10   0  -4  226.28   28.40
  10   0  -4  241.18   21.70
   9   0  -4  605.84   31.10
   9   0  -4  451.95   44.50
   8   0  -4 2608.64   90.29
  -8   0   4 2528.85  102.69
   8   0  -4 2536.25  102.89
   7   0  -4 1402.56   62.19
  -7   0   4 1240.18   60.29
  -6   0   4  114.19   17.40
   6   0  -4  137.09   18.50
   5   0  -4 3330.77  114.39
   5   0  -4 3484.05  119.19
  -5   0   4 3445.96  115.09
  -4   0   4 4455.15  142.79
   4   0  -4 4708.73  143.39
   4   0  -4 4500.05  148.79
  -3   0   4 8644.54  261.37
   3   0  -4 8433.26  252.57
   3   0  -4 8682.53  261.77
   2   0  -4  910.71   42.60
   2   0  -4  899.31   29.10
  -2   0   4  851.91   38.40
   2   0  -4  907.01   40.00
   1   0  -4  268.77   19.90
   1   0  -4  276.07   21.70
  -1   0   4  244.68   20.60
  -1   0   4  265.47   23.60
   1   0  -4  297.27   20.50
   0   0  -4 1004.10   43.40
   0   0  -4  885.21   43.30
   0   0   4  979.30   32.60
   0   0   4 1004.80   42.40
   0   0   4  925.01   42.20
   0   0  -4 1005.90   42.40
  -1   0  -4  725.03   28.70
   1   0   4  662.83   34.00
   1   0   4  664.13   28.20
  -1   0  -4  721.63   36.20
  -1   0  -4  647.64   34.90
  -1   0  -4  613.94   33.10
   1   0   4  692.03   33.90
   2   0   4  424.16   23.50
   2   0   4  398.56   26.80
  -2   0  -4  442.96   23.60
  -2   0  -4  383.96   27.10
  -2   0  -4  399.16   26.50
  -2   0  -4  361.66   26.20
   2   0   4  374.46   26.60
   3   0   4 1864.41   73.49
  -3   0  -4 1848.92   74.29
  -3   0  -4 1857.31   73.39
   3   0   4 1773.12   72.19
  -3   0  -4 1808.72   73.49
   3   0   4 1764.32   72.29
  -3   0  -4 1760.92   63.39
  -3   0  -4 1814.22   69.29
   3   0   4 1858.91   69.89
  -4   0  -4 5074.29  175.58
  -4   0  -4 5644.64  175.08
   4   0   4 5157.08  175.98
   4   0   4 5462.95  174.88
  -4   0  -4 5299.57  160.98
  -4   0  -4 5192.38  174.08
   4   0   4 5192.28  175.18
   4   0   4 5155.08  173.38
   5   0   4  171.18   24.50
   5   0   4  177.18   23.60
  -5   0  -4  185.48   24.50
  -5   0  -4  223.18   25.40
  -5   0  -4  178.68   12.60
   5   0   4  154.58   22.10
   5   0   4  203.98   24.20
  -5   0  -4  228.58   27.30
  -6   0  -4  263.27   12.90
  -6   0  -4  272.67   31.80
  -6   0  -4  257.97   28.80
   6   0   4  278.37   28.30
   6   0   4  249.58   30.10
   6   0   4  258.67   31.10
  -7   0  -4 3084.09  123.29
   7   0   4 3131.09  125.89
  -7   0  -4 3180.28  117.79
   7   0   4 3203.18  116.89
  -8   0  -4 1872.01   79.89
  -8   0  -4 1867.51   87.89
   8   0   4 1751.42   88.99
  -9   0  -4   15.60   11.00
   9   0   4   39.70   19.80
  10   0   4  614.24   61.49
  11   0   4 1071.89   75.79
  12   0   4  269.97   47.30
  14  -1  -4   80.09   28.60
  14   1  -4   51.59   23.20
  13  -1  -4   20.30   19.20
  13   1  -4   18.40   19.00
  12  -1  -4   29.70   16.70
  12   1  -4   34.00   20.00
  12   1  -4   26.90   19.20
  11  -1  -4   56.39   20.80
  11   1  -4   19.50   15.50
  11   1  -4   81.19   16.20
  10  -1  -4   45.80   15.50
  10  -1  -4   23.90    4.80
  10  -1  -4   28.20    4.60
  10  -1  -4   39.10   15.10
  10   1  -4  -10.50   11.30
  10   1  -4   13.00    9.80
   9  -1  -4   22.30    6.10
   9  -1  -4   29.60    6.30
   9  -1  -4    5.80   11.60
   9  -1  -4   20.40   12.20
   9   1  -4   35.40   15.50
   9   1  -4   35.80   11.40
   8  -1  -4    4.90    8.50
   8  -1  -4   24.60    6.70
   8  -1  -4    5.20   10.80
   8  -1  -4   10.90    5.20
   8   1  -4   21.40   12.60
  -8   1   4    9.60   10.60
   8   1  -4   11.40    9.10
   7  -1  -4   17.60    6.30
   7  -1  -4    2.10    8.10
   7  -1  -4   20.30   11.60
  -7   1   4   12.70   10.80
   7   1  -4    8.10    7.20
   7   1  -4   13.80   10.30
   6  -1  -4   58.59   13.00
   6  -1  -4   81.69   16.10
   6  -1  -4   42.90    8.80
   6   1  -4   44.10   11.30
  -6   1   4   61.89   13.60
   5  -1  -4   13.60    7.90
   5  -1  -4   20.90   11.00
   5  -1  -4    7.40    5.70
  -5   1   4    7.60    7.60
   5   1  -4    9.20    6.90
   5   1  -4   12.10    8.80
   4  -1  -4   97.09   13.20
   4  -1  -4   64.59   10.20
   4  -1  -4   54.99   12.20
   4   1  -4   66.89   11.10
  -4   1   4   83.19   12.10
   4   1  -4   74.29   13.10
   3  -1  -4  331.57   21.90
  -3  -1   4  291.87   20.90
   3  -1  -4  319.37   17.60
   3  -1  -4  310.27   25.50
   3   1  -4  330.27   24.10
   3   1  -4  319.07   20.40
  -3   1   4  320.07   22.10
  -3   1   4  343.57   18.60
   2  -1  -4   68.99    7.80
   2  -1  -4   94.59   14.30
  -2  -1   4  105.49   15.80
   2  -1  -4   52.99   12.00
  -2  -1   4   65.29   10.20
  -2   1   4   74.09   11.90
  -2   1   4  103.29   15.00
   2   1  -4   72.09   13.20
   2   1  -4   76.39   11.70
  -2   1   4   89.49    8.60
   1  -1  -4  533.25   29.40
   1  -1  -4  531.65   29.20
   1  -1  -4  540.85   30.20
  -1  -1   4  508.25   26.60
  -1  -1   4  560.34   31.80
   1   1  -4  605.14   28.10
  -1   1   4  517.35   20.80
   1   1  -4  526.35   21.60
  -1   1   4  519.05   28.70
  -1   1   4  479.55   30.30
   1   1  -4  551.64   31.80
   0  -1   4  227.28   19.80
   0  -1  -4  288.77   25.80
   0  -1   4  227.48   14.30
   0  -1  -4  248.38   21.40
   0  -1   4  229.58   22.20
   0  -1  -4  223.58   20.00
   0   1   4  191.08   21.10
   0   1   4  190.78   18.80
   0   1  -4  234.58   20.10
   0   1  -4  211.98   22.50
   0   1   4  222.98   20.50
   0   1  -4  218.48   20.90
   0   1  -4  250.77   14.10
  -1  -1  -4  399.36   27.80
   1  -1   4  338.77   20.40
  -1  -1  -4  375.56   23.10
   1  -1   4  359.36   26.90
  -1  -1  -4  361.66   24.30
   1  -1   4  361.66   23.60
  -1   1  -4  413.46   25.50
  -1   1  -4  330.07   19.90
  -1   1  -4  410.96   28.40
  -1   1  -4  360.26   23.70
   1   1   4  416.46   27.50
   1   1   4  348.47   22.40
   1   1   4  342.47   24.40
   2  -1   4  105.19   14.60
   2  -1   4  114.59   17.90
  -2  -1  -4  113.19   17.80
   2  -1   4  121.29   15.90
  -2  -1  -4   70.29   14.60
  -2  -1  -4  132.09   15.70
   2   1   4  104.79   14.00
   2   1   4   79.19   13.80
   2   1   4  110.79   14.30
   2   1   4  110.49   18.80
  -2   1  -4  104.09   13.90
  -2   1  -4  100.79   14.40
  -2   1  -4   83.39   15.70
  -2   1  -4   93.99   15.10
  -2   1  -4  128.79   18.00
  -3  -1  -4 1196.28   52.19
   3  -1   4 1136.49   51.79
   3  -1   4 1277.97   57.79
  -3  -1  -4 1190.58   57.29
   3  -1   4 1134.09   53.89
  -3  -1  -4 1206.78   55.69
  -3   1  -4 1244.58   49.99
   3   1   4 1139.49   51.19
  -3   1  -4 1142.89   56.89
  -3   1  -4 1228.28   52.09
   3   1   4 1231.38   50.89
   3   1   4 1163.38   55.49
  -3   1  -4 1170.18   54.59
   3   1   4 1212.08   55.69
  -3   1  -4 1238.48   53.89
  -4  -1  -4   -0.20    8.50
   4  -1   4    6.90    7.80
   4  -1   4   16.20    9.70
  -4  -1  -4    8.30    8.40
   4  -1   4    8.20    9.50
  -4  -1  -4    4.10    9.50
  -4  -1  -4   14.40    5.50
  -4   1  -4   -1.70    6.70
   4   1   4   28.40   10.20
   4   1   4   14.60   10.60
   4   1   4   -0.30    6.90
  -4   1  -4    6.80    8.70
   4   1   4    0.40    6.80
  -4   1  -4   24.90    8.50
  -4   1  -4   11.90    9.10
  -5  -1  -4   40.10    4.70
  -5  -1  -4   10.70    8.40
   5  -1   4   36.20   13.50
  -5  -1  -4   26.00    4.00
  -5  -1  -4   19.70   11.00
   5  -1   4   19.30   10.90
   5  -1   4   28.10   11.60
  -5   1  -4   11.60   12.00
   5   1   4   29.40   12.60
  -5   1  -4   31.70    9.10
   5   1   4   27.60   12.60
  -5   1  -4   26.50   11.10
   5   1   4   26.10   10.70
  -5   1  -4   27.30   12.30
  -6  -1  -4   57.89   16.30
   6  -1   4   34.80   15.20
  -6  -1  -4   20.00   11.70
  -6   1  -4   36.80    9.70
  -6   1  -4   29.60   15.10
   6   1   4   41.00   14.30
  -6   1  -4   49.70   13.80
   6   1   4   46.30   15.90
   6   1   4   34.60   11.90
  -7  -1  -4    7.30   12.10
  -7  -1  -4   56.39   16.10
   7  -1   4   16.10   14.50
  -7   1  -4   37.00   17.20
   7   1   4   38.00   14.60
   7   1   4   42.20   15.40
  -7   1  -4   51.59    9.40
   7   1   4   13.90   10.50
  -7   1  -4   41.50   13.00
  -8  -1  -4   49.90   16.00
   8  -1   4   28.30   18.10
   8   1   4   63.49   17.30
  -8   1  -4   54.59   14.20
  -8   1  -4   39.90    8.50
   8   1   4   44.50   18.70
   8   1   4   44.90   16.30
  -8   1  -4   46.40   20.90
   9  -1   4   -4.60    9.60
  -9   1  -4   16.20   11.20
   9   1   4   -7.80    8.80
   9   1   4  -10.90    8.00
  10  -1   4   -8.70   13.90
  10   1   4    7.10   16.00
  10   1   4    3.00   12.10
  11  -1   4   -1.80   16.30
  11   1   4    3.10   12.00
  11   1   4   -2.30   12.00
  12  -1   4  -20.50   10.80
  12   1   4    2.70   19.90
  14  -2  -4  149.09   36.30
  14   2  -4  203.18   38.60
  13  -2  -4   19.00   18.90
  13   2  -4   66.29   26.70
  12  -2  -4 1323.47   79.99
  12   2  -4 1255.47   78.99
  12   2  -4 1224.68   61.99
  12   2  -4 1270.07   64.79
  11  -2  -4  899.81   62.29
  11   2  -4  979.20   64.49
  11   2  -4  923.11   51.59
  11   2  -4  931.71   53.39
  10  -2  -4  300.87   38.40
  10   2  -4  210.28   28.00
  10   2  -4  239.28   34.60
  10   2  -4  216.48   27.20
   9  -2  -4   47.30   17.20
   9   2  -4   58.89   15.60
   9   2  -4   58.19   19.00
   9   2  -4   65.19   15.90
   8  -2  -4 1987.50   62.09
   8  -2  -4 1917.01   86.09
   8  -2  -4 1887.81   84.69
   8   2  -4 1919.51   82.39
   8   2  -4 1957.80   81.69
   8   2  -4 1978.10   87.59
   7  -2  -4 1696.33   76.99
   7  -2  -4 1738.93   60.09
   7  -2  -4 1716.63   76.39
  -7   2   4 1748.43   76.79
   7   2  -4 1770.42   78.09
   7   2  -4 1765.42   76.39
   7   2  -4 1805.92   75.59
   6  -2  -4  286.87   28.20
   6  -2  -4  294.07   18.80
   6  -2  -4  340.67   33.60
   6  -2  -4  290.17   29.00
   6   2  -4  265.17   27.90
   6   2  -4  303.07   29.80
   6   2  -4  257.17   27.60
  -6   2   4  273.87   28.80
   5  -2  -4   87.19   15.60
   5  -2  -4   69.09   15.30
   5  -2  -4   48.20   14.80
   5  -2  -4   59.49   10.90
  -5   2   4   64.49   13.40
   5   2  -4   70.29   14.80
   5   2  -4   54.99   13.40
   5   2  -4   55.79   12.10
   4  -2  -4 1512.65   68.69
   4  -2  -4 1665.03   67.39
   4  -2  -4 1655.73   62.39
   4  -2  -4 1577.24   62.89
   4   2  -4 1719.03   68.89
  -4   2   4 1642.64   63.19
   4   2  -4 1610.84   68.99
  -4   2   4 1587.44   63.49
   4   2  -4 1709.73   62.59
   3  -2  -4 1207.68   52.19
   3  -2  -4 1252.97   49.10
  -3  -2   4 1192.68   53.49
   3  -2  -4 1283.07   56.49
   3  -2  -4 1152.08   50.49
   3   2  -4 1234.08   47.70
  -3   2   4 1277.87   49.30
  -3   2   4 1126.79   51.19
   3   2  -4 1170.58   54.89
  -3   2   4 1225.78   51.99
   3   2  -4 1223.58   54.19
   2  -2  -4   72.39   13.50
   2  -2  -4   71.79   14.00
  -2  -2   4  112.99   16.60
   2  -2  -4   92.49   14.30
  -2  -2   4   92.69   12.10
   2  -2  -4   97.19   11.90
  -2   2   4   95.49   16.30
   2   2  -4  123.29   17.80
  -2   2   4   74.09   13.40
   2   2  -4  109.99   16.80
  -2   2   4   87.39   12.00
   2   2  -4   77.09   10.60
   1  -2  -4 5149.48  171.68
  -1  -2   4 5083.59  161.78
  -1  -2   4 5409.46  172.78
   1  -2  -4 5332.87  171.38
   1  -2  -4 5338.17  167.98
   1   2  -4 5241.38  172.78
   1   2  -4 5306.67  163.38
   1   2  -4 5015.60  161.48
  -1   2   4 5238.38  172.58
   1   2  -4 5168.58  172.38
  -1   2   4 5645.24  168.28
  -1   2   4 5245.38  162.18
   0  -2  -4 4779.52  150.48
   0  -2  -4 4573.04  144.79
   0  -2   4 4522.55  143.39
   0  -2  -4 4486.05  153.48
   0  -2  -4 4702.23  148.69
   0  -2   4 4491.15  151.58
   0  -2   4 4756.02  154.68
   0  -2   4 4440.46  144.39
   0   2  -4 4449.65  151.88
   0   2   4 4593.54  147.89
   0   2   4 4412.06  153.78
   0   2  -4 4528.25  143.69
   0   2  -4 4669.83  144.69
   0   2  -4 4540.65  153.98
  -1  -2  -4 1781.42   77.19
  -1  -2  -4 1893.21   67.19
   1  -2   4 1962.90   78.39
  -1  -2  -4 1944.11   71.59
   1  -2   4 1941.81   69.59
  -1  -2  -4 1882.61   73.19
   1  -2   4 1849.11   74.39
   1  -2   4 1983.50   71.19
   1   2   4 1926.31   78.89
   1   2   4 1854.81   72.19
  -1   2  -4 1923.71   78.89
  -1   2  -4 1874.31   69.79
  -1   2  -4 1990.70   70.19
  -1   2  -4 1925.31   75.49
  -2  -2  -4  121.99   13.90
   2  -2   4  117.89   18.10
   2  -2   4  145.29   21.50
  -2  -2  -4  139.59   19.70
  -2  -2  -4  125.39   16.60
   2  -2   4  121.29   17.70
   2  -2   4  128.19   17.30
  -2  -2  -4  143.59   22.20
   2   2   4  121.79   13.50
   2   2   4  103.89   18.50
  -2   2  -4  120.79   16.40
   2   2   4  124.19   17.80
  -2   2  -4   95.69   16.10
  -2   2  -4  116.99   16.00
  -2   2  -4  147.69   21.70
   3  -2   4 1464.95   62.49
  -3  -2  -4 1549.94   55.09
   3  -2   4 1402.96   60.49
   3  -2   4 1416.26   60.79
  -3  -2  -4 1530.55   55.59
   3  -2   4 1476.15   68.39
  -3  -2  -4 1439.56   66.89
  -3  -2  -4 1439.46   63.19
  -3   2  -4 1448.26   68.69
   3   2   4 1362.16   62.19
  -3   2  -4 1345.47   60.39
   3   2   4 1402.66   66.89
   3   2   4 1416.86   53.99
  -3   2  -4 1370.56   60.59
  -4  -2  -4 2335.47   95.99
   4  -2   4 2317.87   92.59
   4  -2   4 2446.16   91.59
   4  -2   4 2306.77   87.29
   4  -2   4 2280.07   96.79
  -4  -2  -4 2236.38   92.29
  -4  -2  -4 2353.86   77.99
  -4  -2  -4 2452.05   83.49
   4   2   4 2295.77   92.19
  -4   2  -4 2463.45   89.29
   4   2   4 2510.55   94.19
  -4   2  -4 2257.67   91.19
   4   2   4 2229.98   81.69
  -4   2  -4 2382.46   99.49
  -4   2  -4 2349.56   88.09
   4   2   4 2283.47   95.29
   5  -2   4 1169.18   57.99
   5  -2   4 1109.39   59.09
  -5  -2  -4 1133.99   59.79
   5  -2   4 1184.58   52.69
  -5  -2  -4 1130.29   49.80
  -5  -2  -4 1190.08   40.50
  -5   2  -4 1120.39   52.69
  -5   2  -4 1073.49   57.19
  -5   2  -4 1109.59   62.59
   5   2   4 1183.48   60.09
   5   2   4 1222.78   50.49
  -5   2  -4 1205.98   53.79
   5   2   4 1071.69   59.99
   6  -2   4  301.57   34.00
  -6  -2  -4  318.27   28.30
   6  -2   4  279.97   26.30
   6   2   4  294.77   34.70
  -6   2  -4  205.88   32.60
  -6   2  -4  276.67   27.40
   6   2   4  309.77   27.80
  -6   2  -4  336.77   26.30
   6   2   4  339.77   37.30
   7  -2   4 1638.64   67.49
   7  -2   4 1807.92   83.99
   7   2   4 1746.93   81.89
   7   2   4 1583.54   81.29
   7   2   4 1641.94   70.39
  -7   2  -4 1595.04   69.09
  -7   2  -4 1650.43   86.89
  -7   2  -4 1773.82   69.59
   8  -2   4 1446.16   80.29
  -8   2  -4 1562.44   86.09
   8   2   4 1512.65   68.79
   8   2   4 1658.43   83.19
  -8   2  -4 1482.85   65.39
   8   2   4 1507.15   77.89
  -8   2  -4 1566.54   64.29
   9  -2   4   48.90   21.80
   9   2   4   52.39   18.60
   9   2   4   27.40   18.50
  -9   2  -4   73.49   14.60
  10  -2   4  413.26   51.29
  10   2   4  424.46   46.00
  10   2   4  372.46   49.50
  11  -2   4  610.24   64.69
  11   2   4  568.04   54.79
  11   2   4  755.52   73.29
  12  -2   4  359.26   55.19
  12   2   4  488.25   62.29
  14  -3  -4   35.50   24.90
  14   3  -4   -1.40   20.10
  13  -3  -4    3.20   20.00
  13   3  -4   46.60   23.30
  12  -3  -4   17.50   18.90
  12   3  -4   -2.20   13.30
  12   3  -4   -9.80   14.20
  11  -3  -4  184.98   35.30
  11   3  -4  133.59   30.90
  11   3  -4   90.99   19.40
  11   3  -4  153.78   27.40
  10  -3  -4   37.30   18.90
  10   3  -4   53.69   16.00
  10   3  -4   34.50   17.40
  10   3  -4    0.50   12.10
   9  -3  -4  146.29   26.80
   9   3  -4  110.69   22.10
   9   3  -4  157.18   28.90
   9   3  -4  128.09   22.10
   8  -3  -4   26.70   14.30
   8  -3  -4   53.39    6.30
   8  -3  -4   45.10   15.30
   8   3  -4   40.90   15.50
   8   3  -4   27.60   15.20
   8   3  -4   36.90   12.30
   8   3  -4   43.40   14.50
   7  -3  -4   20.30   11.40
   7  -3  -4    9.90   13.00
   7  -3  -4   13.80    6.30
   7   3  -4   11.20    9.50
   7   3  -4   15.40   10.70
   7   3  -4    0.00    7.10
   6  -3  -4   31.20   13.60
   6  -3  -4   40.40    9.40
   6  -3  -4   63.59   16.20
  -6   3   4   59.99   16.80
   6   3  -4   39.40   12.70
   6   3  -4   30.40   12.30
   6   3  -4   35.80   14.60
   5  -3  -4   27.90   11.10
   5  -3  -4   40.70   10.60
   5  -3  -4   45.10   12.60
   5  -3  -4   20.50   11.00
   5   3  -4   19.00   10.80
   5   3  -4   31.60    9.40
   5   3  -4   14.90    8.80
  -5   3   4    8.00    9.20
  -5   3   4   16.00    8.90
   5   3  -4   38.60   14.50
   4  -3  -4   -8.10    7.30
   4  -3  -4    5.60    7.20
   4  -3  -4   -3.30    7.50
   4  -3  -4    6.40   10.20
   4   3  -4   22.70   12.10
   4   3  -4   10.60    7.70
  -4   3   4   31.60   11.20
   4   3  -4   15.10    9.80
   4   3  -4   10.60    7.00
  -4   3   4   18.80   10.60
  -3  -3   4   49.90   12.90
   3  -3  -4   38.30   11.70
   3  -3  -4   58.79   15.80
   3  -3  -4   38.20   11.90
   3  -3  -4   28.70   10.90
   3   3  -4   28.90   11.40
  -3   3   4   40.60   11.40
   3   3  -4   45.60   12.30
  -3   3   4   60.69   14.40
   3   3  -4   57.79    9.10
  -3   3   4   47.10   11.60
   2  -3  -4  781.42   42.10
   2  -3  -4  724.33   37.90
  -2  -3   4  757.42   43.50
  -2  -3   4  756.12   31.20
  -2  -3   4  789.22   41.50
   2  -3  -4  793.72   43.90
  -2   3   4  728.73   43.00
  -2   3   4  731.73   37.90
   2   3  -4  683.43   41.50
   2   3  -4  697.23   40.20
  -2   3   4  726.03   37.40
   2   3  -4  732.33   30.90
  -1  -3   4  727.43   41.90
   1  -3  -4  855.91   45.80
   1  -3  -4  875.61   46.70
  -1  -3   4  856.41   33.60
   1  -3  -4  821.62   40.20
  -1  -3   4  764.62   44.70
  -1   3   4  825.62   39.30
   1   3  -4  852.61   40.70
  -1   3   4  859.71   40.70
  -1   3   4  747.33   45.50
   1   3  -4  851.61   45.00
   1   3  -4  807.02   45.20
   1   3  -4  780.62   32.80
   0  -3  -4  199.68   25.90
   0  -3   4  187.18   23.70
   0  -3  -4  228.68   26.70
   0  -3  -4  155.28   19.30
   0  -3   4  194.68   24.80
   0  -3   4  148.29   14.30
   0   3  -4  167.48   23.80
   0   3   4  178.28   20.10
   0   3  -4  178.88   21.40
   0   3   4  179.28   25.70
   0   3  -4  210.38   15.10
   0   3  -4  155.18   21.60
   1  -3   4  255.07   29.60
  -1  -3  -4  258.87   25.20
   1  -3   4  254.47   28.70
  -1  -3  -4  281.97   31.10
  -1  -3  -4  305.07   27.50
   1  -3   4  253.87   25.40
   1  -3   4  281.07   18.80
  -1  -3  -4  240.58   16.60
  -1   3  -4  273.47   26.20
   1   3   4  266.17   24.60
  -1   3  -4  279.37   19.80
  -1   3  -4  269.57   29.70
  -1   3  -4  270.17   30.30
   1   3   4  211.28   26.90
  -2  -3  -4  149.19   24.30
  -2  -3  -4  148.99   13.20
  -2  -3  -4  174.88   22.10
   2  -3   4  161.08   22.10
   2  -3   4  120.49   21.10
   2  -3   4  149.99   18.10
   2  -3   4  130.19   19.90
  -2  -3  -4  152.18   19.20
   2   3   4  130.99   23.20
   2   3   4  129.39   18.60
  -2   3  -4  142.89   20.00
  -2   3  -4  143.29   23.50
  -2   3  -4  149.99   21.50
   3  -3   4    3.30    6.20
   3  -3   4    1.90    7.00
   3  -3   4   11.20   11.00
  -3  -3  -4   -5.20    5.50
  -3  -3  -4    7.20    5.20
  -3  -3  -4   -1.30    7.40
   3  -3   4    6.20    8.60
  -3  -3  -4    6.10    7.40
  -3   3  -4    0.70   10.30
  -3   3  -4    3.60    9.50
  -3   3  -4   13.60    8.90
   3   3   4   -0.70    7.70
   3   3   4    7.70    9.10
   4  -3   4   16.00   12.40
   4  -3   4    1.90    8.40
   4  -3   4   -6.50    7.30
  -4  -3  -4    3.70    6.40
  -4  -3  -4    4.90    5.00
  -4  -3  -4    4.50    7.90
  -4   3  -4   10.00    9.70
  -4   3  -4   -4.90    7.80
   4   3   4    6.80   13.40
   4   3   4   -3.70    7.90
  -4   3  -4   -7.30    8.90
   4   3   4    0.00    4.00
   5  -3   4  258.67   28.40
  -5  -3  -4  234.48   17.60
   5  -3   4  247.58   28.80
   5  -3   4  232.18   30.80
   5   3   4  256.07   32.80
  -5   3  -4  255.57   29.60
  -5   3  -4  248.78   34.80
   5   3   4  236.18   16.60
  -6  -3  -4  110.79   11.50
   6  -3   4  119.79   26.10
   6  -3   4  107.99   19.20
  -6   3  -4  166.28   30.90
   6   3   4  139.49   15.20
  -6   3  -4  157.58   21.00
  -6   3  -4  138.39   22.00
   6   3   4  122.79   25.70
   6   3   4  180.68   29.00
   7  -3   4   11.80   10.10
   7  -3   4    1.90   14.50
   7   3   4    6.60    6.90
  -7   3  -4   13.20   13.10
   7   3   4    6.90   13.80
  -7   3  -4    1.90    8.80
   7   3   4    4.80   14.20
  -7   3  -4  -14.50    8.00
   8  -3   4   19.20   11.40
   8  -3   4  -14.90   12.50
   8   3   4   28.70   17.50
  -8   3  -4    6.40   12.60
  -8   3  -4    5.60    9.90
   8   3   4   -2.70   12.60
  -8   3  -4   38.10   20.60
   9  -3   4   48.50   20.40
   9   3   4   26.40   19.40
  -9   3  -4   44.30   16.60
   9   3   4   27.20   17.90
  10  -3   4   37.90   23.60
  10   3   4   18.80   18.30
  10   3   4   46.30   21.20
  11  -3   4    4.60   21.70
  11   3   4    5.40   15.90
  11   3   4   -0.40   18.00
  12  -3   4   39.80   26.40
  12   3   4   39.80   25.90
  13  -4  -4   59.69   28.50
  13   4  -4   69.89   28.10
  13   4  -4   23.40   17.30
  12  -4  -4  587.74   64.19
  12   4  -4  556.64   63.19
  12   4  -4  555.84   52.19
  12   4  -4  659.93   61.29
  11  -4  -4  879.11   64.49
  11   4  -4  910.41   66.29
  11   4  -4  995.40   65.59
  11   4  -4 1030.30   58.49
  11   4  -4  927.51   55.49
  10  -4  -4  195.38   32.90
  10  -4  -4  180.48   31.70
  10   4  -4  195.28   29.50
  10   4  -4  269.87   37.60
  10   4  -4  226.08   37.00
  10   4  -4  230.58   30.80
   9  -4  -4  213.88   34.30
   9  -4  -4  223.28   32.80
   9   4  -4  268.77   39.60
   9   4  -4  202.18   29.50
   9   4  -4  228.38   29.30
   9   4  -4  197.98   32.60
   8  -4  -4 1032.60   62.89
   8  -4  -4 1163.98   63.19
   8  -4  -4 1032.70   40.80
   8   4  -4 1124.59   66.39
   8   4  -4 1116.69   56.49
   8   4  -4 1047.20   58.79
   7  -4  -4 1190.58   63.59
   7  -4  -4 1157.68   49.20
   7  -4  -4 1290.87   66.69
  -7   4   4 1313.97   51.59
   7   4  -4 1190.48   68.49
   7   4  -4 1265.97   64.89
   7   4  -4 1197.88   59.09
   6  -4  -4   -2.60    6.30
   6  -4  -4    5.10    8.30
   6  -4  -4   -0.20   10.20
   6   4  -4   10.30   10.00
   6   4  -4   -4.00    7.70
   6   4  -4    4.30    9.60
  -6   4   4    5.50    8.10
   6   4  -4   -4.00    6.70
   5  -4  -4  268.17   29.90
   5  -4  -4  331.57   34.60
   5  -4  -4  337.87   25.70
   5   4  -4  293.67   29.70
   5   4  -4  329.67   38.30
   5   4  -4  291.77   33.20
   5   4  -4  330.17   21.90
  -5   4   4  371.06   36.20
  -5   4   4  344.07   30.70
  -5   4   4  305.47   37.40
   4  -4  -4 1821.82   75.99
   4  -4  -4 1934.71   80.89
  -4  -4   4 1994.00   77.89
   4  -4  -4 1837.72   76.39
  -4  -4   4 1889.71   83.39
  -4   4   4 1872.31   86.79
  -4   4   4 1877.91   79.59
   4   4  -4 1859.31   77.99
  -4   4   4 1856.41   77.29
   4   4  -4 1972.90   88.49
   4   4  -4 1881.71   84.19
   4   4  -4 1838.02   66.19
  -3  -4   4 1409.46   63.29
  -3  -4   4 1413.56   68.69
   3  -4  -4 1419.66   60.89
   3  -4  -4 1419.96   63.99
   3  -4  -4 1509.25   65.19
   3   4  -4 1317.77   68.79
   3   4  -4 1373.66   49.50
   3   4  -4 1432.56   64.09
  -3   4   4 1380.46   63.29
  -3   4   4 1294.57   62.99
   3   4  -4 1372.56   68.19
  -3   4   4 1414.56   70.39
   2  -4  -4    6.00    9.10
   2  -4  -4   -6.30    6.70
   2  -4  -4   -2.40    9.70
  -2  -4   4   -0.90    6.90
  -2  -4   4   -0.20    8.10
   2   4  -4   11.90    8.40
   2   4  -4    9.20    9.20
   2   4  -4   -6.90    3.10
   2   4  -4    8.30   10.90
  -2   4   4   19.20   10.70
  -2   4   4   -7.10    5.60
  -2   4   4   -0.20    6.20
  -2   4   4   13.40    9.90
   2   4  -4    0.80    7.50
  -1  -4   4 1447.66   50.49
  -1  -4   4 1453.35   67.59
   1  -4  -4 1436.86   69.29
  -1  -4   4 1603.54   72.79
   1  -4  -4 1545.65   69.99
   1  -4  -4 1471.85   61.29
  -1   4   4 1498.15   65.19
  -1   4   4 1475.65   70.49
   1   4  -4 1555.44   69.79
   1   4  -4 1530.15   72.89
  -1   4   4 1513.55   61.09
   1   4  -4 1462.75   50.59
   1   4  -4 1466.25   65.59
  -1   4   4 1509.05   71.19
   0  -4   4 2584.14   98.49
   0  -4   4 2211.28   74.99
   0  -4  -4 2220.78   85.09
   0  -4  -4 2277.17   93.19
   0  -4   4 2308.77   94.59
   0  -4  -4 2315.47   95.79
   0   4  -4 2283.87   90.19
   0   4   4 2171.68   95.29
   0   4   4 2215.68   84.09
   0   4   4 2322.97   89.49
   0   4  -4 2469.05   99.29
   0   4   4 2266.57   93.39
   0   4  -4 2306.67   94.79
  -1  -4  -4  385.16   28.50
  -1  -4  -4  434.76   48.30
  -1  -4  -4  439.06   22.60
   1  -4   4  411.26   36.80
   1  -4   4  446.46   40.90
   1  -4   4  428.96   23.40
  -1  -4  -4  409.56   32.00
   1  -4   4  375.76   39.10
  -1   4  -4  464.75   36.00
  -1   4  -4  412.56   30.80
   1   4   4  428.56   28.50
  -1   4  -4  468.75   43.40
   1   4   4  415.76   32.30
   1   4   4  441.96   42.30
   2  -4   4    3.60   11.10
   2  -4   4    4.50    7.10
   2  -4   4   -3.30    9.90
  -2  -4  -4    3.60    8.50
  -2  -4  -4    4.30    8.70
  -2  -4  -4   -0.10    3.50
   2   4   4   10.20    8.60
   2   4   4   22.30   15.30
  -2   4  -4   10.80   10.00
  -2   4  -4    3.50   12.00
   2   4   4   -8.00    9.00
  -2   4  -4   -8.40    9.90
  -3  -4  -4 1313.17   62.79
   3  -4   4 1399.26   58.69
   3  -4   4 1308.87   66.89
  -3  -4  -4 1368.86   61.79
   3   4   4 1465.65   63.29
  -3   4  -4 1327.57   72.69
   3   4   4 1437.46   62.49
   3   4   4 1448.16   74.09
  -3   4  -4 1392.56   70.59
   4  -4   4 1748.03   81.39
  -4  -4  -4 1541.55   73.49
   4  -4   4 1706.83   71.09
  -4  -4  -4 1613.24   68.59
   4   4   4 1645.54   73.19
  -4   4  -4 1739.63   80.79
   4   4   4 1668.33   84.79
  -4   4  -4 1841.32   88.59
   5  -4   4  802.72   46.40
   5  -4   4  905.61   56.89
  -5  -4  -4  786.02   40.90
   5   4   4  821.12   55.39
  -5   4  -4  853.01   52.59
  -5   4  -4  767.12   56.99
   6  -4   4    7.80   16.00
  -6  -4  -4   12.10    7.80
  -6   4  -4   35.20   15.80
   6   4   4    9.00   12.60
  -6   4  -4   63.09   23.00
   7  -4   4 1182.98   71.49
  -7  -4  -4 1186.48   45.90
   7   4   4 1208.48   73.49
  -7   4  -4 1098.29   63.79
   7   4   4 1342.27   75.99
  -7   4  -4 1220.78   76.69
  -7   4  -4 1187.08   56.49
   8  -4   4 1040.00   69.39
  -8   4  -4  979.00   58.29
   8   4   4  914.21   65.49
   8   4   4  926.51   65.59
  -8   4  -4  865.11   80.09
   9  -4   4   44.00   19.90
   9   4   4    4.40   15.90
  -9   4  -4   17.80   16.90
   9   4   4    5.90   17.90
  10  -4   4  504.15   61.59
  10   4   4  549.45   60.19
 -10   4  -4  643.34   60.39
  10   4   4  519.35   62.39
  11  -4   4  700.43   72.29
  11   4   4  588.04   67.69
  11   4   4  612.74   64.29
  12  -5  -4   13.80   21.20
  12  -5  -4    9.00   15.70
  12   5  -4   19.80   18.70
  12   5  -4    1.10   14.80
  11  -5  -4   47.90   24.00
  11  -5  -4    6.30   16.30
  11   5  -4   22.00   18.20
  11   5  -4    4.80   14.50
  11   5  -4    9.80   14.80
  10  -5  -4  121.59   28.90
  10  -5  -4  112.29   25.10
  10   5  -4   81.49   18.30
  10   5  -4  126.09   29.40
  10   5  -4   64.19   19.80
  10   5  -4   74.39   27.40
   9  -5  -4  -18.40   11.60
   9  -5  -4   11.60   17.20
   9   5  -4    8.60   15.30
   9   5  -4  -13.30    8.50
   9   5  -4    5.10   10.10
   8  -5  -4   52.09   20.40
   8  -5  -4   31.60   15.90
   8   5  -4  100.09   26.10
  -8   5   4   38.00   11.00
   8   5  -4   43.80   17.30
   8   5  -4   40.10   13.60
   7  -5  -4  105.79   16.40
   7  -5  -4   90.99   21.10
   7  -5  -4   94.99   25.00
   7   5  -4   95.09   18.70
  -7   5   4  100.99   18.20
   7   5  -4  128.79   18.50
   7   5  -4  117.49   27.60
   7   5  -4   77.79   21.30
   6  -5  -4  539.45   50.39
   6  -5  -4  557.94   35.10
   6  -5  -4  547.85   40.10
   6   5  -4  551.24   36.70
  -6   5   4  578.84   37.10
  -6   5   4  546.25   54.29
   6   5  -4  542.55   51.09
   6   5  -4  560.84   31.50
   6   5  -4  687.43   50.49
   5  -5  -4  227.38   26.60
   5  -5  -4  221.98   28.40
   5  -5  -4  173.48   28.10
  -5   5   4  180.58   25.50
  -5   5   4  224.28   35.30
   5   5  -4  202.78   30.00
   5   5  -4  273.37   29.30
   5   5  -4  210.78   33.10
   5   5  -4  213.68   18.50
   4  -5  -4    1.90   10.90
  -4  -5   4    2.30    9.00
   4  -5  -4   24.00   12.70
   4  -5  -4   15.40   10.60
   4   5  -4   10.10   14.80
   4   5  -4   24.70    6.40
  -4   5   4    4.40   14.00
  -4   5   4   22.20   12.30
   4   5  -4   28.60   12.50
   4   5  -4   29.20   14.90
   3  -5  -4   37.20   12.60
   3  -5  -4    9.70   11.50
  -3  -5   4   24.70   12.00
   3  -5  -4   35.10   13.80
   3   5  -4   34.60   12.70
   3   5  -4   32.40   16.90
  -3   5   4   23.70   13.80
   3   5  -4   28.80    4.90
  -3   5   4   53.29   19.20
   3   5  -4   24.50   16.80
  -2  -5   4   98.19   19.10
   2  -5  -4  115.39   18.40
   2  -5  -4   97.69   18.00
  -2   5   4  114.79   17.40
  -2   5   4  100.69   22.00
   2   5  -4   88.19   22.10
  -2   5   4   68.49   20.40
   2   5  -4   87.39   18.70
   2   5  -4   94.39   22.10
  -1  -5   4  743.23   46.50
   1  -5  -4  757.12   39.70
   1  -5  -4  761.52   40.00
  -1   5   4  708.53   38.30
   1   5  -4  755.22   51.49
  -1   5   4  780.72   51.39
   1   5  -4  638.44   49.00
   1   5  -4  731.53   46.60
  -1   5   4  752.02   48.90
   0  -5   4   -1.10   10.50
   0  -5   4    8.50    4.00
   0  -5  -4    7.30    7.90
   0  -5  -4    8.70    9.10
   0   5  -4   -7.70    7.60
   0   5  -4    1.60   10.70
   0   5   4    4.50   12.50
   0   5  -4   10.50   13.20
   0   5   4    3.60    7.00
   0   5   4   10.60   13.90
   1  -5   4  485.05   24.00
  -1  -5  -4  494.45   33.00
  -1  -5  -4  486.25   24.70
  -1   5  -4  588.64   44.10
   1   5   4  530.25   39.80
   1   5   4  464.75   30.90
   1   5   4  503.95   48.80
  -1   5  -4  499.45   47.70
  -1   5  -4  501.95   46.50
  -2  -5  -4  401.26   15.40
   2  -5   4  428.16   42.80
  -2  -5  -4  391.56   34.10
  -2  -5  -4  449.76   15.50
   2  -5   4  402.66   24.50
  -2  -5  -4  477.05   36.30
   2   5   4  455.55   30.40
   2   5   4  442.06   41.70
   2   5   4  465.15   48.50
  -2   5  -4  429.36   42.40
  -2   5  -4  454.95   47.00
  -2   5  -4  415.66   45.00
   3  -5   4   81.69   21.70
   3  -5   4   80.39   14.30
  -3  -5  -4   63.29   17.00
  -3  -5  -4   75.39   17.90
   3   5   4   51.59   17.90
   3   5   4   76.59   18.30
  -3   5  -4   47.40   16.90
   3   5   4   83.19   16.50
  -3   5  -4   59.19   20.70
  -3   5  -4   37.50   19.50
  -4  -5  -4    4.20   10.20
   4  -5   4   11.40   10.30
   4  -5   4    5.00   13.70
   4   5   4   41.80   20.80
  -4   5  -4   40.00   18.10
  -4   5  -4   17.60   16.50
  -4   5  -4   30.20   13.60
   4   5   4   30.70   12.40
  -5  -5  -4  236.58   27.80
   5  -5   4  189.28   25.70
   5  -5   4  163.38   30.30
  -5   5  -4  236.38   30.10
  -5   5  -4  238.08   38.80
   5   5   4  243.88   27.60
  -5   5  -4  229.88   34.40
   5   5   4  239.08   39.20
   6  -5   4  337.87   44.10
  -6  -5  -4  370.76   32.60
   6   5   4  391.16   49.30
  -6   5  -4  286.97   39.40
  -6   5  -4  316.77   33.50
  -6   5  -4  277.87   43.60
   7  -5   4    2.70   12.10
   7   5   4  -21.40   12.40
  -7   5  -4   -6.50   11.10
  -7   5  -4    5.50   14.80
  -7   5  -4    7.50   10.30
   8  -5   4  115.69   31.50
   8   5   4  131.09   33.60
  -8   5  -4  112.89   31.40
  -8   5  -4  117.29   27.30
  -8   5  -4  122.19   31.50
   8   5   4  135.59   34.20
   9  -5   4   92.49   30.40
   9   5   4  136.89   34.10
  -9   5  -4  197.78   34.10
   9   5   4  164.88   37.20
  10  -5   4   58.69   26.10
  10   5   4  148.39   36.90
  10   5   4  124.49   34.80
 -10   5  -4  144.19   31.90
  11  -6  -4  456.15   52.99
  11  -6  -4  403.36   57.99
  11   6  -4  362.26   54.69
  11   6  -4  352.06   52.19
  10  -6  -4  133.79   34.10
  10  -6  -4   94.79   26.40
  10   6  -4  159.58   30.00
  10   6  -4  116.89   31.90
   9  -6  -4  161.08   33.40
   9  -6  -4  122.59   27.20
   9   6  -4  169.98   24.80
   9   6  -4  173.18   37.20
   9   6  -4  194.98   32.40
   8  -6  -4 1271.77   70.69
   8  -6  -4 1149.19   74.29
   8   6  -4 1285.17   83.19
  -8   6   4 1336.07   59.19
   8   6  -4 1209.98   60.89
   8   6  -4 1403.66   77.19
   7  -6  -4  296.57   36.80
   7  -6  -4  384.06   46.30
   7   6  -4  351.66   25.70
  -7   6   4  335.67   34.10
   7   6  -4  390.16   36.10
   7   6  -4  341.07   42.30
  -7   6   4  365.76   48.40
   7   6  -4  427.66   52.69
   6  -6  -4   -2.80    8.90
   6  -6  -4    4.70   10.20
   6  -6  -4   15.10   15.10
   6   6  -4    2.20    6.50
   6   6  -4  -12.00   10.30
  -6   6   4    5.20   17.70
   6   6  -4   -5.90    7.80
  -6   6   4  -16.70   12.10
   6   6  -4   -0.70   15.00
   5  -6  -4  448.16   47.50
   5  -6  -4  479.45   40.40
   5   6  -4  408.36   20.20
  -5   6   4  428.66   42.20
   5   6  -4  418.06   38.10
   5   6  -4  448.06   49.20
   5   6  -4  417.96   49.70
  -5   6   4  389.36   49.60
   4  -6  -4 1431.86   63.19
  -4  -6   4 1272.57   62.99
  -4   6   4 1365.46   77.89
   4   6  -4 1247.08   63.29
   4   6  -4 1301.67   78.39
  -4   6   4 1305.67   69.29
   4   6  -4 1193.38   73.39
   3  -6  -4 1311.67   74.29
   3  -6  -4 1319.87   60.49
  -3  -6   4 1320.67   65.19
  -3   6   4 1314.27   77.19
  -3   6   4 1339.77   71.79
   3   6  -4 1367.76   66.89
   3   6  -4 1497.25   78.69
   3   6  -4 1216.88   74.49
   2  -6  -4    7.60   10.10
  -2  -6   4   36.60   16.10
   2  -6  -4   13.20   11.20
  -2   6   4   43.50   19.90
   2   6  -4    7.00   10.90
   2   6  -4   33.00   15.60
   2   6  -4   15.20   11.40
  -2   6   4   32.60   17.40
   1  -6  -4  509.45   33.90
   1  -6  -4  558.34   36.40
   1   6  -4  726.33   53.69
   1   6  -4  556.24   44.00
  -1   6   4  606.54   47.30
   1   6  -4  664.33   49.60
  -1   6   4  658.13   48.60
  -1   6   4  547.85   33.70
   0  -6  -4  338.27   25.40
   0  -6  -4  318.47   29.90
   0   6   4  306.97   41.20
   0   6  -4  369.26   42.80
   0   6  -4  346.67   39.60
   0   6   4  354.76   42.80
   0   6   4  398.46   27.50
   0   6  -4  373.46   46.20
   1  -6   4  320.47   14.30
  -1  -6  -4  276.57   28.30
  -1  -6  -4  295.87   19.80
  -1   6  -4  245.98   38.10
   1   6   4  323.87   29.10
   1   6   4  276.77   40.60
  -1   6  -4  368.46   43.00
  -1   6  -4  309.77   39.60
   1   6   4  305.57   38.00
  -2  -6  -4    8.60   10.90
   2  -6   4   10.70    6.70
  -2   6  -4   -6.20   11.90
   2   6   4    7.40   16.40
   2   6   4    9.10   13.20
  -2   6  -4   -6.30   13.40
   2   6   4    8.30    8.80
  -2   6  -4   -5.30   10.80
   3  -6   4  557.24   54.39
  -3  -6  -4  599.14   40.30
   3  -6   4  625.94   32.90
  -3   6  -4  580.24   45.70
   3   6   4  602.04   44.80
   3   6   4  634.74   39.00
  -3   6  -4  562.74   58.39
   3   6   4  593.84   59.29
  -3   6  -4  648.24   60.89
   4  -6   4  970.80   63.59
   4  -6   4  964.30   47.80
  -4   6  -4  962.40   65.99
   4   6   4  758.02   72.29
  -4   6  -4  878.01   56.49
  -4   6  -4 1063.39   68.29
   4   6   4  954.00   56.09
   5  -6   4   31.40   20.70
   5   6   4   66.59   26.40
  -5   6  -4   71.69   23.40
   5   6   4   56.19   17.40
  -5   6  -4   82.99   27.20
  -5   6  -4   63.69   19.90
   6  -6   4  217.88   39.40
  -6   6  -4  185.88   38.40
  -6   6  -4  174.88   35.40
  -6   6  -4  130.89   25.80
   6   6   4  193.18   26.40
   6   6   4  180.08   38.90
   7  -6   4  801.92   75.99
  -7   6  -4 1051.49   77.09
  -7   6  -4  849.81   52.69
   7   6   4  965.90   73.59
  -7   6  -4  894.21   66.19
   8  -6   4  880.21   81.19
   8   6   4 1001.10   76.19
  -8   6  -4  964.70   69.19
   9  -6   4   74.19   30.30
  -9   6  -4   37.50   23.80
   9   6   4   87.99   32.10
   9   6   4   92.89   30.50
  10  -7  -4   93.59   29.40
  10  -7  -4  101.99   33.30
  10   7  -4  188.58   42.80
  10   7  -4  178.78   41.70
   9  -7  -4  286.87   47.30
   9  -7  -4  274.17   38.40
   9   7  -4  267.87   48.90
   9   7  -4  212.98   38.60
   8  -7  -4   27.70   16.50
   8  -7  -4   31.10   20.50
   8   7  -4   51.29   22.00
  -8   7   4   60.49   29.30
   8   7  -4    4.70   19.00
   7  -7  -4   70.39   25.60
   7  -7  -4   81.09   20.70
   7   7  -4  107.59   27.60
   7   7  -4   53.09   23.20
  -7   7   4   60.89   25.60
  -7   7   4   66.59   19.90
   6  -7  -4  378.96   38.20
   6  -7  -4  348.47   45.60
   6   7  -4  389.86   42.50
   6   7  -4  393.66   55.69
   6   7  -4  279.47   42.90
  -6   7   4  328.97   40.30
  -6   7   4  359.96   52.19
   5  -7  -4  205.98   27.70
  -5   7   4  235.88   42.00
   5   7  -4  155.08   25.10
   5   7  -4  163.18   33.70
  -5   7   4  223.98   34.10
   5   7  -4  249.18   38.60
   4  -7  -4  -10.10    9.60
  -4  -7   4   18.00   17.70
   4   7  -4   -9.80   15.50
  -4   7   4    2.30   17.10
  -4   7   4  -12.30   13.10
   4   7  -4  -18.60   13.50
   4   7  -4   13.10   11.40
   3  -7  -4   37.30   13.00
   3   7  -4   22.00   16.50
  -3   7   4   49.99   21.50
   3   7  -4   57.19   17.70
  -3   7   4   49.80   24.20
   3   7  -4   41.90   21.30
   2  -7  -4  303.67   29.50
   2  -7  -4  328.77   36.60
   2   7  -4  356.76   46.90
  -2   7   4  302.67   42.40
   2   7  -4  281.07   35.20
  -2   7   4  316.37   43.40
   2   7  -4  260.77   41.50
   1  -7  -4  244.28   26.00
   1  -7  -4  265.97   29.90
   1   7  -4  271.57   41.30
   1   7  -4  242.18   33.80
   1   7  -4  287.57   42.10
  -1   7   4  276.77   41.60
  -1   7   4  252.67   39.50
   0  -7  -4    5.20   10.40
   0   7  -4   24.40   16.10
   0   7   4  -15.50   13.50
   0   7   4   19.90   19.70
   0   7  -4   -2.20   13.60
   0   7  -4  -13.10   13.30
  -1  -7  -4  177.08   22.30
  -1   7  -4  194.88   38.00
   1   7   4  198.18   34.50
  -1   7  -4  133.89   28.80
  -1   7  -4  161.68   31.50
   1   7   4  160.98   34.50
  -2  -7  -4  744.73   41.90
   2   7   4  647.14   66.79
  -2   7  -4  579.74   59.49
  -2   7  -4  542.45   55.59
  -2   7  -4  647.44   64.99
   2   7   4  693.73   62.09
  -3   7  -4  240.88   40.20
  -3   7  -4  228.88   36.30
  -3   7  -4  261.87   41.40
   3   7   4  314.87   48.30
   3   7   4  231.88   36.80
   4  -7   4   67.89   22.60
   4   7   4   81.59   29.70
  -4   7  -4   88.39   23.60
  -4   7  -4  110.99   30.30
  -4   7  -4   93.19   30.60
   4   7   4   86.89   25.00
   5  -7   4  589.14   62.99
  -5   7  -4  611.34   67.09
  -5   7  -4  641.34   50.09
  -5   7  -4  580.54   64.99
   5   7   4  540.35   64.59
   5   7   4  562.94   53.39
   6  -7   4  321.17   48.90
  -6   7  -4  271.17   46.10
  -6   7  -4  286.17   47.80
   6   7   4  284.97   49.30
   6   7   4  317.47   41.10
  -6   7  -4  233.28   35.00
   7  -7   4    1.10   20.50
   7   7   4   15.30   23.10
  -7   7  -4   -4.30   15.10
  -7   7  -4    5.80   20.60
   8  -7   4  -18.30   19.90
  -8   7  -4   18.60   22.40
   8   7   4   46.50   29.10
   8  -8  -4  389.16   54.39
  -8   8   4  392.16   59.09
   8   8  -4  377.56   60.19
   8   8  -4  348.37   51.69
   7  -8  -4  264.47   45.80
   7   8  -4  345.47   53.49
  -7   8   4  426.76   62.49
   7   8  -4  294.87   47.90
   6  -8  -4   13.10   16.20
   6   8  -4   47.20   23.60
   6   8  -4   14.00   22.80
  -6   8   4   35.10   20.00
  -6   8   4   17.10   23.90
   5  -8  -4   42.00   21.60
   5   8  -4   57.29   23.90
  -5   8   4   57.69   28.10
  -5   8   4   49.70   21.20
   5   8  -4   52.39   27.00
   4  -8  -4  392.16   40.20
   4   8  -4  422.16   58.49
  -4   8   4  477.95   53.59
   4   8  -4  402.96   54.49
  -4   8   4  354.16   52.89
   3  -8  -4  261.57   31.00
  -3   8   4  193.48   37.40
   3   8  -4  280.87   46.00
   3   8  -4  228.28   43.60
  -3   8   4  186.78   39.90
   3   8  -4  237.68   33.10
   2   8  -4  112.59   25.40
   2   8  -4   83.79   29.70
  -2   8   4  107.29   30.10
   2   8  -4  106.59   32.80
  -2   8   4   96.59   30.00
   1   8  -4  275.47   44.90
   1   8  -4  312.67   48.60
  -1   8   4  381.86   51.49
   1   8  -4  266.47   37.70
  -1   8   4  267.27   46.30
   0   8  -4  671.53   61.69
   0   8   4  564.44   62.99
   0   8   4  500.15   60.99
   0   8  -4  578.14   65.19
   0   8  -4  709.73   71.49
  -1   8  -4  283.87   44.50
  -1   8  -4  223.78   37.80
  -1   8  -4  230.08   44.70
   1   8   4  222.68   43.20
   1   8   4  293.77   44.40
   2   8   4   39.00   25.20
  -2   8  -4   38.80   22.40
  -2   8  -4   29.60   23.80
  -2   8  -4   40.60   22.50
   2   8   4   58.99   25.30
  -3   8  -4  390.56   56.49
   3   8   4  325.77   45.00
  -3   8  -4  296.67   46.80
  -3   8  -4  329.17   46.70
   3   8   4  322.87   51.19
  -4   8  -4  565.84   59.29
   4   8   4  451.65   63.19
   4   8   4  433.86   52.29
  -4   8  -4  358.16   53.99
  -4   8  -4  378.46   52.89
  -5   8  -4   56.59   22.00
   5   8   4   49.50   24.30
  -5   8  -4    1.60   21.10
  -5   8  -4   64.69   28.50
   5   8   4   31.10   19.70
   6  -8   4   50.39   27.10
  -6   8  -4    6.10   18.30
   6   8   4    4.70   25.10
  -6   8  -4   40.30   27.20
   5   9  -4  252.37   47.40
   5   9  -4  118.69   36.20
  -5   9   4  203.48   39.20
  -5   9   4  161.48   44.90
  -4   9   4   18.50   22.00
   4   9  -4   65.89   31.20
   4   9  -4    1.10   20.90
  -4   9   4   24.90   19.70
  -3   9   4  163.28   43.10
   3   9  -4  154.08   40.80
  -3   9   4  198.88   40.50
   3   9  -4   59.59   28.60
  -2   9   4  401.36   57.99
  -2   9   4  413.46   57.39
   2   9  -4  333.57   55.19
   2   9  -4  468.15   63.09
  -1   9   4  212.28   42.80
  -1   9   4  205.08   44.40
   1   9  -4  227.78   44.60
   1   9  -4  259.87   39.30
   1   9  -4  267.07   49.40
   0   9  -4   19.90   19.60
   0   9  -4  -16.90   12.80
   0   9  -4    9.30   20.00
   0   9   4  -16.40   19.60
   0   9   4   30.90   19.90
   1   9   4  439.16   60.19
  -1   9  -4  460.05   58.49
   1   9   4  328.97   50.19
  -1   9  -4  442.66   60.29
  -1   9  -4  293.67   45.80
  -2   9  -4  477.75   65.09
  -2   9  -4  410.76   54.99
   2   9   4  442.26   63.19
  -2   9  -4  532.95   63.09
   2   9   4  427.76   58.39
  -3   9  -4  114.39   33.10
  -3   9  -4  121.59   32.70
   3   9   4   92.79   35.60
  -3   9  -4  111.39   39.70
   3   9   4   67.59   28.00
  14   0  -5   24.10   19.80
  13   0  -5  -10.50   16.40
  12   0  -5    6.20   15.60
  11   0  -5    5.20    7.30
  11   0  -5   -4.90   12.20
  10   0  -5    4.90    6.80
  10   0  -5   -0.70   11.20
   9   0  -5  -11.40    5.70
   9   0  -5    1.30    9.80
   8   0  -5   -8.50    7.30
   7   0  -5  -13.70    9.40
   7   0  -5   -7.70    6.90
   6   0  -5    7.60   10.00
   6   0  -5   -2.70    5.40
   5   0  -5   -4.00    4.70
   5   0  -5   -0.60    8.40
  -4   0   5   -2.60    6.90
   4   0  -5    9.70    5.60
   4   0  -5   -6.00    7.40
  -3   0   5   -2.10    5.20
   3   0  -5    9.60    9.80
   3   0  -5    1.40    3.30
   3   0  -5   -7.60    7.30
  -2   0   5    0.80    5.40
   2   0  -5    4.10    8.90
   2   0  -5   -6.40    6.70
  -1   0   5    4.10    7.50
   1   0  -5    9.00    9.30
   1   0  -5    5.30    7.80
   1   0  -5   -9.90    7.60
  -1   0   5   -4.00    6.80
   0   0  -5   10.20    7.50
   0   0   5    2.00    3.20
   0   0  -5   -0.50    5.70
   0   0   5   -7.90    6.80
   0   0  -5    0.20    6.20
   0   0   5   -2.50    4.90
   1   0   5    4.00    7.50
   1   0   5    4.90    5.10
   1   0   5  -11.70    6.30
  -1   0  -5   -6.30    7.90
  -1   0  -5    6.60    9.70
  -1   0  -5    4.10    8.80
  -1   0  -5   -1.90    4.20
   2   0   5    3.10    6.40
  -2   0  -5   -1.00    8.30
  -2   0  -5   -0.40   10.30
   2   0   5   -6.70    7.20
  -2   0  -5   -4.60    5.10
   2   0   5   14.00   10.80
  -2   0  -5   -3.60    6.50
  -3   0  -5   -2.50    9.10
  -3   0  -5   -0.60    6.40
  -3   0  -5    2.90    9.90
  -3   0  -5   10.70    9.30
  -3   0  -5   -0.80    6.10
   3   0   5  -10.00    4.80
   3   0   5   -1.60    5.40
   3   0   5   -2.40    6.90
   4   0   5   -1.90    8.20
  -4   0  -5    0.40    6.80
   4   0   5    6.80    8.70
  -4   0  -5   -5.20    9.80
  -4   0  -5    5.80    6.10
  -4   0  -5   -5.70    7.40
  -4   0  -5   -2.80    9.40
   4   0   5    2.00    7.70
  -5   0  -5   -5.70    6.90
  -5   0  -5   -6.90    7.80
  -5   0  -5    9.50    6.00
   5   0   5   -8.00    8.60
  -5   0  -5    0.40   10.00
   5   0   5  -13.30    6.60
  -6   0  -5    2.20    4.60
   6   0   5  -15.60    6.90
   6   0   5   -7.70    9.70
  -6   0  -5   11.60   12.10
  -6   0  -5   -2.70    9.00
  -7   0  -5   -0.20    1.60
   7   0   5    6.40   10.20
  -7   0  -5   -9.20    7.70
  -7   0  -5  -16.80   11.40
  -8   0  -5   -1.60    9.90
   8   0   5  -20.70   10.80
  -8   0  -5   10.40   14.50
   9   0   5   12.10   16.20
  10   0   5   -6.50   13.80
  11   0   5  -11.90   15.00
  12   0   5   -2.00   18.30
  14  -1  -5  143.79   34.90
  14   1  -5  135.29   33.60
  13  -1  -5   53.79   24.20
  13   1  -5    9.50   19.40
  12  -1  -5  360.16   46.60
  12   1  -5  340.97   46.40
  12   1  -5  354.06   37.80
  11  -1  -5 1168.38   70.09
  11   1  -5 1126.29   69.19
  11   1  -5 1172.58   57.29
  10  -1  -5  683.93   30.40
  10  -1  -5  627.64   29.70
  10  -1  -5  623.84   46.00
  10   1  -5  677.93   48.60
  10   1  -5  667.03   40.20
   9  -1  -5  309.07   20.30
   9  -1  -5  328.17   36.50
   9   1  -5  357.66   32.60
   9   1  -5  322.37   36.00
   8  -1  -5 2551.74  107.29
   8  -1  -5 2715.83   91.69
   8  -1  -5 2642.14  104.79
  -8   1   5 2580.74  103.99
   8   1  -5 2709.23  105.39
   8   1  -5 2639.24  100.59
   7  -1  -5 1147.69   49.50
   7  -1  -5 1269.67   58.59
   7  -1  -5 1245.48   61.99
  -7   1   5 1175.48   56.49
   7   1  -5 1195.58   57.19
   7   1  -5 1286.57   60.89
   6  -1  -5   -7.30    9.20
   6  -1  -5   -5.40    5.50
   6  -1  -5   14.20    8.50
   6   1  -5    6.10    8.70
   6   1  -5   -1.20    6.30
  -6   1   5   17.70    9.40
   5  -1  -5  344.97   22.30
   5  -1  -5  288.17   22.40
   5  -1  -5  335.77   30.40
   5   1  -5  301.67   21.90
  -5   1   5  339.77   22.40
   5   1  -5  313.67   28.10
   4  -1  -5 3805.12  126.99
   4  -1  -5 3782.32  119.59
   4  -1  -5 3807.22  129.89
   4   1  -5 3917.71  121.19
  -4   1   5 3660.13  119.49
  -4   1   5 3684.93  128.39
   4   1  -5 3627.94  126.39
   4   1  -5 3668.03  132.59
   3  -1  -5 2738.93   99.39
   3  -1  -5 2830.92   99.89
   3  -1  -5 2782.02   87.89
  -3  -1   5 2894.81   97.59
   3   1  -5 2818.22   97.39
  -3   1   5 2633.84   98.29
  -3   1   5 2744.53   88.09
   3   1  -5 2758.82  103.69
   2  -1  -5   -1.40    5.70
   2  -1  -5   10.00    7.40
   2  -1  -5    0.00    7.80
  -2  -1   5    6.00    7.30
  -2  -1   5   11.80    7.80
   2   1  -5   -4.90    8.70
   2   1  -5    1.30    3.00
   2   1  -5    1.90    7.20
  -2   1   5   -3.00    6.80
  -2   1   5    4.10    3.40
   1  -1  -5 2162.78   84.09
  -1  -1   5 2330.07   82.09
   1  -1  -5 2140.39   85.99
  -1  -1   5 2151.98   86.69
   1  -1  -5 2292.17   84.29
  -1   1   5 2257.57   87.79
   1   1  -5 2384.96   88.79
  -1   1   5 2373.26   70.79
   1   1  -5 2290.17   71.89
  -1   1   5 2444.86   85.19
   1   1  -5 2295.47   81.99
   0  -1   5 3819.12  131.59
   0  -1   5 3810.32  116.49
   0  -1   5 3751.42  124.99
   0  -1  -5 3604.54  126.79
   0  -1  -5 3632.84  126.19
   0  -1  -5 3828.32  132.09
   0   1   5 3878.21  127.59
   0   1  -5 3740.23  125.29
   0   1  -5 3739.73  116.09
   0   1  -5 3621.14  130.79
   0   1   5 3935.61  127.29
   0   1   5 3657.43  131.39
   1  -1   5 2695.53   99.59
  -1  -1  -5 2854.51  100.19
   1  -1   5 2709.63  104.49
  -1  -1  -5 2938.21  103.29
  -1  -1  -5 2763.12  105.29
   1  -1   5 2766.82   93.29
   1   1   5 2947.31   93.39
   1   1   5 2914.31  107.09
  -1   1  -5 2800.72  100.49
  -1   1  -5 2879.11  101.69
  -1   1  -5 2827.72   93.39
  -1   1  -5 2797.92  105.49
   1   1   5 2839.32  100.19
   1   1   5 2957.80  102.99
   2  -1   5  502.75   30.80
  -2  -1  -5  454.95   33.20
   2  -1   5  472.65   27.50
  -2  -1  -5  469.95   29.60
  -2  -1  -5  387.86   31.20
   2  -1   5  410.06   32.10
   2   1   5  401.86   27.30
   2   1   5  478.45   26.90
   2   1   5  398.26   38.00
  -2   1  -5  579.44   36.00
  -2   1  -5  407.56   31.80
   2   1   5  533.75   33.60
  -2   1  -5  411.96   25.60
  -2   1  -5  437.86   30.90
  -2   1  -5  477.75   29.10
  -3  -1  -5 4046.00  140.29
   3  -1   5 4038.50  142.79
  -3  -1  -5 4104.79  135.99
   3  -1   5 3929.01  137.69
  -3  -1  -5 3762.82  140.29
   3  -1   5 3851.21  133.19
  -3   1  -5 3963.20  143.39
  -3   1  -5 3899.91  132.79
  -3   1  -5 4042.20  138.79
  -3   1  -5 3981.10  138.19
   3   1   5 4140.29  140.39
   3   1   5 3871.91  133.89
  -3   1  -5 3912.31  131.79
   3   1   5 3996.20  133.19
   3   1   5 3678.23  139.79
  -4  -1  -5 1405.56   62.89
  -4  -1  -5 1454.35   68.49
  -4  -1  -5 1398.46   66.59
   4  -1   5 1442.46   63.69
   4  -1   5 1397.66   64.99
   4  -1   5 1387.46   68.29
   4   1   5 1470.35   62.49
   4   1   5 1414.46   62.79
  -4   1  -5 1459.35   64.39
  -4   1  -5 1347.97   68.99
   4   1   5 1309.57   66.09
  -4   1  -5 1478.45   63.29
   4   1   5 1292.27   71.29
  -4   1  -5 1360.76   57.29
  -5  -1  -5  178.68   26.80
   5  -1   5  160.18   24.80
  -5  -1  -5  160.98   12.20
  -5  -1  -5  154.28   22.20
  -5  -1  -5  142.29   12.30
  -5   1  -5  164.08   23.50
   5   1   5   90.39   18.50
  -5   1  -5  108.49   15.80
  -5   1  -5  135.19   21.70
  -5   1  -5  143.79   25.00
   5   1   5  160.78   24.90
   5   1   5  123.29   22.00
  -6  -1  -5   38.80   14.20
  -6  -1  -5  130.19   27.30
   6  -1   5   90.49   20.70
   6   1   5   68.29   16.80
  -6   1  -5   89.49   19.90
   6   1   5   86.19   20.40
  -6   1  -5   41.00   15.40
  -6   1  -5   64.99   12.40
   6   1   5   83.59   17.60
   7  -1   5 1038.50   60.79
  -7  -1  -5  921.71   54.09
  -7   1  -5 1018.30   53.39
   7   1   5 1004.70   59.79
   7   1   5 1017.20   57.39
  -7   1  -5  948.91   61.39
   7   1   5  887.51   52.59
  -7   1  -5  967.60   41.70
  -8  -1  -5 1717.83   80.49
   8  -1   5 1587.94   84.79
   8   1   5 1558.94   83.09
  -8   1  -5 1505.45   84.79
  -8   1  -5 1642.94   75.29
   8   1   5 1693.53   80.59
  -8   1  -5 1722.43   59.39
   9  -1   5   18.30   16.30
  -9   1  -5   10.80   17.40
   9   1   5   24.40   14.20
   9   1   5   15.90   18.80
  10  -1   5  591.74   61.69
  10   1   5  707.83   66.79
  10   1   5  559.14   44.90
  11  -1   5  808.62   77.59
  11   1   5  763.62   75.09
  12  -1   5  258.87   45.00
  12   1   5  257.47   48.50
  14  -2  -5  -15.10   15.90
  14   2  -5   -6.50   18.40
  13  -2  -5   19.40   18.00
  13   2  -5   49.10   22.40
  12  -2  -5   -4.10   14.60
  12   2  -5   -5.70   10.90
  12   2  -5    5.90   15.40
  12   2  -5    8.50   12.00
  11  -2  -5    5.80   14.20
  11   2  -5   21.80   12.90
  11   2  -5   -3.00   10.00
  11   2  -5   13.20   14.10
  10  -2  -5  103.39   23.60
  10   2  -5   79.29   19.70
  10   2  -5   78.19   21.20
  10   2  -5   94.39   20.90
   9  -2  -5   -2.80    9.50
   9  -2  -5    4.50   12.80
   9  -2  -5    0.50    4.70
   9   2  -5    0.40    9.00
   9   2  -5   10.30   10.40
   9   2  -5    0.90   10.50
   8  -2  -5   21.40   14.00
   8  -2  -5   -5.10    8.90
   8  -2  -5   -2.80    4.90
   8   2  -5   -7.90    8.90
   8   2  -5   25.90   13.00
   7  -2  -5   43.90   13.20
   7  -2  -5   24.90   14.80
   7  -2  -5   29.80    9.30
   7   2  -5   24.70   10.80
  -7   2   5   46.60   14.00
   7   2  -5   59.59   15.00
   7   2  -5   53.79   14.10
   6  -2  -5   -5.60    6.40
   6  -2  -5   -0.70    6.60
   6  -2  -5    5.70    7.30
   6  -2  -5    8.20   10.60
  -6   2   5   15.40    9.20
   6   2  -5    1.10    7.30
   6   2  -5    9.80    9.40
   6   2  -5   -0.20    7.20
   5  -2  -5  593.34   32.70
   5  -2  -5  581.94   37.70
   5  -2  -5  589.44   33.00
   5  -2  -5  466.15   36.40
   5   2  -5  634.44   34.20
  -5   2   5  502.85   31.10
   5   2  -5  530.55   36.10
   5   2  -5  546.35   37.00
   4  -2  -5  243.28   24.50
   4  -2  -5  265.87   19.90
   4  -2  -5  214.48   26.90
   4  -2  -5  308.57   28.70
  -4   2   5  229.48   21.30
   4   2  -5  264.57   23.00
   4   2  -5  251.97   27.40
  -4   2   5  205.08   24.00
   4   2  -5  204.18   25.50
   3  -2  -5  343.77   21.60
   3  -2  -5  284.97   27.60
  -3  -2   5  383.56   28.90
   3  -2  -5  288.07   27.20
   3  -2  -5  349.96   32.80
  -3  -2   5  339.17   23.50
   3   2  -5  347.97   33.20
  -3   2   5  378.06   26.80
  -3   2   5  345.57   21.70
   3   2  -5  348.37   27.40
  -3   2   5  349.67   32.60
   3   2  -5  365.56   22.90
  -2  -2   5   18.80    8.10
   2  -2  -5   44.00   11.20
   2  -2  -5   55.39   13.30
   2  -2  -5   25.30    9.40
  -2  -2   5   19.50    9.40
   2   2  -5   23.90    7.70
   2   2  -5   30.60    7.70
   2   2  -5   60.79   14.40
  -2   2   5   26.60   10.10
  -2   2   5   36.20    8.90
   2   2  -5    6.00   10.30
   1  -2  -5   -1.00    5.50
   1  -2  -5  -12.20    7.30
  -1  -2   5   12.00    8.00
   1  -2  -5    4.10    7.30
   1  -2  -5   -5.50    5.20
  -1  -2   5    4.80    6.00
   1   2  -5    2.50    6.80
  -1   2   5   -6.40    5.60
  -1   2   5   13.00    9.80
   1   2  -5    2.70    5.50
  -1   2   5   -1.30    7.40
   1   2  -5   13.60   10.50
   1   2  -5   -5.50    4.50
   0  -2  -5   25.30   10.50
   0  -2   5   34.50   10.80
   0  -2   5   35.20   13.00
   0  -2  -5    2.40    9.80
   0  -2  -5   22.90   10.50
   0  -2   5   20.70    8.80
   0  -2  -5   30.80    9.30
   0   2  -5   22.40   11.40
   0   2  -5   11.00    7.10
   0   2  -5   23.80    8.60
   0   2  -5   12.30   10.90
   0   2   5   35.60   14.00
   0   2   5   10.60    9.60
  -1  -2  -5  141.99   22.40
   1  -2   5  148.19   17.90
  -1  -2  -5  114.19   15.20
  -1  -2  -5  126.69   19.30
   1  -2   5  141.59   17.50
   1  -2   5  166.88   24.20
  -1  -2  -5  130.99   18.30
  -1   2  -5  135.79   17.90
  -1   2  -5  114.29   15.40
  -1   2  -5  108.59   19.50
   1   2   5  130.59   21.90
   1   2   5  136.29   18.70
  -1   2  -5  144.59   21.40
   2  -2   5  164.38   23.90
  -2  -2  -5   98.89   17.00
  -2  -2  -5  102.89   21.20
  -2  -2  -5  106.39   15.60
   2  -2   5  135.59   18.60
  -2  -2  -5  111.09   15.20
  -2   2  -5   85.49   17.20
  -2   2  -5  115.69   16.40
  -2   2  -5   98.49   16.70
   2   2   5  126.39   18.80
   2   2   5  118.59   22.10
   2   2   5   87.89   13.10
  -2   2  -5   88.29   18.50
   3  -2   5   -1.70    8.30
  -3  -2  -5    2.80    6.30
  -3  -2  -5   -3.70    5.80
  -3  -2  -5   -2.70    7.90
   3  -2   5    1.20   10.30
  -3  -2  -5   -4.80    9.30
   3  -2   5    4.90    9.40
  -3   2  -5    9.50    9.10
  -3   2  -5   -2.10    7.20
   3   2   5    5.20    9.90
   3   2   5    1.30    8.20
  -3   2  -5   -4.70    8.20
   3   2   5   -3.30    5.30
  -3   2  -5   10.60   10.70
   3   2   5   -5.70    6.30
  -4  -2  -5  184.48   20.90
  -4  -2  -5  198.48   28.50
  -4  -2  -5  144.29   24.30
  -4  -2  -5  153.88   16.30
   4  -2   5  162.38   23.30
  -4   2  -5  227.28   25.60
  -4   2  -5  190.38   24.80
   4   2   5  174.18   23.80
   4   2   5  215.78   30.50
  -4   2  -5  130.69   24.50
   4   2   5  144.99   18.60
  -4   2  -5  162.08   22.80
  -5  -2  -5  983.60   38.30
   5  -2   5 1025.90   55.99
  -5  -2  -5  969.00   47.90
   5   2   5  956.00   57.79
   5   2   5  907.01   53.09
  -5   2  -5 1183.48   52.59
   5   2   5  947.81   47.00
  -5   2  -5 1008.60   52.29
  -5   2  -5  976.70   59.89
   6  -2   5  145.29   26.30
  -6  -2  -5  177.88   22.90
  -6   2  -5  180.58   22.50
   6   2   5  138.19   26.70
   6   2   5  121.99   19.20
  -6   2  -5  186.58   25.40
  -6   2  -5  133.39   28.50
   6   2   5  220.48   30.40
   7  -2   5   41.70   16.00
  -7  -2  -5   28.20   14.10
  -7   2  -5   38.70   14.70
  -7   2  -5   38.80   20.20
   7   2   5   21.70   12.50
   7   2   5    8.70   12.90
  -7   2  -5   31.90   12.20
   7   2   5    5.20   12.00
   8  -2   5    1.00   13.40
   8   2   5    1.90   13.20
  -8   2  -5    0.90    9.60
  -8   2  -5    8.40   11.30
   8   2   5  -19.20   11.10
  -8   2  -5    9.70   16.70
   9  -2   5   29.30   19.40
  -9   2  -5   16.20   21.50
   9   2   5    9.50   16.90
  -9   2  -5   19.50   10.90
   9   2   5   35.90   19.90
  10  -2   5   26.30   19.50
  10   2   5  -11.10   10.30
  10   2   5   -8.70   15.60
  11  -2   5   -9.90   17.10
  11   2   5   37.80   22.00
  11   2   5    5.90   14.90
  14  -3  -5  159.58   38.50
  14   3  -5  110.69   33.30
  13  -3  -5   15.90   20.90
  13   3  -5   28.80   20.80
  13   3  -5   14.30   17.40
  12  -3  -5  447.06   52.39
  12  -3  -5  450.85   52.99
  12   3  -5  440.66   53.49
  12   3  -5  466.35   49.00
  12   3  -5  401.86   41.90
  11  -3  -5  630.64   60.79
  11  -3  -5  610.74   59.39
  11   3  -5  758.32   49.70
  11   3  -5  725.93   51.89
  11   3  -5  704.93   53.79
  10  -3  -5  295.47   39.40
  10  -3  -5  328.57   41.30
  10   3  -5  309.97   38.40
  10   3  -5  284.47   35.40
  10   3  -5  326.07   42.20
  10   3  -5  330.77   38.20
   9  -3  -5  106.59   24.20
   9  -3  -5   99.49   24.00
   9  -3  -5  121.29   10.60
   9   3  -5  109.69   22.50
   9   3  -5  117.49   22.50
   9   3  -5  128.89   26.40
   9   3  -5   96.19   22.10
   8  -3  -5 1400.16   53.09
   8  -3  -5 1439.86   70.89
   8  -3  -5 1426.46   73.09
   8   3  -5 1268.57   67.79
   8   3  -5 1357.86   71.19
   8   3  -5 1452.05   73.19
   8   3  -5 1517.85   71.49
   8   3  -5 1354.36   65.49
   7  -3  -5 1506.95   60.49
   7  -3  -5 1568.44   75.29
   7  -3  -5 1603.44   73.59
   7   3  -5 1600.74   75.09
   7   3  -5 1556.14   76.79
   7   3  -5 1663.73   69.49
  -7   3   5 1517.85   80.79
   7   3  -5 1538.65   73.29
   6  -3  -5  365.96   24.90
   6  -3  -5  287.07   32.80
   6  -3  -5  277.87   29.60
   6   3  -5  316.87   32.90
  -6   3   5  301.27   31.40
   6   3  -5  358.96   30.20
   6   3  -5  319.37   35.30
   6   3  -5  287.27   34.20
   5  -3  -5  853.51   48.40
   5  -3  -5  947.51   45.90
   5  -3  -5  887.11   46.90
  -5   3   5  983.70   46.70
   5   3  -5  970.10   51.19
   5   3  -5  983.70   44.70
  -5   3   5  907.51   47.10
   5   3  -5  945.81   53.49
   4  -3  -5 2045.70   80.59
   4  -3  -5 2021.90   78.99
   4  -3  -5 1977.00   81.69
   4  -3  -5 2020.90   87.89
  -4   3   5 1884.51   79.59
   4   3  -5 2092.09   85.19
  -4   3   5 2039.60   78.59
   4   3  -5 2111.49   88.49
   4   3  -5 2055.39   74.39
   3  -3  -5 2220.58   83.49
   3  -3  -5 2057.09   88.19
   3  -3  -5 2155.18   79.09
   3  -3  -5 2090.49   83.89
  -3  -3   5 2087.79   85.29
   3   3  -5 2112.89   74.29
  -3   3   5 2037.10   77.99
  -3   3   5 1972.90   80.79
   3   3  -5 1986.00   84.89
   3   3  -5 2078.49   88.59
  -3   3   5 2163.08   85.49
   2  -3  -5   24.40   12.30
  -2  -3   5   20.60   11.60
  -2  -3   5   18.30    7.50
   2  -3  -5    7.70    9.10
   2  -3  -5   19.60   12.90
   2   3  -5   25.90   10.80
  -2   3   5   10.00   11.70
   2   3  -5    5.80    6.20
   2   3  -5   11.20    8.20
   2   3  -5   15.50   12.00
  -2   3   5   17.40    9.20
  -2   3   5   13.40    9.40
   1  -3  -5 2288.57   90.49
   1  -3  -5 2313.67   85.79
  -1  -3   5 2129.09   89.39
  -1  -3   5 2275.87   77.49
   1  -3  -5 2227.08   90.59
  -1   3   5 2166.78   83.39
   1   3  -5 2143.19   91.09
   1   3  -5 2148.89   77.09
   1   3  -5 2201.68   81.89
  -1   3   5 2232.98   81.19
  -1   3   5 2239.78   92.09
   1   3  -5 2171.88   90.89
   0  -3  -5 2956.50  107.79
   0  -3  -5 2887.71   98.99
   0  -3  -5 2968.90  112.09
   0  -3   5 2785.82   96.49
   0  -3  -5 2811.32  103.79
   0  -3   5 2784.62  110.09
   0  -3   5 2863.31  109.89
   0   3  -5 2776.22  110.89
   0   3   5 2912.21  103.59
   0   3  -5 2832.22  101.29
   0   3   5 2784.32  111.69
   0   3  -5 2721.63  109.19
   0   3  -5 2896.11   97.49
   1  -3   5  561.84   31.30
  -1  -3  -5  631.34   41.30
  -1  -3  -5  552.84   34.80
   1  -3   5  531.85   34.10
   1  -3   5  596.74   40.30
   1  -3   5  643.14   40.10
  -1  -3  -5  546.25   29.30
  -1  -3  -5  530.75   34.90
   1   3   5  584.14   35.30
  -1   3  -5  568.64   31.40
  -1   3  -5  571.24   33.90
  -1   3  -5  488.15   37.80
  -1   3  -5  643.74   41.10
   1   3   5  587.04   42.60
   2  -3   5  272.37   26.00
  -2  -3  -5  250.77   28.00
  -2  -3  -5  290.07   28.00
  -2  -3  -5  284.67   19.50
   2  -3   5  330.07   33.20
   2  -3   5  285.17   29.30
  -2   3  -5  247.88   32.10
   2   3   5  273.97   28.30
  -2   3  -5  270.27   25.60
   2   3   5  295.27   35.30
  -2   3  -5  254.97   29.80
  -2   3  -5  254.67   27.00
   3  -3   5 1875.11   74.09
   3  -3   5 1676.63   75.79
   3  -3   5 1783.02   77.39
  -3  -3  -5 1659.83   68.89
  -3  -3  -5 1713.23   76.79
  -3  -3  -5 1831.42   64.69
  -3   3  -5 1733.83   84.59
   3   3   5 1820.22   85.29
  -3   3  -5 1788.52   75.79
  -3   3  -5 1731.83   78.09
   3   3   5 1715.03   75.39
  -4  -3  -5  979.40   42.00
   4  -3   5  989.10   51.89
   4  -3   5  983.10   52.79
   4  -3   5 1047.40   56.49
  -4  -3  -5  851.61   52.69
  -4  -3  -5  982.40   44.60
   4   3   5  995.70   41.50
  -4   3  -5  945.71   52.99
  -4   3  -5 1037.30   63.09
   4   3   5 1042.10   61.59
   5  -3   5  190.38   26.20
   5  -3   5  268.97   33.40
  -5  -3  -5  206.88   19.40
  -5  -3  -5  195.88   19.40
   5   3   5  225.88   30.00
  -5   3  -5  235.98   27.70
   5   3   5  247.98   18.90
  -5   3  -5  190.58   32.30
  -5   3  -5  189.78   27.20
   5   3   5  202.58   32.00
  -6  -3  -5   29.80    6.90
   6  -3   5   37.80   13.70
   6  -3   5   16.30   15.60
  -6   3  -5   25.50   13.30
  -6   3  -5    1.20    9.80
   6   3   5   31.10    9.60
   6   3   5   15.60   12.80
  -6   3  -5   39.50   19.80
   6   3   5   40.50   17.30
   7  -3   5 1823.32   79.89
   7  -3   5 1862.61   92.19
  -7   3  -5 1801.82   78.59
  -7   3  -5 1748.03   95.39
   7   3   5 1889.51   92.59
  -7   3  -5 1886.31   81.79
   7   3   5 1901.41   93.59
   8  -3   5 1165.28   73.19
  -8   3  -5 1129.09   59.79
  -8   3  -5 1141.29   76.09
   8   3   5 1284.77   75.39
   8   3   5 1290.67   75.09
   9  -3   5   39.80   22.30
   9   3   5   16.70   19.60
  -9   3  -5   97.19   30.80
  -9   3  -5   71.79   18.60
   9   3   5   29.20   19.10
  10  -3   5  250.07   44.70
  10   3   5  226.38   38.90
  10   3   5  214.68   39.80
  11  -3   5  542.05   65.39
  11   3   5  606.24   66.59
  11   3   5  590.14   63.59
  13  -4  -5   39.90   20.50
  13  -4  -5   92.99   29.30
  13   4  -5   85.09   25.10
  13   4  -5   81.09   30.00
  12  -4  -5    3.50   12.60
  12  -4  -5   35.20   21.80
  12   4  -5    0.60   16.30
  12   4  -5   47.40   19.30
  12   4  -5   11.30   16.20
  11  -4  -5   61.99   23.70
  11  -4  -5   19.60   18.00
  11   4  -5   15.10   18.10
  11   4  -5   43.10   18.60
  11   4  -5   34.00   17.80
  11   4  -5   30.90   17.00
  10  -4  -5   35.20   19.50
  10  -4  -5   31.10   18.60
  10   4  -5   80.49   23.60
  10   4  -5   13.80   13.80
  10   4  -5    4.20   13.90
  10   4  -5   41.30   16.20
   9  -4  -5   10.30   14.90
   9  -4  -5   23.60   14.00
   9   4  -5   36.50   17.60
   9   4  -5   11.20   10.90
   9   4  -5   31.90   13.40
   9   4  -5   40.30   16.00
   9   4  -5   -2.80   12.20
   8  -4  -5   35.40   16.90
   8  -4  -5   52.49   11.00
   8  -4  -5   55.39   18.20
   8   4  -5   49.70   15.00
   8   4  -5   45.80   16.60
   8   4  -5   41.60   18.40
   7  -4  -5   63.39   17.10
   7  -4  -5   59.79   12.60
   7  -4  -5   52.69   16.40
   7   4  -5   79.19   17.30
   7   4  -5   46.30   12.50
   7   4  -5   42.50   16.50
   7   4  -5   55.99   20.20
   6  -4  -5  396.16   37.30
   6  -4  -5  336.77   36.30
   6  -4  -5  375.06   27.70
  -6   4   5  327.17   31.00
   6   4  -5  328.37   40.50
   6   4  -5  301.07   35.90
   6   4  -5  372.36   26.80
   6   4  -5  373.86   37.00
   5  -4  -5  561.04   39.10
   5  -4  -5  584.14   37.10
   5  -4  -5  607.54   40.00
   5   4  -5  535.45   30.60
  -5   4   5  509.25   37.10
  -5   4   5  587.34   37.40
   5   4  -5  656.93   41.10
   5   4  -5  537.45   41.90
   5   4  -5  598.64   44.50
   4  -4  -5   11.40    9.60
   4  -4  -5   10.40    9.80
   4  -4  -5   18.30   11.40
  -4  -4   5    9.70   10.00
  -4   4   5   -0.60   10.40
   4   4  -5    7.70   12.20
   4   4  -5   10.20    9.70
   4   4  -5   22.50   15.80
  -4   4   5    7.80   10.30
   4   4  -5    3.60    5.60
   3  -4  -5  278.67   28.90
   3  -4  -5  302.47   32.70
  -3  -4   5  315.67   33.40
   3   4  -5  299.27   19.00
   3   4  -5  288.17   31.70
  -3   4   5  319.87   30.20
  -3   4   5  317.57   30.70
  -3   4   5  271.27   31.90
   3   4  -5  271.87   33.90
  -2  -4   5  703.03   44.50
   2  -4  -5  736.33   46.20
   2  -4  -5  721.13   41.00
  -2  -4   5  707.03   31.40
  -2   4   5  746.13   47.10
  -2   4   5  727.43   40.40
   2   4  -5  689.83   40.80
   2   4  -5  719.13   31.60
   2   4  -5  746.63   45.20
   2   4  -5  734.53   47.70
  -2   4   5  721.53   40.80
  -1  -4   5   62.19   17.20
   1  -4  -5  108.09   22.10
  -1  -4   5   68.29   10.10
   1  -4  -5   64.29   17.90
   1  -4  -5   71.49   15.60
   1   4  -5   23.50   12.40
   1   4  -5   73.69   10.90
  -1   4   5   86.49   15.80
   1   4  -5   60.29   14.50
  -1   4   5   68.69   19.10
   1   4  -5   52.79   16.70
  -1   4   5   81.69   16.60
   0  -4  -5   61.49   15.70
   0  -4  -5   89.49   16.80
   0  -4   5   84.29   19.10
   0  -4   5   88.89   12.10
   0   4   5   77.69   21.00
   0   4  -5   76.49   16.10
   0   4   5   67.39   14.50
   0   4  -5   66.39   19.70
   0   4  -5   68.09   11.50
   0   4   5   69.39   15.80
   0   4  -5   67.69   17.50
   1  -4   5  247.88   22.10
  -1  -4  -5  264.67   19.20
  -1  -4  -5  236.88   28.80
  -1  -4  -5  294.27   30.10
   1  -4   5  284.37   31.70
  -1   4  -5  228.58   31.00
  -1   4  -5  300.77   36.70
   1   4   5  279.47   28.00
  -1   4  -5  278.47   29.80
   1   4   5  310.27   37.10
  -2  -4  -5  510.95   35.90
   2  -4   5  502.15   30.60
  -2  -4  -5  473.85   24.10
  -2  -4  -5  518.05   35.80
   2  -4   5  432.06   40.10
   2   4   5  443.16   32.90
  -2   4  -5  532.85   48.10
  -2   4  -5  473.15   35.40
   2   4   5  528.05   50.59
  -2   4  -5  589.54   45.20
   3  -4   5  499.25   45.20
  -3  -4  -5  504.55   22.70
  -3  -4  -5  488.35   34.40
   3  -4   5  503.65   33.30
  -3  -4  -5  478.95   41.60
  -3   4  -5  449.36   47.80
   3   4   5  496.25   49.50
  -3   4  -5  542.45   41.70
  -4  -4  -5   37.60   11.60
   4  -4   5    0.40    9.60
  -4  -4  -5    8.00   13.60
  -4  -4  -5   29.40    5.70
   4  -4   5   23.10   16.60
   4   4   5   44.90   19.40
  -4   4  -5    4.10    9.90
  -4   4  -5   17.20   16.20
  -5  -4  -5   10.10    8.50
   5  -4   5   21.10   14.60
   5   4   5   27.80   15.70
  -5   4  -5   15.10   14.20
  -5   4  -5   10.50   16.90
   6  -4   5   25.70   15.30
  -6   4  -5   54.59   23.00
   6   4   5   11.50   15.00
  -6   4  -5   23.30   15.10
   6   4   5   27.10   15.50
   7  -4   5   59.69   22.60
   7   4   5   18.50   16.00
  -7   4  -5   43.80   17.90
  -7   4  -5   25.00   18.90
   7   4   5   69.89   23.50
   8  -4   5  230.08   40.10
  -8   4  -5  291.97   46.90
  -8   4  -5  295.37   37.70
   8   4   5  298.17   43.80
   8   4   5  314.07   46.30
   9  -4   5  156.38   34.90
   9   4   5  173.78   38.00
  -9   4  -5  116.79   32.60
  -9   4  -5  164.88   29.80
   9   4   5   89.79   28.80
  10  -4   5   12.40   22.30
  10   4   5   46.50   24.90
  10   4   5   27.70   20.90
  12  -5  -5  537.35   61.89
  12  -5  -5  551.04   61.09
  12   5  -5  349.27   52.99
  12   5  -5  527.15   60.69
  11  -5  -5  440.86   54.89
  11  -5  -5  424.26   50.69
  11   5  -5  407.56   53.59
  11   5  -5  462.35   55.89
  11   5  -5  532.25   53.39
  10  -5  -5   94.49   27.60
  10  -5  -5  147.49   29.80
  10   5  -5  101.49   25.60
  10   5  -5  183.38   36.10
  10   5  -5  128.29   30.60
  10   5  -5  113.39   23.10
  10   5  -5  117.69   23.90
   9  -5  -5  229.88   37.60
   9  -5  -5  230.08   35.10
   9   5  -5  291.57   43.40
   9   5  -5  234.78   36.60
   9   5  -5  265.97   33.20
   9   5  -5  302.47   33.00
   8  -5  -5 1042.40   65.09
   8  -5  -5 1068.69   67.69
   8   5  -5 1193.08   68.99
   8   5  -5 1210.88   62.99
   8   5  -5 1296.67   75.89
   8   5  -5 1150.48   56.89
   7  -5  -5  688.23   50.59
   7  -5  -5  666.63   47.80
   7  -5  -5  649.93   38.90
  -7   5   5  641.04   40.40
   7   5  -5  676.03   50.59
   7   5  -5  620.14   60.89
   7   5  -5  752.42   46.70
   7   5  -5  711.33   38.90
   6  -5  -5   -3.90    9.90
   6  -5  -5   22.90   14.40
   6  -5  -5   -5.80    7.50
   6   5  -5    3.80   10.70
  -6   5   5   -0.40    9.60
   6   5  -5   -9.40    5.50
   6   5  -5   -0.40    9.70
   6   5  -5   19.80   16.40
   5  -5  -5  379.86   36.30
   5  -5  -5  284.17   32.70
   5  -5  -5  304.67   35.10
  -5   5   5  337.37   36.40
   5   5  -5  329.77   35.00
   5   5  -5  309.97   21.30
   5   5  -5  281.97   39.10
   5   5  -5  295.77   38.30
  -4  -5   5 2153.78   93.39
   4  -5  -5 2233.08   92.09
   4  -5  -5 2311.97   96.09
   4   5  -5 2217.58  104.99
  -4   5   5 2162.98  103.59
  -4   5   5 2383.76   98.19
   4   5  -5 2356.06  104.89
   4   5  -5 2328.77   96.69
   4   5  -5 2337.67   77.29
   3  -5  -5 1278.17   61.29
  -3  -5   5 1291.57   65.79
   3   5  -5 1285.17   72.89
   3   5  -5 1217.88   70.39
  -3   5   5 1404.76   61.79
  -3   5   5 1300.77   68.59
   3   5  -5 1319.47   66.89
  -3   5   5 1389.96   75.09
   3   5  -5 1340.57   46.90
   2  -5  -5   -1.20    8.40
  -2   5   5   -5.80   11.00
   2   5  -5    2.20    4.10
   2   5  -5   -2.00    9.50
  -2   5   5   -4.20    7.20
  -2   5   5   -4.80   12.20
   2   5  -5   -6.50   12.50
   2   5  -5   -4.30   12.80
  -1  -5   5  347.67   18.30
   1  -5  -5  384.86   32.90
  -1   5   5  335.77   38.90
  -1   5   5  421.26   44.10
   1   5  -5  369.86   42.00
   1   5  -5  409.56   42.00
  -1   5   5  369.86   33.10
   1   5  -5  415.36   44.00
   0  -5   5 1070.09   42.60
   0  -5  -5 1198.68   56.79
   0   5   5 1073.29   62.39
   0   5  -5 1048.30   65.99
   0   5   5 1194.88   55.19
   0   5   5 1150.48   65.99
   0   5  -5 1222.98   67.09
  -1  -5  -5  472.25   40.10
   1  -5   5  515.65   27.10
  -1  -5  -5  488.95   26.20
   1   5   5  503.85   33.60
  -1   5  -5  381.66   44.50
   1   5   5  576.04   54.19
  -1   5  -5  400.36   45.20
   1   5   5  549.15   40.90
  -2  -5  -5   47.10   15.10
   2  -5   5   62.69   12.80
  -2  -5  -5   65.59    8.30
   2  -5   5   63.69   20.20
  -2  -5  -5   57.09    7.80
  -2   5  -5   66.39   21.60
   2   5   5   61.49   21.80
  -2   5  -5   64.79   21.90
   2   5   5   81.29   18.70
   2   5   5   70.99   16.80
   3  -5   5  915.11   57.49
   3  -5   5  934.01   46.70
  -3  -5  -5 1016.80   54.89
  -3  -5  -5  965.80   54.39
   3   5   5 1013.60   64.79
  -3   5  -5  862.41   59.69
  -3   5  -5 1004.80   64.29
   4  -5   5 1171.88   56.49
   4  -5   5 1113.09   67.89
  -4  -5  -5 1119.79   58.19
  -4  -5  -5 1094.89   61.19
   4   5   5 1132.69   72.79
  -4   5  -5 1038.70   71.29
  -4   5  -5 1194.68   70.19
  -5  -5  -5  180.48   25.30
   5  -5   5  147.89   30.60
   5   5   5  182.78   34.30
  -5   5  -5  186.88   36.40
  -5   5  -5  250.07   36.90
   6  -5   5  166.58   33.10
   6   5   5  164.58   32.90
  -6   5  -5  193.78   37.70
  -6   5  -5  106.29   26.00
   7  -5   5  805.12   73.09
  -7   5  -5  780.02   57.59
  -7   5  -5  797.92   78.09
   7   5   5  848.42   66.79
   7   5   5  921.01   65.49
   8  -5   5  525.25   60.39
  -8   5  -5  408.56   59.19
  -8   5  -5  549.45   54.39
   8   5   5  469.25   57.09
   8   5   5  457.85   56.59
   9  -5   5    6.50   22.00
   9   5   5    7.80   19.90
  -9   5  -5   73.49   22.80
   9   5   5   14.50   19.10
  -9   5  -5   15.50   24.10
  10  -5   5  239.28   46.90
  10   5   5  281.87   50.39
  10   5   5  279.77   48.30
  11  -6  -5   65.49   29.10
  11  -6  -5   68.09   25.90
  11   6  -5  106.89   33.20
  11   6  -5   46.50   24.90
  11   6  -5   90.59   30.40
  10  -6  -5  161.28   35.30
  10  -6  -5  184.68   34.40
  10   6  -5  144.39   32.20
  10   6  -5  220.18   42.10
   9  -6  -5  168.88   32.30
   9  -6  -5  232.18   39.50
   9   6  -5  178.68   33.90
   9   6  -5  258.97   44.70
   8  -6  -5   64.89   21.50
   8  -6  -5   40.90   20.40
   8   6  -5   33.00   17.90
   8   6  -5   69.09   19.90
   8   6  -5   97.09   20.50
   8   6  -5   89.29   28.70
  -8   6   5   84.59   18.20
   7  -6  -5   16.00   16.90
   7  -6  -5   -6.40   11.70
   7   6  -5    5.50    7.90
  -7   6   5   11.10   14.90
   7   6  -5   -8.00    9.10
   7   6  -5  -15.90   15.20
   7   6  -5   10.90   13.80
   6  -6  -5  178.18   31.90
   6  -6  -5  143.39   24.50
  -6   6   5  200.88   30.30
   6   6  -5  244.88   20.70
   6   6  -5  209.18   37.40
   6   6  -5  173.48   26.90
   6   6  -5  203.88   34.60
   5  -6  -5  117.19   22.70
   5   6  -5  178.68   33.10
   5   6  -5  175.38   14.40
   5   6  -5  144.79   31.90
  -5   6   5  151.38   27.60
  -5   6   5  144.19   33.70
   5   6  -5   97.59   20.90
   4  -6  -5    2.80   12.30
  -4   6   5   -9.60   14.50
   4   6  -5   -1.30   10.40
  -4   6   5   -5.20   12.30
   4   6  -5   -9.30   15.20
   4   6  -5   -6.90    1.90
   4   6  -5    1.40    9.70
   3  -6  -5  479.95   34.60
   3   6  -5  474.95   45.90
  -3   6   5  416.36   46.90
   3   6  -5  414.16   49.60
  -3   6   5  466.65   52.99
   3   6  -5  516.35   53.59
   2  -6  -5  259.77   29.00
   2  -6  -5  281.37   31.70
   2   6  -5  265.37   39.30
  -2   6   5  253.57   27.80
   2   6  -5  309.07   38.00
  -2   6   5  264.87   38.40
  -2   6   5  247.38   35.40
   2   6  -5  203.68   34.30
   1  -6  -5  254.77   27.70
   1  -6  -5  210.58   26.90
  -1   6   5  296.77   39.60
  -1   6   5  217.68   26.00
   1   6  -5  184.58   30.80
  -1   6   5  263.87   37.20
   1   6  -5  227.58   35.70
   1   6  -5  279.37   39.50
   0  -6  -5   30.60   14.60
   0  -6   5   32.50    4.70
   0  -6  -5   33.40   11.80
   0   6  -5   -2.20   15.10
   0   6   5   39.00   12.60
   0   6   5   52.19   19.90
   0   6  -5   16.70   15.70
   0   6  -5   81.69   22.30
   0   6   5   65.89   23.40
  -1  -6  -5  313.17   33.40
   1  -6   5  374.86   19.90
  -1  -6  -5  375.96   22.40
  -1  -6  -5  356.56   21.60
   1   6   5  385.06   42.80
  -1   6  -5  308.77   43.70
   1   6   5  433.76   52.29
  -1   6  -5  271.37   38.00
  -1   6  -5  279.07   40.10
   1   6   5  372.06   34.90
   2  -6   5  441.26   26.10
  -2  -6  -5  392.76   38.10
  -2   6  -5  471.95   52.39
   2   6   5  440.36   45.20
  -2   6  -5  507.15   54.59
  -2   6  -5  446.06   47.60
   2   6   5  438.16   53.29
   3  -6   5  159.68   30.10
  -3  -6  -5  198.68   28.20
   3  -6   5  162.58   19.90
  -3   6  -5  173.68   34.00
  -3   6  -5  160.28   34.40
  -3   6  -5  156.68   29.20
   3   6   5  157.38   34.30
   3   6   5  139.79   26.00
   4  -6   5  155.68   32.30
   4   6   5  116.69   29.50
  -4   6  -5  184.28   35.20
  -4   6  -5  195.88   36.40
  -4   6  -5  173.68   30.60
   5  -6   5  626.74   63.89
  -5   6  -5  779.32   59.19
   5   6   5  917.51   69.49
  -5   6  -5  819.92   76.89
  -5   6  -5  802.02   54.29
   6  -6   5  404.96   52.89
  -6   6  -5  431.86   58.09
   6   6   5  337.17   52.79
  -6   6  -5  431.06   51.79
  -6   6  -5  401.36   43.50
   7  -6   5   17.40   17.90
   7   6   5   -6.40   19.80
  -7   6  -5   26.00   22.60
  -7   6  -5   -2.90   17.20
  -7   6  -5   -4.20   12.40
   8  -6   5   -4.10   22.60
   8   6   5   18.10   21.30
  -8   6  -5    5.10   17.60
  -8   6  -5  -24.20   17.50
   8   6   5  -19.50   19.60
   9  -6   5   78.39   34.70
   9   6   5   29.70   27.50
  -9   6  -5   39.80   24.60
   9   6   5   25.70   24.40
  10  -7  -5  120.09   32.00
  10  -7  -5   56.59   24.40
  10   7  -5   83.29   28.50
  10   7  -5  110.89   34.30
   9  -7  -5   -6.60   14.30
   9  -7  -5   34.20   23.00
   9   7  -5    7.00   18.00
   9   7  -5   26.90   24.20
   8  -7  -5  424.06   45.20
   8  -7  -5  426.16   54.09
   8   7  -5  404.56   58.29
   8   7  -5  411.26   52.79
   7  -7  -5  434.66   44.10
   7  -7  -5  415.06   51.49
  -7   7   5  382.96   42.80
   7   7  -5  468.45   55.79
   7   7  -5  524.35   63.19
   6  -7  -5  124.99   25.10
   6   7  -5   98.39   28.90
   6   7  -5   98.49   31.50
  -6   7   5  126.69   26.50
  -6   7   5  129.99   34.30
   5  -7  -5  111.49   22.70
  -5   7   5  127.89   33.70
   5   7  -5  148.79   25.90
  -5   7   5  159.98   30.50
   5   7  -5   82.99   25.80
   5   7  -5   92.29   29.20
   4  -7  -5  721.53   44.70
   4   7  -5  677.63   67.79
   4   7  -5  678.63   48.30
  -4   7   5  713.73   54.59
   4   7  -5  670.23   65.99
  -4   7   5  583.94   64.19
   3  -7  -5  163.28   24.40
   3   7  -5  256.77   42.10
   3   7  -5  247.98   39.80
  -3   7   5  160.58   33.90
   3   7  -5  164.78   29.40
  -3   7   5  215.28   35.70
   2  -7  -5  101.49   19.50
   2  -7  -5  101.19   28.30
   2   7  -5  121.99   31.20
  -2   7   5   68.29   22.10
   2   7  -5  100.79   25.50
  -2   7   5   60.69   24.80
   2   7  -5   72.69   26.10
   1  -7  -5  971.00   52.79
   1   7  -5 1070.69   72.09
  -1   7   5  973.50   67.19
   1   7  -5 1029.70   69.89
   1   7  -5 1051.69   65.79
  -1   7   5 1018.60   70.99
   0  -7  -5  477.05   40.50
   0   7  -5  424.26   52.79
   0   7   5  474.35   53.09
   0   7  -5  491.05   52.69
   0   7   5  551.74   59.69
   0   7  -5  432.56   52.59
  -1  -7  -5  354.06   34.70
  -1   7  -5  334.67   44.40
   1   7   5  234.48   38.90
  -1   7  -5  230.98   38.90
   1   7   5  212.08   40.90
  -1   7  -5  389.76   51.59
  -2  -7  -5   -6.60   11.00
  -2   7  -5  -14.30   14.50
  -2   7  -5   20.10   18.40
   2   7   5   -0.30   15.70
  -2   7  -5    9.90   16.00
   2   7   5   17.90   19.30
  -3  -7  -5  418.36   41.10
   3   7   5  542.55   62.99
  -3   7  -5  418.46   49.20
  -3   7  -5  467.95   57.59
  -3   7  -5  442.86   55.89
   3   7   5  478.75   50.79
   4  -7   5  465.45   54.09
  -4   7  -5  397.36   47.40
  -4   7  -5  407.96   53.29
  -4   7  -5  326.57   49.40
   4   7   5  489.05   61.99
   4   7   5  420.76   46.90
   5  -7   5  216.18   41.30
  -5   7  -5  153.88   37.50
  -5   7  -5  161.28   37.90
   5   7   5  136.99   34.00
  -5   7  -5  148.59   29.60
   6  -7   5   48.80   24.80
  -6   7  -5   54.89   25.70
   6   7   5    6.50   16.30
  -6   7  -5   40.50   26.70
  -6   7  -5   18.40   17.40
   7  -7   5  303.77   51.19
  -7   7  -5  302.47   54.09
  -7   7  -5  459.65   58.99
   7   7   5  331.27   54.89
   8  -8  -5  -20.30   15.90
   8   8  -5    5.50   19.30
   8   8  -5   15.90   21.50
   7  -8  -5  157.78   29.90
  -7   8   5  132.39   35.10
   7   8  -5  164.68   37.80
   7   8  -5  167.38   41.50
   6  -8  -5  612.54   51.29
  -6   8   5  590.24   59.19
   6   8  -5  499.15   66.69
   6   8  -5  654.83   70.59
  -6   8   5  481.25   62.99
   5  -8  -5  700.93   46.00
  -5   8   5  647.34   71.59
   5   8  -5  613.74   69.69
  -5   8   5  516.85   57.69
   5   8  -5  675.63   71.09
   4  -8  -5   26.30   14.30
   4   8  -5    4.50   16.40
  -4   8   5   35.20   24.70
   4   8  -5   39.80   17.30
   4   8  -5   -1.70   16.00
  -4   8   5   33.40   21.40
   3  -8  -5   14.10   13.80
  -3   8   5   39.50   24.90
   3   8  -5   47.80   25.10
  -3   8   5   54.59   23.70
   3   8  -5   61.19   21.00
   3   8  -5   22.00   18.40
   2  -8  -5  334.97   33.70
   2   8  -5  351.86   53.29
   2   8  -5  248.18   44.70
  -2   8   5  307.77   47.90
   2   8  -5  353.16   43.80
  -2   8   5  290.17   47.60
   1  -8  -5  215.48   27.60
   1   8  -5  184.48   39.20
   1   8  -5  205.38   41.20
   1   8  -5  216.28   36.50
  -1   8   5  182.68   38.30
  -1   8   5  180.78   37.00
   0   8  -5   -5.10   14.40
   0   8   5  -27.50   13.80
   0   8  -5    0.70   14.60
   0   8  -5  -11.10   17.90
   0   8   5   -9.30   17.70
  -1   8  -5  238.28   43.10
   1   8   5  134.59   30.60
   1   8   5  155.68   38.70
  -1   8  -5  174.68   36.30
  -1   8  -5  113.69   29.90
  -2   8  -5  664.63   67.99
   2   8   5  526.85   65.89
  -2   8  -5  696.73   73.29
   2   8   5  745.23   69.39
  -2   8  -5  618.24   64.89
   3   8   5   79.59   29.90
  -3   8  -5   48.30   24.10
  -3   8  -5   38.50   27.20
  -3   8  -5   80.69   29.90
   3   8   5   88.09   28.80
   4   8   5  117.89   37.10
  -4   8  -5  114.69   32.30
  -4   8  -5  119.89   30.50
   4   8   5  115.59   30.00
  -4   8  -5  116.69   34.60
   5   8   5  265.17   49.10
  -5   8  -5  261.97   49.30
  -5   8  -5  383.46   57.19
  -5   8  -5  301.17   44.90
  -4   9   5  442.96   58.59
   4   9  -5  307.67   53.99
  -4   9   5  490.75   67.69
   4   9  -5  434.16   62.49
  -3   9   5  185.08   41.50
   3   9  -5  197.98   46.20
   3   9  -5  282.57   52.79
  -3   9   5  165.08   41.00
  -2   9   5  -22.80   19.20
  -2   9   5   10.90   21.40
   2   9  -5  -14.30   20.60
   2   9  -5   -7.20   20.60
  -1   9   5   59.59   29.70
  -1   9   5   77.99   30.50
   1   9  -5   68.19   26.70
   1   9  -5   18.70   26.50
   1   9  -5   54.29   24.60
   0   9   5  200.18   43.90
   0   9  -5  265.77   51.09
   0   9  -5  194.08   38.80
   0   9  -5  213.48   44.80
   0   9   5  276.57   50.19
  -1   9  -5    5.70   24.10
  -1   9  -5   45.50   26.70
   1   9   5   53.79   25.70
  -1   9  -5   12.50   20.10
   1   9   5   37.00   24.90
   2   9   5  -10.20   17.00
   2   9   5   29.80   22.50
  -2   9  -5   -6.80   18.50
  -2   9  -5   -6.20   22.60
  -2   9  -5   -8.60   16.30
  14   0  -6  100.19   29.80
  13   0  -6   25.10   19.20
  12   0  -6  111.39   27.00
  11   0  -6  601.94   55.39
  11   0  -6  662.13   59.09
  10   0  -6  200.78   32.40
  10   0  -6  160.48   21.20
  10   0  -6  176.68   28.60
   9   0  -6 1456.75   75.69
   9   0  -6 1551.74   72.89
   8   0  -6 3090.89  125.39
   8   0  -6 3387.26  121.69
   7   0  -6 3830.32  136.59
   7   0  -6 4165.48  146.59
   6   0  -6  352.56   24.40
   6   0  -6  314.27   32.10
   5   0  -6  402.16   34.30
   5   0  -6  362.36   21.90
   4   0  -6 1861.81   79.39
  -4   0   6 1767.32   73.79
   4   0  -6 1887.01   62.39
   4   0  -6 1831.62   75.19
   3   0  -6 2960.50  108.99
   3   0  -6 3001.10  114.19
  -3   0   6 3165.48  109.99
   3   0  -6 3064.09   90.89
   2   0  -6   -8.60    5.00
   2   0  -6   -8.50    5.20
   2   0  -6   -7.50    5.20
  -2   0   6   -2.90    5.40
  -1   0   6 1075.79   49.40
  -1   0   6  995.80   50.99
   1   0  -6 1050.19   48.70
   1   0  -6  963.40   50.29
   1   0  -6 1049.09   52.49
   0   0  -6 4715.03  159.68
   0   0   6 4664.83  156.08
   0   0   6 4734.13  139.29
   0   0  -6 4661.43  156.18
   0   0  -6 4613.34  160.18
   0   0   6 4545.04  158.48
   1   0   6  863.81   34.80
   1   0   6  777.42   44.40
   1   0   6  925.81   45.20
  -1   0  -6  734.63   44.20
  -1   0  -6  826.42   46.30
  -1   0  -6  813.52   44.90
   2   0   6  733.73   42.50
  -2   0  -6  706.53   43.00
  -2   0  -6  642.64   41.30
   2   0   6  710.13   34.50
   2   0   6  729.03   42.30
  -2   0  -6  659.23   41.30
  -3   0  -6 4145.89  147.19
   3   0   6 3790.32  143.19
   3   0   6 4093.69  155.08
  -3   0  -6 4210.38  146.49
  -3   0  -6 4229.68  146.79
  -3   0  -6 3876.31  134.19
   3   0   6 3992.10  135.99
   4   0   6  406.96   37.80
  -4   0  -6  387.06   38.70
  -4   0  -6  356.06   24.10
  -4   0  -6  355.46   36.90
  -4   0  -6  348.67   36.90
   4   0   6  322.57   31.90
  -5   0  -6    2.30   10.70
  -5   0  -6   -1.50    6.40
   5   0   6    1.70    9.80
   5   0   6   -7.90   10.40
  -5   0  -6    5.70   11.90
   6   0   6  146.89   25.30
  -6   0  -6  189.68   17.10
  -6   0  -6  179.68   30.00
   7   0   6 1602.14   80.59
  -7   0  -6 1525.05   80.79
  -7   0  -6 1631.34   53.89
   8   0   6 1030.30   66.09
  -8   0  -6 1101.99   67.49
  -9   0  -6  165.38   32.80
   9   0   6  127.89   30.30
  10   0   6  165.38   33.90
  11   0   6  547.85   63.89
  14  -1  -6   17.90   19.20
  14  -1  -6    5.40   15.00
  14   1  -6   43.50   23.30
  13  -1  -6   18.20   16.60
  13  -1  -6   41.60   21.20
  13   1  -6   43.90   21.80
  12  -1  -6   17.90   19.40
  12  -1  -6    7.70   15.40
  12   1  -6   13.40   15.30
  12   1  -6   -7.00    8.70
  11  -1  -6   -5.60    9.30
  11  -1  -6   11.30   12.30
  11  -1  -6   -2.10   12.10
  11   1  -6  -11.10    7.70
  11   1  -6   -2.50   12.00
  11   1  -6    6.60   11.20
  10  -1  -6   75.29   13.90
  10  -1  -6   96.19   22.40
  10  -1  -6   75.29   20.80
  10   1  -6   66.69   18.30
  10   1  -6   63.99   17.20
  10   1  -6   72.99   20.70
   9  -1  -6   15.00   14.30
   9  -1  -6   12.60   10.90
   9  -1  -6    7.30    8.10
   9   1  -6   29.60   11.60
   9   1  -6   24.70   11.90
   9   1  -6   11.60   13.80
   8  -1  -6   -1.60    8.50
   8  -1  -6  -10.90    6.80
   8  -1  -6  -11.60    5.10
  -8   1   6   10.30   10.50
   8   1  -6   -0.70    7.70
   8   1  -6   -3.20    7.90
   7  -1  -6  174.88   21.10
   7  -1  -6  138.69   20.10
   7  -1  -6  185.38   26.60
   7   1  -6  147.09   20.70
   7   1  -6  166.18   24.20
  -7   1   6  164.08   22.40
   6  -1  -6   24.90    8.90
   6  -1  -6   23.80   13.20
   6  -1  -6    4.10    7.80
   6   1  -6   39.30   13.70
   6   1  -6   37.70   10.00
  -6   1   6   16.00    8.70
   5  -1  -6   48.20   12.70
   5  -1  -6   47.60   10.00
   5  -1  -6   83.69   18.40
   5   1  -6   61.29   10.60
   5   1  -6   89.69   16.50
   5   1  -6   59.99   15.20
  -5   1   6   64.99   11.50
   4  -1  -6   51.79    8.60
   4  -1  -6   36.90   12.20
  -4  -1   6   58.79   12.50
   4  -1  -6   45.80   12.60
   4   1  -6   45.40   13.20
   4   1  -6   48.10   12.30
   4   1  -6   48.00    8.90
  -4   1   6   49.80   13.40
  -4   1   6   63.79    9.40
  -3  -1   6  172.38   20.30
   3  -1  -6  184.78   23.40
   3  -1  -6  201.98   23.50
   3  -1  -6  198.68   12.00
   3  -1  -6  150.78   21.40
   3   1  -6  178.48   21.00
   3   1  -6  170.48   23.90
  -3   1   6  202.38   11.80
  -3   1   6  172.98   22.00
   2  -1  -6   32.60   12.70
   2  -1  -6   22.20   11.10
  -2  -1   6   10.00    7.80
   2  -1  -6   26.60   13.50
  -2  -1   6   36.40   10.60
  -2   1   6   38.40   11.70
   2   1  -6   23.20   12.40
   2   1  -6   20.60    4.60
  -2   1   6   22.90    4.10
   2   1  -6   18.10    9.70
   1  -1  -6    7.70   12.20
  -1  -1   6   10.30    8.40
  -1  -1   6    3.00    9.20
   1  -1  -6   -2.60    8.80
   1  -1  -6   -2.90    9.10
   1   1  -6    6.20    6.40
   1   1  -6    0.70    7.90
  -1   1   6   -4.20    5.70
   1   1  -6    1.60    3.40
  -1   1   6   10.90    4.20
   0  -1   6   50.49   14.80
   0  -1  -6   67.89   16.90
   0  -1   6   59.59   13.80
   0  -1   6   43.00    8.00
   0  -1  -6   49.90   13.10
   0  -1  -6   25.90   11.00
   0   1  -6   51.99   13.80
   0   1   6   37.80   12.30
   0   1  -6   45.20    8.00
   0   1   6   35.40    6.70
   0   1   6   35.10   13.30
   0   1   6   40.60   11.50
   0   1  -6   65.19   13.00
  -1  -1  -6   76.19   18.10
   1  -1   6   74.89   11.50
   1  -1   6  116.49   18.50
  -1  -1  -6  105.49   17.70
   1  -1   6  126.79   21.20
  -1  -1  -6   57.09   13.90
   1   1   6   78.69   11.50
   1   1   6   66.89   17.80
  -1   1  -6   84.79   18.80
  -1   1  -6   84.49   16.10
   1   1   6  119.09   19.50
  -1   1  -6  100.19   12.50
  -1   1  -6   66.79   15.40
   1   1   6  100.09   17.10
  -1   1  -6   92.29   18.30
   2  -1   6  439.06   36.80
  -2  -1  -6  495.25   37.00
  -2  -1  -6  455.35   31.60
  -2  -1  -6  464.25   33.10
   2  -1   6  475.35   35.90
   2  -1   6  400.26   26.50
  -2   1  -6  429.96   33.70
   2   1   6  432.26   26.30
  -2   1  -6  339.87   32.50
  -2   1  -6  462.25   33.20
   2   1   6  452.75   30.80
  -2   1  -6  518.95   32.20
   2   1   6  469.35   32.60
  -2   1  -6  431.06   26.30
   2   1   6  368.16   37.40
  -3  -1  -6  192.48   28.40
   3  -1   6  195.88   22.30
   3  -1   6  206.48   26.50
   3  -1   6  193.08   27.80
  -3  -1  -6  188.68   24.60
  -3  -1  -6  209.98   27.40
  -3   1  -6  198.38   27.30
   3   1   6  214.48   29.20
   3   1   6  230.48   26.90
  -3   1  -6  166.18   25.00
  -3   1  -6  155.98   23.80
   3   1   6  212.38   22.40
  -3   1  -6  176.28   21.00
  -3   1  -6  157.48   20.20
  -4  -1  -6   65.09   18.50
   4  -1   6   96.39   18.20
  -4  -1  -6   96.39   19.80
   4   1   6   77.29   18.70
  -4   1  -6  111.99   18.50
  -4   1  -6   67.69   20.60
   4   1   6   82.59   17.30
   4   1   6   84.89   16.90
  -4   1  -6   85.69   19.00
  -4   1  -6   74.49   15.00
  -4   1  -6   92.49   19.20
  -5  -1  -6  -13.80    9.70
  -5  -1  -6    7.20    6.10
   5  -1   6   11.90   10.60
  -5  -1  -6   14.30   13.90
   5   1   6   10.60   10.50
   5   1   6    1.70    7.80
  -5   1  -6   -4.90    6.90
   5   1   6   -6.60    6.30
  -5   1  -6    5.70    9.30
  -5   1  -6    9.20   14.30
  -5   1  -6   10.30   11.70
  -6  -1  -6   11.80    4.90
   6  -1   6   32.60   15.00
  -6  -1  -6   12.30   13.30
  -6  -1  -6   14.90    5.50
   6   1   6   16.00   12.50
  -6   1  -6   13.80   14.50
  -6   1  -6   12.60    8.60
  -6   1  -6   16.90   12.90
   6   1   6    5.80   11.50
   6   1   6   -5.30    9.90
   7  -1   6    8.70   11.80
  -7  -1  -6    8.30   13.40
   7   1   6   -8.70    9.20
   7   1   6   14.70   12.90
  -7   1  -6   -8.30    6.40
  -7   1  -6    4.40   15.30
   8  -1   6   -9.80   12.30
  -8  -1  -6    6.90   13.90
  -8   1  -6   23.30   18.40
  -8   1  -6    9.70    6.40
   8   1   6    2.00   10.80
   8   1   6   -4.00   13.00
   9  -1   6   -8.40   13.90
   9   1   6   30.50   16.30
   9   1   6   -8.00   13.10
  -9   1  -6   27.70   20.40
  10  -1   6   11.00   18.60
  10   1   6   -6.80   16.30
  11  -1   6    3.60   19.50
  11   1   6  -26.30   12.90
  14  -2  -6  111.29   32.00
  14  -2  -6  150.48   35.10
  14   2  -6   97.19   30.10
  13  -2  -6   90.29   27.50
  13  -2  -6   74.59   27.40
  13   2  -6   64.49   24.90
  13   2  -6  122.59   26.00
  12  -2  -6  553.94   58.29
  12  -2  -6  555.94   58.39
  12   2  -6  631.94   47.50
  12   2  -6  647.94   46.30
  12   2  -6  622.54   60.09
  11  -2  -6 1016.00   67.49
  11  -2  -6 1014.10   64.49
  11   2  -6  961.30   57.49
  11   2  -6 1047.90   65.29
  11   2  -6 1009.60   61.09
  11   2  -6 1087.59   65.49
  10  -2  -6 1059.59   66.49
  10  -2  -6 1014.10   61.79
  10   2  -6 1082.99   59.79
  10   2  -6 1076.79   62.89
  10   2  -6 1050.59   62.79
   9  -2  -6   -1.20    9.70
   9  -2  -6   42.30   18.10
   9  -2  -6   32.50    9.80
   9   2  -6    3.80   11.10
   9   2  -6   17.70   11.70
   9   2  -6   21.00   13.70
   8  -2  -6 1803.82   85.49
   8  -2  -6 1815.52   79.49
   8  -2  -6 1768.92   69.29
  -8   2   6 1675.53   78.39
   8   2  -6 1976.70   83.19
   8   2  -6 1783.92   81.89
   8   2  -6 1775.62   84.99
   8   2  -6 1818.82   80.39
   7  -2  -6  785.42   50.39
   7  -2  -6  741.63   40.00
   7  -2  -6  817.32   44.90
   7   2  -6  812.02   51.19
   7   2  -6  834.22   46.00
   7   2  -6  902.01   48.30
  -7   2   6  834.32   45.60
   6  -2  -6  -16.10   10.50
   6  -2  -6    1.70    8.20
   6  -2  -6    5.50    7.70
   6   2  -6  -21.60    7.50
   6   2  -6   -6.10    7.80
  -6   2   6   15.30    9.10
   6   2  -6  -13.20    6.80
   5  -2  -6 1872.21   72.19
   5  -2  -6 1947.41   77.59
   5  -2  -6 1964.40   82.59
   5  -2  -6 1794.72   92.29
   5   2  -6 1927.51   76.59
   5   2  -6 1843.02   83.19
  -5   2   6 1980.20   73.49
  -4  -2   6 4082.59  138.99
   4  -2  -6 4271.87  134.09
   4  -2  -6 4145.29  143.59
   4  -2  -6 3989.00  144.29
   4   2  -6 4320.77  150.88
  -4   2   6 4172.28  144.39
   4   2  -6 4051.49  148.59
  -4   2   6 4079.69  133.79
   4   2  -6 4140.19  139.49
   3  -2  -6  985.90   51.99
  -3  -2   6 1086.79   48.30
   3  -2  -6 1133.69   53.99
  -3  -2   6  996.20   53.29
   3   2  -6 1030.10   55.79
  -3   2   6 1062.49   42.30
   3   2  -6 1058.79   47.80
  -3   2   6 1072.79   54.49
  -3   2   6 1091.19   52.09
   3   2  -6  998.00   54.49
  -2  -2   6   -6.20    8.20
  -2  -2   6    8.70    7.40
   2  -2  -6    0.70    8.50
   2  -2  -6    1.60    7.30
   2  -2  -6   -5.50    8.70
  -2   2   6    0.80    4.90
   2   2  -6    6.40    8.50
   2   2  -6   12.20   10.90
   2   2  -6    4.10    6.50
  -2   2   6    4.60   11.10
  -2   2   6    7.20    7.30
   2   2  -6    3.30    4.60
  -1  -2   6 2078.39   87.29
   1  -2  -6 2136.09   82.29
  -1  -2   6 1940.51   76.79
   1  -2  -6 1998.70   86.09
   1  -2  -6 2035.40   82.49
   1   2  -6 2153.88   88.99
   1   2  -6 2076.99   77.79
  -1   2   6 2111.49   82.59
  -1   2   6 2084.09   70.69
   1   2  -6 2087.59   72.29
   1   2  -6 2149.58   87.29
  -1   2   6 1959.10   86.59
   0  -2   6 3134.79  119.39
   0  -2  -6 3131.79  118.69
   0  -2   6 2984.80  108.29
   0  -2  -6 3176.48  114.29
   0  -2   6 3242.88  104.49
   0  -2  -6 3137.99  110.59
   0   2  -6 3039.80  119.29
   0   2  -6 3218.78  117.49
   0   2  -6 3135.09  109.59
   0   2   6 3056.89  119.19
   0   2  -6 2963.60  102.59
   0   2   6 2970.90  111.99
  -1  -2  -6  615.24   36.90
   1  -2   6  636.64   36.60
  -1  -2  -6  707.33   44.10
  -1  -2  -6  706.43   41.70
   1  -2   6  690.23   34.80
  -1  -2  -6  662.83   36.50
   1  -2   6  579.64   41.80
  -1   2  -6  636.74   42.50
  -1   2  -6  630.14   33.20
  -1   2  -6  608.44   35.70
  -1   2  -6  641.54   39.60
   1   2   6  651.33   39.80
   1   2   6  592.04   41.90
  -2  -2  -6  784.02   40.80
  -2  -2  -6  838.62   41.60
   2  -2   6  857.11   44.50
  -2  -2  -6  725.33   54.09
   2  -2   6  828.42   41.90
  -2  -2  -6  787.72   46.80
   2  -2   6  788.92   55.89
  -2   2  -6  780.72   49.30
   2   2   6  804.92   40.50
   2   2   6  825.22   45.50
   2   2   6  799.62   49.50
  -2   2  -6  757.22   39.60
  -2   2  -6  669.23   42.90
  -2   2  -6  776.52   43.40
   2   2   6  730.73   40.10
  -3  -2  -6 1607.84   72.89
  -3  -2  -6 1473.95   60.79
  -3  -2  -6 1468.05   63.39
   3  -2   6 1428.46   67.29
   3  -2   6 1423.26   64.69
   3   2   6 1568.24   65.79
  -3   2  -6 1637.34   78.89
  -3   2  -6 1415.86   67.69
   3   2   6 1604.14   76.19
  -3   2  -6 1495.25   69.29
  -3   2  -6 1494.55   64.69
  -3   2  -6 1272.47   64.59
   3   2   6 1518.35   63.29
  -4  -2  -6 1499.65   71.69
   4  -2   6 1445.26   66.59
  -4  -2  -6 1372.86   56.19
  -4  -2  -6 1370.66   61.89
  -4   2  -6 1267.27   65.29
  -4   2  -6 1465.75   65.69
   4   2   6 1411.06   65.39
   4   2   6 1391.76   72.39
  -4   2  -6 1418.26   76.19
   4   2   6 1417.36   61.39
  -4   2  -6 1350.56   63.69
  -5  -2  -6  539.25   35.70
   5  -2   6  535.45   40.00
  -5  -2  -6  498.95   26.60
  -5  -2  -6  562.44   49.60
   5   2   6  524.55   38.70
  -5   2  -6  487.05   38.10
   5   2   6  505.65   49.50
   5   2   6  488.15   32.90
  -5   2  -6  468.75   49.10
  -5   2  -6  514.85   35.80
  -6  -2  -6   83.69    9.10
   6  -2   6   58.59   19.60
  -6  -2  -6   66.09    8.10
  -6  -2  -6   94.19   18.80
  -6   2  -6   73.09   16.70
   6   2   6   65.09   15.90
   6   2   6   79.49   20.30
  -6   2  -6   64.79   18.30
   6   2   6   91.49   23.30
  -6   2  -6   82.99   25.00
   7  -2   6  693.13   51.79
  -7  -2  -6  686.93   44.70
   7   2   6  808.12   55.59
  -7   2  -6  638.34   62.59
   7   2   6  656.63   49.60
  -7   2  -6  642.84   39.30
   7   2   6  703.23   44.10
   8  -2   6  733.23   55.79
  -8   2  -6  666.33   39.80
  -8   2  -6  749.53   58.59
   8   2   6  692.13   53.69
   8   2   6  647.84   60.19
   9  -2   6    2.50   17.80
  -9   2  -6   43.90   20.60
   9   2   6   48.80   22.90
   9   2   6   36.90   19.50
  10  -2   6  318.47   47.40
  10   2   6  318.77   46.60
  10   2   6  255.17   39.30
 -10   2  -6  244.38   45.60
  11  -2   6  734.83   73.79
  11   2   6  792.02   77.79
  11   2   6  745.03   69.39
  14  -3  -6   50.39   27.40
  13  -3  -6   72.89   25.70
  13  -3  -6  129.99   32.90
  13   3  -6  120.49   29.50
  13   3  -6  107.29   29.40
  13   3  -6   88.09   26.60
  12  -3  -6   -7.40   14.60
  12  -3  -6    2.40   15.30
  12   3  -6    1.60   12.70
  12   3  -6   -1.00   11.30
  12   3  -6    0.00   15.90
  12   3  -6   21.50   15.80
  12   3  -6   10.50   14.10
  11  -3  -6   72.39   24.90
  11  -3  -6   50.49   21.50
  11   3  -6   31.20   17.20
  11   3  -6   59.89   20.60
  11   3  -6   53.39   21.10
  11   3  -6   75.59   22.10
  11   3  -6   63.99   19.80
  10  -3  -6    0.20   12.60
  10  -3  -6   13.90   14.40
  10   3  -6   13.50   14.40
  10   3  -6    7.20   12.20
  10   3  -6    6.50   10.70
  10   3  -6   16.60   12.90
  10   3  -6   29.90   16.60
   9  -3  -6   82.29   15.60
   9  -3  -6   69.39   21.80
   9  -3  -6   91.09   21.60
   9   3  -6  116.79   24.20
   9   3  -6  116.19   23.70
   9   3  -6  102.19   21.60
   9   3  -6   78.69   20.90
   9   3  -6  114.39   24.00
   8  -3  -6   52.89   16.70
   8  -3  -6   -0.20   10.00
   8  -3  -6   61.19   12.50
   8   3  -6   17.80   13.40
   8   3  -6    6.50   11.30
   8   3  -6    6.20   10.20
   8   3  -6   20.70   13.00
   8   3  -6   23.00   13.90
   7  -3  -6   29.90   10.50
   7  -3  -6    5.20   12.70
   7  -3  -6    2.80    9.30
   7   3  -6   23.70   11.50
  -7   3   6   32.00   13.00
   7   3  -6   29.30   14.90
   7   3  -6   33.60   14.90
   7   3  -6   32.80   13.70
   6  -3  -6  179.98   24.30
   6  -3  -6  187.48   27.10
   6  -3  -6  180.58   22.90
   6   3  -6  182.88   22.80
  -6   3   6  210.38   25.50
   6   3  -6  185.18   26.60
   6   3  -6  191.58   28.80
   5  -3  -6  459.85   40.40
   5  -3  -6  460.35   32.40
   5  -3  -6  470.05   31.80
   5   3  -6  513.65   38.30
   5   3  -6  471.35   29.60
   5   3  -6  443.46   42.90
  -5   3   6  472.85   33.60
  -5   3   6  372.66   29.00
   4  -3  -6    9.00    9.80
   4  -3  -6    9.50   10.70
   4  -3  -6    3.20    7.40
   4   3  -6    4.50   10.90
   4   3  -6    5.60   11.90
   4   3  -6   -4.90    7.00
  -4   3   6   13.00    8.10
  -4   3   6    8.30    9.90
  -4   3   6    0.80    9.90
  -3  -3   6  306.87   25.50
  -3  -3   6  278.97   32.10
   3  -3  -6  315.87   33.20
   3  -3  -6  299.77   31.40
   3  -3  -6  402.36   44.90
   3   3  -6  306.77   33.90
   3   3  -6  305.77   22.10
  -3   3   6  290.57   32.20
   3   3  -6  288.57   33.50
  -3   3   6  317.97   23.40
   3   3  -6  327.07   23.70
  -3   3   6  313.67   31.30
  -2  -3   6  323.37   35.20
   2  -3  -6  376.46   36.80
  -2  -3   6  314.57   23.00
   2  -3  -6  341.77   34.80
   2  -3  -6  338.97   32.00
  -2   3   6  304.67   33.70
   2   3  -6  307.47   33.70
  -2   3   6  306.37   22.30
  -2   3   6  379.26   33.40
   2   3  -6  306.07   21.90
   2   3  -6  268.77   32.70
   2   3  -6  359.16   24.80
   1  -3  -6   38.80   15.60
  -1  -3   6   48.40   14.80
   1  -3  -6   50.89   14.40
   1  -3  -6   52.59   15.60
   1  -3  -6   51.49   13.30
  -1  -3   6   81.19   13.40
  -1   3   6   49.20   11.30
  -1   3   6   60.39   18.50
   1   3  -6   50.59   16.80
   1   3  -6   86.29   13.90
   1   3  -6  100.39   21.00
   1   3  -6   38.30   11.30
  -1   3   6   73.59   14.20
   0  -3  -6   48.80   14.90
   0  -3  -6   30.90   11.40
   0  -3   6   37.30   10.90
   0  -3  -6   23.30   11.70
   0   3  -6   33.20   13.10
   0   3   6   50.09   18.10
   0   3   6   37.20   13.40
   0   3  -6   30.60   15.10
   0   3  -6   54.99   12.00
   0   3  -6   34.30   11.00
   1  -3   6   11.10    9.20
  -1  -3  -6   -2.00    9.70
  -1  -3  -6   13.50   10.40
  -1  -3  -6    5.00    8.20
   1  -3   6    4.60    9.20
  -1   3  -6   -1.20   10.90
   1   3   6    8.40   10.20
  -1   3  -6    1.00    7.40
  -1   3  -6   -2.70   11.50
   1   3   6    9.60   14.60
  -1   3  -6   10.90    8.40
  -2  -3  -6    1.70    7.80
   2  -3   6    1.20    9.80
  -2  -3  -6    1.50   11.80
   2  -3   6  -10.00    8.50
  -2  -3  -6    8.00    9.60
  -2   3  -6    4.20   12.50
  -2   3  -6    5.40    9.50
  -2   3  -6    7.70    9.50
   2   3   6    0.60   13.10
  -2   3  -6    0.70   11.60
   3  -3   6   46.90   15.30
  -3  -3  -6   79.79   13.50
   3  -3   6   71.39   17.50
  -3  -3  -6   58.39   14.60
  -3  -3  -6   98.69   21.00
  -3   3  -6   71.49   21.00
   3   3   6   42.60   19.70
  -3   3  -6   82.39   16.80
  -3   3  -6   67.19   18.50
  -4  -3  -6    6.80   10.40
  -4  -3  -6    1.30    7.80
  -4  -3  -6   -9.40    7.10
   4  -3   6    6.40   11.50
  -4   3  -6   -4.00   10.00
   4   3   6    5.70    6.80
   4   3   6    5.80   10.90
  -4   3  -6   -5.70   11.20
   4   3   6  -13.50   11.20
  -5  -3  -6  207.28   22.40
  -5  -3  -6  208.28   30.90
   5  -3   6  233.08   32.90
  -5  -3  -6  211.38   21.30
   5   3   6  220.08   31.00
  -5   3  -6  237.08   30.90
   5   3   6  247.78   36.70
  -5   3  -6  231.68   34.40
  -5   3  -6  242.68   37.70
   5   3   6  223.88   22.90
  -6  -3  -6   94.99   12.30
   6  -3   6  129.39   26.70
  -6  -3  -6   81.89   15.90
  -6   3  -6  104.29   21.70
   6   3   6  137.59   30.00
   6   3   6  115.89   17.60
  -6   3  -6  102.89   28.50
   6   3   6  112.99   24.60
   7  -3   6   28.00   16.80
  -7   3  -6   40.40   23.00
   7   3   6   76.69   25.20
   7   3   6   32.30   18.90
  -7   3  -6   15.90   13.50
   8  -3   6   30.90   19.20
   8   3   6   26.90   19.50
  -8   3  -6   60.89   18.20
   8   3   6   16.20   14.60
  -8   3  -6    7.40   19.10
   9  -3   6   12.90   19.00
   9   3   6   47.40   20.90
  -9   3  -6   61.99   23.20
   9   3   6   48.60   23.10
  10  -3   6    5.20   20.10
 -10   3  -6   14.60   23.80
  10   3   6    2.80   17.10
  10   3   6   10.80   19.10
  13  -4  -6  117.49   31.80
  13  -4  -6   99.29   32.60
  13   4  -6   84.59   26.40
  13   4  -6   62.29   25.20
  13   4  -6  130.99   35.10
  12  -4  -6  284.57   43.70
  12  -4  -6  261.07   40.60
  12   4  -6  247.88   35.80
  12   4  -6  289.27   41.10
  12   4  -6  370.56   47.40
  12   4  -6  273.57   43.40
  12   4  -6  318.37   41.90
  11  -4  -6  583.04   59.29
  11  -4  -6  649.43   62.19
  11   4  -6  487.55   51.29
  11   4  -6  566.14   54.39
  11   4  -6  576.54   60.89
  11   4  -6  529.95   55.69
  11   4  -6  566.04   53.19
  10  -4  -6  210.28   33.50
  10  -4  -6  190.78   33.00
  10   4  -6  178.58   30.80
  10   4  -6  173.78   33.00
  10   4  -6  166.28   28.20
  10   4  -6  210.58   34.80
  10   4  -6  230.08   34.40
   9  -4  -6  113.19   25.50
   9  -4  -6   97.09   25.40
   9   4  -6   74.69   23.30
   9   4  -6  129.99   22.70
   9   4  -6   86.79   21.20
   9   4  -6   74.99   22.70
   9   4  -6  105.99   22.40
   8  -4  -6 1160.18   69.39
   8  -4  -6 1302.07   56.59
   8  -4  -6 1271.07   69.19
   8   4  -6 1270.37   62.09
   8   4  -6 1364.46   73.09
   8   4  -6 1302.17   68.89
   8   4  -6 1227.78   71.99
   7  -4  -6 1344.27   69.19
   7  -4  -6 1475.25   73.79
   7  -4  -6 1364.76   61.59
   7   4  -6 1232.68   71.89
   7   4  -6 1402.66   63.69
   7   4  -6 1416.26   71.79
   7   4  -6 1437.66   78.19
   6  -4  -6  108.39   22.40
   6  -4  -6  107.59   19.90
   6  -4  -6   78.99   18.60
  -6   4   6   95.29   19.90
   6   4  -6   78.49   15.20
   6   4  -6   88.39   20.10
   6   4  -6  111.49   23.20
   6   4  -6  109.19   23.60
   5  -4  -6  595.04   41.70
   5  -4  -6  656.53   40.50
   5  -4  -6  549.05   37.80
   5   4  -6  527.05   31.90
  -5   4   6  572.94   38.30
   5   4  -6  608.34   46.30
  -5   4   6  506.65   38.90
   5   4  -6  583.44   42.30
   4  -4  -6 2000.50   81.79
   4  -4  -6 1663.43   76.89
  -4   4   6 1703.33   79.49
   4   4  -6 1743.43   67.09
   4   4  -6 1625.64   79.79
   4   4  -6 1778.22   85.69
  -4   4   6 1769.12   75.19
   3  -4  -6  873.91   51.79
   3  -4  -6  896.21   49.70
   3   4  -6  885.61   56.19
  -3   4   6  795.82   45.20
   3   4  -6  829.52   52.49
  -3   4   6  906.61   54.09
  -3   4   6  837.72   47.60
   3   4  -6  824.12   38.70
   3   4  -6 1008.70   49.50
   2  -4  -6   74.19   17.50
  -2  -4   6  109.49   14.60
  -2   4   6   93.09   17.80
   2   4  -6  116.59   14.60
  -2   4   6  170.28   22.70
   2   4  -6   67.19   18.30
   2   4  -6  155.08   26.60
  -2   4   6  125.39   24.60
   2   4  -6  138.49   20.90
  -1  -4   6 1687.83   63.59
   1  -4  -6 1660.43   73.49
   1   4  -6 1659.13   71.59
  -1   4   6 1718.53   82.99
   1   4  -6 1660.93   63.89
   1   4  -6 1702.93   80.99
  -1   4   6 1685.73   70.79
   1   4  -6 1595.34   81.39
  -1   4   6 1645.14   71.89
   0  -4  -6 2256.17   90.89
   0  -4  -6 2142.49   82.69
   0  -4  -6 2320.57  105.49
   0  -4   6 2142.89   79.89
   0   4  -6 2392.26  101.69
   0   4   6 2065.89   85.59
   0   4  -6 2167.08   99.09
   0   4   6 2281.47   89.79
   0   4  -6 2186.78   80.79
   0   4  -6 2186.58   88.39
   0   4   6 2183.78   99.89
   1  -4   6 1016.30   47.10
  -1  -4  -6 1003.60   55.09
   1  -4   6  945.71   52.79
  -1  -4  -6  985.50   44.90
  -1  -4  -6  979.30   54.19
   1   4   6  930.51   59.79
  -1   4  -6  993.70   52.39
  -1   4  -6 1048.80   47.90
  -1   4  -6 1137.19   65.09
  -1   4  -6  987.60   58.99
  -2  -4  -6   46.20   10.50
  -2  -4  -6   96.69   19.90
  -2  -4  -6   34.20   14.60
   2  -4   6   31.40   14.40
   2  -4   6   61.09   14.50
   2   4   6   81.09   21.40
  -2   4  -6   73.69   20.70
  -2   4  -6   60.89   21.40
   3  -4   6  693.13   41.60
  -3  -4  -6  716.33   42.60
  -3  -4  -6  685.13   32.40
   3  -4   6  626.84   45.60
  -3  -4  -6  712.83   47.00
  -3   4  -6  670.03   48.60
   3   4   6  650.03   60.79
  -3   4  -6  624.84   59.79
   4  -4   6  685.83   50.19
  -4  -4  -6  763.02   42.80
  -4  -4  -6  772.72   33.50
  -4  -4  -6  646.64   48.40
  -4   4  -6  799.92   57.89
   4   4   6  776.52   56.29
  -4   4  -6  769.02   51.89
  -5  -4  -6   40.60   11.80
   5  -4   6   42.40   18.40
  -5  -4  -6   49.80   19.60
  -5  -4  -6   38.90    8.80
   5   4   6   54.99   22.80
  -5   4  -6   44.50   17.10
  -5   4  -6   26.30   16.60
   6  -4   6  191.18   34.40
   6   4   6  182.78   32.10
  -6   4  -6  214.58   33.30
   6   4   6  184.88   36.70
  -6   4  -6  200.78   39.10
   7  -4   6 1008.70   68.69
  -7   4  -6 1008.00   74.99
   7   4   6  974.10   70.79
  -7   4  -6  972.50   61.19
   7   4   6  970.10   66.09
   8  -4   6  533.25   59.49
  -8   4  -6  481.25   48.50
   8   4   6  548.85   59.69
   8   4   6  449.46   56.69
  -8   4  -6  411.66   56.29
   9  -4   6   -1.80   19.90
   9   4   6  -31.60   12.80
  -9   4  -6   -5.30   18.90
   9   4   6   21.80   19.90
  10  -4   6   65.99   26.80
 -10   4  -6   70.49   31.10
  10   4   6   87.19   30.60
  10   4   6   30.60   22.40
  12  -5  -6   -1.40   19.60
  12  -5  -6   35.40   23.80
  12   5  -6   27.60   17.20
  12   5  -6   21.60   17.10
  12   5  -6   27.90   17.00
  11  -5  -6   39.20   21.90
  11  -5  -6   68.99   24.70
  11   5  -6   39.90   16.00
  11   5  -6   28.20   19.10
  11   5  -6   35.50   21.10
  11   5  -6   63.39   24.90
  11   5  -6   43.70   19.40
  10  -5  -6  125.19   30.90
  10  -5  -6  114.09   28.80
  10   5  -6  148.89   26.30
  10   5  -6  182.68   35.40
  10   5  -6  104.59   25.50
  10   5  -6  121.79   24.80
  10   5  -6  111.09   29.30
   9  -5  -6  123.09   26.20
   9  -5  -6  130.49   29.80
   9   5  -6  154.28   34.00
   9   5  -6  134.99   23.60
   9   5  -6  123.89   27.90
   9   5  -6  139.59   26.20
   8  -5  -6   70.99   22.40
   8  -5  -6   82.19   21.70
   8   5  -6  117.79   28.00
   8   5  -6   89.89   18.60
   8   5  -6  178.28   31.80
   8   5  -6   58.39   17.90
   7  -5  -6   98.29   24.00
   7  -5  -6  134.69   26.50
   7  -5  -6   82.69   18.00
   7   5  -6  126.79   24.90
   7   5  -6  133.69   28.30
  -7   5   6  100.39   21.50
   7   5  -6   97.59   17.00
   7   5  -6  144.19   30.80
   6  -5  -6  444.86   44.30
   6  -5  -6  422.56   39.50
   6  -5  -6  438.66   42.40
   6   5  -6  429.66   43.30
   6   5  -6  451.85   28.60
   6   5  -6  505.25   52.89
  -6   5   6  410.66   41.20
   6   5  -6  438.26   50.49
   5  -5  -6  164.48   26.40
   5  -5  -6  205.28   28.90
   5   5  -6  238.78   31.80
   5   5  -6  246.58   22.00
   5   5  -6  246.68   37.10
   5   5  -6  239.18   36.50
  -5   5   6  264.07   33.60
   4  -5  -6   13.10   12.80
  -4   5   6  -16.70   10.50
   4   5  -6   22.30    8.00
   4   5  -6   14.60   12.50
   4   5  -6   22.00   13.70
   4   5  -6    8.20   11.20
   3  -5  -6  103.09   20.70
   3   5  -6   76.99   21.50
   3   5  -6   91.09   12.00
  -3   5   6  122.99   25.80
   3   5  -6   52.39   18.60
   3   5  -6   67.39   20.30
   2  -5  -6  629.74   41.00
   2   5  -6  665.43   47.70
  -2   5   6  640.84   49.50
   2   5  -6  534.85   53.69
   2   5  -6  567.24   28.50
   1  -5  -6  143.09   22.80
  -1  -5   6   73.89   11.80
   1   5  -6  104.39   26.00
   1   5  -6   88.79   24.00
   1   5  -6   96.39   13.10
  -1   5   6  125.79   27.70
   0  -5  -6  127.19   17.60
   0  -5  -6  101.59   20.60
   0  -5   6  135.69   15.30
   0   5   6  115.09   25.40
   0   5  -6   88.19   22.10
   0   5  -6   49.30   18.90
  -1  -5  -6  308.67   33.80
  -1  -5  -6  210.68   20.30
   1  -5   6  204.28   21.00
   1   5   6  278.37   40.10
  -1   5  -6  223.28   35.50
  -1   5  -6  209.08   34.10
  -2  -5  -6   42.80    8.60
  -2  -5  -6   30.60   15.30
   2  -5   6   33.60   11.80
   2  -5   6   77.39   21.00
  -2   5  -6   28.00   17.90
  -2   5  -6   17.80   17.70
   2   5   6    3.80   16.30
  -3  -5  -6   83.29    7.50
   3  -5   6   68.79   15.50
   3  -5   6   66.69   21.10
  -3  -5  -6   61.49   19.20
   3   5   6   65.99   25.70
  -3   5  -6  116.79   29.50
  -3   5  -6  131.09   29.00
  -4  -5  -6   12.10   12.30
   4  -5   6    8.90   16.50
  -4  -5  -6   -4.30   11.80
  -4   5  -6    6.60   13.40
  -4   5  -6  -13.60   12.40
   4   5   6    8.50   13.60
   5  -5   6  665.53   60.89
  -5   5  -6  494.35   59.19
  -5   5  -6  491.25   52.89
   5   5   6  480.85   57.19
   6  -5   6  286.57   42.80
  -6   5  -6  190.98   34.60
   6   5   6  238.18   42.80
  -6   5  -6  305.97   48.30
   7  -5   6   14.20   17.90
   7   5   6   19.10   18.20
  -7   5  -6   -6.30   15.50
  -7   5  -6   -2.70   17.60
   7   5   6   -2.60   12.50
   8  -5   6  158.58   36.60
  -8   5  -6   67.99   26.40
  -8   5  -6   80.79   27.10
   8   5   6  104.79   31.90
   8   5   6   91.29   26.70
   9  -5   6   11.20   16.90
   9   5   6   44.80   24.30
  -9   5  -6   57.99   38.60
  -9   5  -6    9.30   26.10
   9   5   6  -31.40   17.70
  11  -6  -6  280.77   46.90
  11  -6  -6  347.77   49.20
  11   6  -6  318.07   45.70
  11   6  -6  304.47   49.20
  11   6  -6  195.28   41.80
  10  -6  -6   91.89   27.40
  10  -6  -6   59.49   25.20
  10   6  -6  120.19   30.30
  10   6  -6   85.39   30.30
   9  -6  -6  312.07   44.40
   9  -6  -6  302.97   41.90
   9   6  -6  291.07   42.90
   9   6  -6  297.87   37.90
   9   6  -6  278.67   47.20
   8  -6  -6  719.03   64.49
   8  -6  -6  744.13   53.49
   8   6  -6  687.23   65.39
  -8   6   6  714.23   45.40
   8   6  -6  642.84   69.19
   8   6  -6  709.93   50.29
   7  -6  -6  550.14   54.29
   7  -6  -6  556.84   50.79
   7   6  -6  598.24   60.89
  -7   6   6  530.45   42.50
   7   6  -6  617.54   65.29
   7   6  -6  560.34   51.69
   6  -6  -6  251.37   34.00
   6  -6  -6  240.98   36.10
   6   6  -6  285.47   42.60
   6   6  -6  199.98   29.80
   6   6  -6  209.58   31.10
  -6   6   6  182.18   30.20
   6   6  -6  290.27   42.40
   5  -6  -6  148.19   26.00
   5   6  -6  166.38   28.40
   5   6  -6  199.18   36.10
  -5   6   6  206.18   34.10
   5   6  -6  173.28   18.50
   5   6  -6  197.18   35.00
   4  -6  -6 1635.64   75.89
   4   6  -6 1607.64   89.99
   4   6  -6 1493.75   86.19
   4   6  -6 1575.54   54.49
  -4   6   6 1579.44   82.59
   4   6  -6 1570.44   80.79
   3  -6  -6  671.93   44.70
   3   6  -6  678.63   25.90
   3   6  -6  720.33   67.19
  -3   6   6  778.02   55.29
   3   6  -6  663.43   64.29
   3   6  -6  711.43   51.29
   2  -6  -6   34.20   14.40
  -2   6   6   21.30   18.80
   2   6  -6   25.30   16.30
   2   6  -6   13.30   14.50
   2   6  -6   32.70   19.60
   1  -6  -6  257.77   31.00
   1  -6  -6  278.37   29.60
  -1   6   6  307.87   42.80
   1   6  -6  264.67   39.20
   1   6  -6  334.97   41.20
   1   6  -6  229.48   37.60
   0  -6  -6  400.86   38.20
   0  -6  -6  344.97   26.60
   0  -6   6  369.66   20.30
   0  -6  -6  266.47   25.80
   0   6   6  266.37   42.20
   0   6  -6  415.96   50.49
   0   6  -6  421.66   48.70
   0   6  -6  357.86   45.80
   1  -6   6  186.68   18.40
  -1  -6  -6  177.98   27.50
  -1  -6  -6  175.38   21.50
  -1  -6  -6  199.38   18.70
  -1   6  -6  208.78   37.50
   1   6   6  193.68   35.50
  -1   6  -6  191.78   36.10
  -1   6  -6  197.38   34.60
  -2  -6  -6  101.99   12.30
  -2  -6  -6  127.39   25.00
  -2   6  -6  139.89   29.90
  -2   6  -6  130.89   31.30
   2   6   6  137.29   32.20
  -2   6  -6  121.89   30.20
   3  -6   6 1437.46   80.09
  -3  -6  -6 1255.77   68.99
   3   6   6 1374.46   84.69
  -3   6  -6 1336.97   83.09
  -3   6  -6 1367.36   77.59
  -3   6  -6 1282.47   81.09
   4  -6   6  524.25   57.19
  -4  -6  -6  807.52   52.99
  -4   6  -6  617.04   67.49
  -4   6  -6  639.14   64.39
   4   6   6  758.62   74.49
  -4   6  -6  618.34   58.09
   5  -6   6   61.79   25.20
  -5   6  -6   88.59   29.60
  -5   6  -6   71.59   26.70
   5   6   6  124.99   32.40
  -5   6  -6  126.09   27.10
   6  -6   6   22.40   23.10
  -6   6  -6   40.20   23.90
  -6   6  -6   46.90   18.80
   6   6   6   22.90   23.60
  -6   6  -6   31.70   21.10
   7  -6   6  438.56   56.59
  -7   6  -6  434.56   62.39
   7   6   6  447.26   61.79
  -7   6  -6  458.45   56.89
   8  -6   6  356.46   55.09
  -8   6  -6  460.55   56.99
  -8   6  -6  313.57   55.19
   8   6   6  459.65   64.09
   8   6   6  312.07   50.19
   9  -7  -6  159.98   31.30
   9  -7  -6  138.79   33.90
   9   7  -6  168.58   36.10
   9   7  -6  200.68   40.90
   8  -7  -6    8.40   16.80
   8  -7  -6   13.50   15.60
   8   7  -6   -0.40   19.30
   8   7  -6   -3.00   15.40
   7  -7  -6   77.39   22.70
   7   7  -6   73.79   27.30
  -7   7   6  103.19   25.80
   7   7  -6   46.40   28.60
   7   7  -6   74.39   20.20
   6  -7  -6  236.48   34.50
   6   7  -6  377.86   52.99
   6   7  -6  256.67   35.90
  -6   7   6  243.38   36.60
   5  -7  -6  163.48   28.00
   5   7  -6  192.58   31.80
  -5   7   6  192.38   34.20
   5   7  -6  204.78   41.70
   5   7  -6  176.28   37.60
   4  -7  -6   18.20   14.60
  -4   7   6   15.80   18.50
   4   7  -6   32.30   17.00
   4   7  -6    4.00   17.90
   4   7  -6   20.20   20.50
   3  -7  -6  117.19   23.50
  -3   7   6   98.09   28.40
   3   7  -6  117.49   27.70
  -3   7   6   59.59   23.70
   3   7  -6  118.49   33.10
   3   7  -6  115.69   29.20
   2  -7  -6  599.74   48.40
  -2   7   6  560.64   60.89
  -2   7   6  631.14   65.59
   2   7  -6  534.85   60.49
   2   7  -6  515.35   54.09
   2   7  -6  521.45   60.19
   1  -7  -6  220.58   29.50
  -1   7   6  180.88   36.50
   1   7  -6  108.09   29.00
   1   7  -6  216.18   39.80
   1   7  -6  156.28   33.00
  -1   7   6  174.48   35.90
   0  -7  -6   58.09   13.70
   0  -7  -6   71.19   19.40
   0   7   6   25.80   20.00
   0   7   6   64.89   27.50
   0   7  -6   65.79   25.50
   0   7  -6   77.89   26.80
   0   7  -6  142.89   34.40
  -1  -7  -6  307.17   35.10
   1   7   6  313.17   47.50
  -1   7  -6  338.97   47.30
  -1   7  -6  326.97   46.70
  -1   7  -6  340.37   51.49
  -2  -7  -6  427.36   42.50
  -2   7  -6  623.24   62.49
  -2   7  -6  433.66   57.09
  -2   7  -6  328.87   50.29
   2   7   6  584.84   66.69
  -3  -7  -6   58.49   21.10
  -3   7  -6  158.08   36.10
   3   7   6   81.59   29.70
  -3   7  -6   73.69   28.10
  -3   7  -6  106.89   27.70
   4  -7   6   33.40   23.20
  -4   7  -6   34.70   21.40
  -4   7  -6   21.70   18.80
  -4   7  -6   54.49   27.60
   4   7   6    3.70   19.70
   5  -7   6  204.18   40.00
  -5   7  -6  144.89   35.80
  -5   7  -6  108.19   33.00
   5   7   6  192.68   40.20
  -5   7  -6  279.17   41.00
   6  -7   6  140.59   35.90
   6   7   6  217.28   46.30
  -6   7  -6  244.18   42.50
  -6   7  -6  158.48   31.30
  -6   7  -6  186.68   39.90
   7  -8  -6  175.78   30.80
   7   8  -6  138.89   40.60
   7   8  -6  156.38   39.20
   6  -8  -6   -6.50   14.70
   6   8  -6   -1.40   14.40
   6   8  -6   22.20   22.90
  -6   8   6   45.90   23.10
   5  -8  -6  104.99   24.00
   5   8  -6  161.18   40.40
  -5   8   6  182.18   37.90
   5   8  -6  193.28   42.00
   4  -8  -6  713.43   49.20
  -4   8   6  855.11   84.29
   4   8  -6  606.04   70.09
   4   8  -6  745.83   78.89
   4   8  -6  739.63   55.79
  -4   8   6  863.31   66.19
   3  -8  -6  189.08   27.80
   3   8  -6  237.88   46.70
  -3   8   6  271.47   47.40
   3   8  -6  149.59   33.40
  -3   8   6  177.38   36.40
   3   8  -6  169.98   39.90
   2  -8  -6   84.59   21.10
  -2   8   6   49.80   25.50
  -2   8   6   59.59   24.40
   2   8  -6   83.09   27.30
   2   8  -6   97.39   32.40
   2   8  -6   33.00   22.10
   1  -8  -6  241.18   31.20
  -1   8   6  287.87   49.00
   1   8  -6  185.38   36.60
   1   8  -6  160.68   38.00
   1   8  -6  267.87   46.40
  -1   8   6  235.48   41.90
   0  -8  -6  414.06   45.00
   0   8  -6  413.26   53.09
   0   8  -6  392.66   54.59
   0   8   6  382.56   54.49
   0   8  -6  471.75   61.89
   0   8   6  367.66   52.49
  -1  -8  -6  129.39   31.60
   1   8   6  113.99   30.80
  -1   8  -6  103.79   31.90
  -1   8  -6  139.39   34.50
  -1   8  -6  203.38   40.10
   1   8   6  169.98   41.20
  -2   8  -6    5.00   18.80
  -2   8  -6   -2.60   22.10
  -2   8  -6  -13.80   14.90
   2   8   6    2.30   22.30
   3   8   6  139.09   36.50
  -3   8  -6  156.88   38.00
  -3   8  -6  108.69   31.20
  -3   8  -6  158.88   37.00
  -4   8  -6  205.08   45.00
   4   8   6  322.27   57.79
  -4   8  -6  360.36   49.40
  -4   8  -6  320.87   54.69
   3   9  -6  235.68   47.60
  -3   9   6  288.37   53.39
   2   9  -6  393.36   51.09
  -2   9   6  377.96   56.09
   2   9  -6  411.66   62.09
  -2   9   6  528.65   68.29
   2   9  -6  381.46   58.69
  -1   9   6  252.57   47.00
   1   9  -6  246.48   46.80
   1   9  -6  202.08   38.50
  -1   9   6  412.36   60.59
   1   9  -6  215.88   47.40
  14   0  -7   -0.50   18.60
  14   0  -7   -5.00   17.70
  13   0  -7   -4.20   12.70
  13   0  -7   10.30   18.90
  12   0  -7    7.40   13.60
  12   0  -7    2.90   13.10
  11   0  -7    0.50   12.10
  11   0  -7    0.10   11.00
  11   0  -7   -9.40    8.30
  10   0  -7   11.40   12.80
  10   0  -7    0.90    9.80
   9   0  -7    9.90   10.30
   9   0  -7    9.10   14.00
   8   0  -7    4.50   13.20
   8   0  -7   -2.90    6.50
   7   0  -7    7.50   11.60
   7   0  -7   -6.80    5.70
   6   0  -7    3.90    5.90
   6   0  -7   -5.70   11.00
   5   0  -7   11.60   10.80
   5   0  -7    8.60    5.40
  -5   0   7   -6.70    5.60
   5   0  -7   -3.70    7.10
   4   0  -7    3.30    7.80
   4   0  -7    1.70    3.40
   4   0  -7    1.00   10.60
  -4   0   7   -0.30    8.20
   3   0  -7   -5.90    8.30
   3   0  -7   -5.40    8.70
   3   0  -7    3.70    8.40
  -3   0   7  -12.70    6.70
   2   0  -7   -8.80    7.20
   2   0  -7   19.80   12.70
   2   0  -7   -3.90    9.50
  -2   0   7   -3.50    7.70
   1   0  -7    0.60    8.80
  -1   0   7    9.10    8.00
   1   0  -7   -7.60    5.80
  -1   0   7   -8.40    7.20
   1   0  -7    1.30    9.50
   0   0  -7   -5.90    9.80
   0   0  -7    7.30    8.40
   0   0  -7  -11.70    6.40
   0   0   7   -3.80    5.00
   0   0   7   -4.00    3.00
   0   0   7   -4.00    8.80
  -1   0  -7    7.70   11.40
  -1   0  -7  -10.20    7.50
   1   0   7    6.60    5.30
   1   0   7   -5.80    6.10
   1   0   7   -9.10    6.90
  -1   0  -7    3.50   11.40
   2   0   7   -4.90    6.30
  -2   0  -7    0.70    7.50
  -2   0  -7    0.30    7.70
   2   0   7   -6.70    8.60
  -3   0  -7    2.20    9.00
  -3   0  -7   -1.30   10.70
   3   0   7   -0.70    6.10
  -3   0  -7    9.60   12.60
   3   0   7  -17.10    7.20
  -4   0  -7    1.60    8.00
   4   0   7   -5.50    9.10
  -4   0  -7   -0.90    8.50
  -4   0  -7    5.30   12.20
  -5   0  -7    8.30    7.30
  -5   0  -7   -9.80   11.40
  -5   0  -7   14.00   13.90
   5   0   7    5.10   11.60
  -6   0  -7   25.70   16.90
  -6   0  -7    3.30    7.20
   6   0   7   -5.70    9.90
  -7   0  -7   12.50   17.10
  -7   0  -7   -0.30    6.00
   7   0   7   -2.60   13.00
  -8   0  -7   -1.60   14.70
   8   0   7   -8.80   12.70
  -9   0  -7  -15.70   16.40
   9   0   7   -9.10   13.30
  10   0   7    7.60   17.30
  14  -1  -7  139.29   34.40
  14  -1  -7  138.09   33.30
  14   1  -7   74.49   29.90
  14   1  -7  181.58   37.40
  13  -1  -7   88.19   24.80
  13  -1  -7  107.69   28.00
  13   1  -7   66.39   24.20
  13   1  -7   91.99   28.00
  12  -1  -7  772.82   68.99
  12  -1  -7  814.82   58.19
  12   1  -7  656.63   63.19
  12   1  -7  746.53   47.20
  12   1  -7  715.13   55.19
  11  -1  -7 1162.68   52.09
  11  -1  -7 1083.39   64.39
  11  -1  -7 1065.89   69.89
  11   1  -7 1083.49   64.89
  11   1  -7  978.40   57.09
  11   1  -7 1051.19   67.59
  10  -1  -7  192.28   29.40
  10  -1  -7  243.68   36.20
  10   1  -7  186.68   27.50
  10   1  -7  157.78   27.70
  10   1  -7  319.07   34.40
   9  -1  -7  376.86   28.40
   9  -1  -7  349.77   40.70
   9  -1  -7  367.36   36.50
   9   1  -7  345.17   39.10
   9   1  -7  363.86   36.70
   8  -1  -7 1354.26   70.39
   8  -1  -7 1157.58   57.89
   8  -1  -7 1247.08   58.39
  -8   1   7 1241.58   59.69
   8   1  -7 1243.08   66.19
   8   1  -7 1346.37   61.39
   7  -1  -7 1163.98   63.89
   7  -1  -7 1120.49   56.39
   7  -1  -7 1216.58   54.19
   7   1  -7 1243.88   55.19
   7   1  -7 1264.37   63.29
  -7   1   7 1190.98   54.19
   7   1  -7 1162.28   66.09
   6  -1  -7  400.66   25.00
   6  -1  -7  348.67   35.70
   6  -1  -7  401.66   30.40
  -6   1   7  403.56   26.10
   6   1  -7  374.06   35.90
   6   1  -7  404.06   25.80
   6   1  -7  299.17   35.50
   5  -1  -7 1237.78   62.49
   5  -1  -7 1248.68   48.60
  -5  -1   7 1252.57   59.19
   5  -1  -7 1409.96   62.79
   5   1  -7 1285.07   66.29
   5   1  -7 1242.18   49.70
  -5   1   7 1237.68   48.90
   5   1  -7 1247.18   59.49
   4  -1  -7 4664.53  138.59
   4  -1  -7 4539.55  158.58
   4  -1  -7 4355.36  161.28
  -4  -1   7 4515.15  155.28
   4  -1  -7 4391.06  157.68
   4   1  -7 4479.65  155.38
  -4   1   7 4640.14  138.79
   4   1  -7 4475.55  163.78
   4   1  -7 4528.75  139.89
  -4   1   7 4757.12  158.68
   3  -1  -7 1163.28   58.99
  -3  -1   7 1206.18   54.79
   3  -1  -7 1249.28   61.39
   3  -1  -7 1146.89   57.49
   3   1  -7 1162.28   39.40
   3   1  -7 1094.89   39.20
  -3   1   7 1120.29   36.80
   3   1  -7 1186.28   55.39
  -3   1   7 1160.18   56.69
   3   1  -7 1143.19   60.09
   2  -1  -7  246.38   28.30
   2  -1  -7  232.88   27.70
  -2  -1   7  190.88   26.30
  -2  -1   7  294.17   28.10
   2  -1  -7  242.28   29.20
   2   1  -7  178.48   26.60
   2   1  -7  265.37   11.50
   2   1  -7  244.58   26.20
  -2   1   7  254.27   28.00
  -1  -1   7 1064.69   57.59
   1  -1  -7 1102.49   58.49
   1  -1  -7 1054.99   54.89
   1  -1  -7 1081.79   54.69
  -1  -1   7 1045.60   51.69
   1   1  -7 1100.09   37.10
  -1   1   7 1076.89   53.19
  -1   1   7 1078.79   34.40
   1   1  -7 1017.60   50.79
  -1   1   7 1083.29   34.40
   1   1  -7  997.90   56.79
   0  -1  -7 2252.77   96.99
   0  -1  -7 2319.07   93.39
   0  -1  -7 2433.86   94.49
   0  -1   7 2221.28   95.79
   0  -1   7 2236.08   90.69
   0  -1   7 2328.47   76.99
   0   1  -7 2373.76   76.99
   0   1  -7 2372.46   96.59
   0   1   7 2325.47   75.49
   0   1   7 2379.46   93.59
   0   1  -7 2376.86   92.09
   0   1  -7 2494.85   99.89
   0   1   7 2365.06   93.29
   1  -1   7  889.21   49.40
  -1  -1  -7  864.71   49.60
   1  -1   7  936.51   53.59
   1  -1   7  937.41   40.40
  -1  -1  -7  981.60   53.29
  -1   1  -7  888.71   49.70
  -1   1  -7  913.21   50.29
  -1   1  -7  990.10   55.99
   1   1   7  969.70   55.09
  -1   1  -7 1051.79   55.79
   1   1   7  976.40   51.09
  -1   1  -7  937.01   40.00
   1   1   7  990.70   39.90
   2  -1   7  365.96   25.60
  -2  -1  -7  430.06   33.00
  -2  -1  -7  422.36   40.40
  -2   1  -7  449.56   43.10
  -2   1  -7  394.56   36.40
  -2   1  -7  427.36   46.40
   2   1   7  377.36   25.10
   2   1   7  411.66   31.90
  -2   1  -7  344.87   33.50
  -2   1  -7  439.66   26.40
   2   1   7  390.66   41.40
   3  -1   7 1203.78   57.59
  -3  -1  -7 1239.18   63.69
  -3  -1  -7 1357.96   68.79
  -3   1  -7 1429.56   68.49
   3   1   7 1515.15   66.69
   3   1   7 1298.37   58.19
  -3   1  -7 1238.28   68.19
  -3   1  -7 1385.86   59.19
   3   1   7 1381.16   71.59
  -3   1  -7 1304.17   61.09
  -4  -1  -7 1035.20   56.29
  -4  -1  -7  885.61   57.19
   4  -1   7 1006.60   52.39
  -4   1  -7 1094.89   60.29
   4   1   7 1072.09   62.09
  -4   1  -7  998.90   49.80
   4   1   7  959.80   51.29
   4   1   7  938.91   53.09
  -4   1  -7  915.41   50.19
  -4   1  -7  944.71   60.49
  -5  -1  -7  122.99   16.10
   5  -1   7  147.49   23.80
  -5  -1  -7  167.78   30.50
  -5  -1  -7  152.28   25.90
   5   1   7  185.88   26.50
  -5   1  -7  176.48   22.90
   5   1   7  213.68   32.70
   5   1   7  170.48   31.40
  -5   1  -7  155.48   30.80
  -6  -1  -7   51.89   18.80
  -6  -1  -7   57.79   10.00
  -6  -1  -7   43.90    9.60
   6  -1   7   39.20   17.10
  -6   1  -7   49.90   13.90
   6   1   7   45.60   17.00
   6   1   7   68.99   21.60
  -6   1  -7   54.19   21.90
  -7  -1  -7 1052.09   62.69
   7  -1   7 1004.40   62.69
   7   1   7 1167.08   67.59
  -7   1  -7  964.10   67.99
   7   1   7 1070.59   63.99
  -7   1  -7  969.20   47.00
  -8  -1  -7  703.43   53.89
  -8   1  -7  688.13   66.69
   8   1   7  814.82   57.99
  -9  -1  -7   31.50   18.70
   9  -1   7   18.60   18.60
  -9   1  -7   23.20   20.30
   9   1   7   39.80   20.30
  10  -1   7  236.88   41.90
  10   1   7  182.28   37.30
 -10   1  -7  242.38   44.30
  14  -2  -7  -20.70   17.80
  14  -2  -7  -18.10   14.90
  14   2  -7    2.80   19.40
  14   2  -7  -25.60   12.90
  13  -2  -7   14.70   16.30
  13  -2  -7   -6.20   14.40
  13   2  -7   24.90   19.30
  13   2  -7   17.70   15.00
  13   2  -7  -12.50   13.30
  12  -2  -7    8.70   15.10
  12  -2  -7   -1.90   18.70
  12   2  -7    0.90   13.70
  12   2  -7    2.30   14.80
  12   2  -7    5.70   13.50
  12   2  -7   -0.80   12.20
  11  -2  -7   34.80   20.20
  11  -2  -7   20.00   15.90
  11   2  -7   50.79   18.90
  11   2  -7   34.20   17.00
  11   2  -7   20.60   14.70
  10  -2  -7  120.69   24.20
  10  -2  -7   53.29   21.40
  10   2  -7   84.29   20.70
  10   2  -7  101.99   22.30
  10   2  -7   61.89   21.20
  10   2  -7   68.39   20.80
   9  -2  -7   88.59   16.60
   9  -2  -7   66.09   18.40
   9  -2  -7   89.19   23.30
   9   2  -7   58.09   20.20
   9   2  -7   75.99   18.10
   9   2  -7   44.50   15.00
   9   2  -7   95.19   21.70
   8  -2  -7  -14.60   10.60
   8  -2  -7   27.10   12.50
   8  -2  -7    9.50    9.30
   8   2  -7   11.80   11.20
   8   2  -7   17.00   12.70
  -8   2   7   -4.40    7.70
   8   2  -7   14.60   13.30
   7  -2  -7   -3.40    7.60
   7  -2  -7   11.00   10.80
   7  -2  -7   -0.90    7.40
  -7   2   7   -2.90    7.20
   7   2  -7   14.00    9.30
   7   2  -7    9.70   10.60
   7   2  -7   -6.40   10.30
   6  -2  -7   87.79   19.30
   6  -2  -7   90.59   15.50
   6  -2  -7  110.19   19.20
   6   2  -7   84.09   14.90
  -6   2   7   73.69   14.40
   6   2  -7   79.69   20.60
   6   2  -7  101.79   18.90
   5  -2  -7  228.68   29.90
   5  -2  -7  324.27   32.60
   5  -2  -7  271.87   20.70
   5   2  -7  251.47   33.20
  -5   2   7  272.57   24.10
   5   2  -7  339.07   30.70
   4  -2  -7   22.70   12.30
   4  -2  -7   25.70    8.20
  -4  -2   7   22.70   10.70
   4  -2  -7   17.50   11.60
  -4   2   7   34.30    8.50
   4   2  -7   23.90   10.90
   4   2  -7   12.40   10.20
   3  -2  -7   -2.10   10.00
   3  -2  -7    5.80   10.60
  -3  -2   7   -3.30    7.20
  -3  -2   7   -2.80    7.40
   3  -2  -7    2.40    9.50
   3   2  -7   13.00    8.90
   3   2  -7   -7.90    4.60
   3   2  -7   -0.70    7.10
  -3   2   7    5.70    5.10
  -3   2   7   15.70   12.70
   3   2  -7   -9.10    8.90
  -2  -2   7   11.60   14.50
   2  -2  -7   33.10   11.90
   2  -2  -7   52.09   16.20
  -2  -2   7   25.80   10.30
   2  -2  -7   35.70   12.40
  -2   2   7   49.99   17.30
   2   2  -7   23.90   14.30
  -2   2   7   19.80    6.60
   2   2  -7   34.20   14.70
   2   2  -7   17.60    9.60
   2   2  -7   40.40    8.40
  -2   2   7   30.70   10.90
  -1  -2   7   85.99   15.90
   1  -2  -7   52.89   15.00
   1  -2  -7   44.60   15.10
   1  -2  -7   41.70   16.10
  -1   2   7   70.39   10.10
   1   2  -7   72.19   19.00
   1   2  -7   46.30    9.40
  -1   2   7   33.00   13.90
   1   2  -7   67.39   17.70
  -1   2   7   73.09   19.20
   1   2  -7   47.90   13.10
   0  -2  -7   40.70   13.30
   0  -2   7   31.40    9.30
   0  -2  -7   22.20   10.70
   0  -2   7   18.20    9.00
   0   2  -7   27.50   11.20
   0   2  -7   36.20    9.30
   0   2   7   15.80   11.50
   0   2  -7   35.90   14.90
   0   2  -7   18.10   14.20
   1  -2   7  510.85   30.50
  -1  -2  -7  501.95   34.40
  -1  -2  -7  574.94   40.20
   1  -2   7  567.24   36.70
  -1   2  -7  544.85   42.70
  -1   2  -7  533.35   36.20
  -1   2  -7  506.25   38.10
   1   2   7  465.55   45.80
   1   2   7  531.45   29.80
  -1   2  -7  519.85   29.70
   2  -2   7  194.18   29.80
  -2  -2  -7  144.79   21.80
  -2  -2  -7  223.38   26.30
  -2  -2  -7  175.68   26.80
   2  -2   7  198.08   22.80
  -2   2  -7  214.68   23.10
   2   2   7  188.08   23.60
  -2   2  -7  229.68   28.70
  -2   2  -7  185.98   28.80
   2   2   7  179.18   30.20
  -2   2  -7  200.18   26.00
   2   2   7  153.98   19.90
  -3  -2  -7   13.90   10.10
  -3  -2  -7   37.00   14.30
  -3  -2  -7   22.90   12.00
   3  -2   7   21.00   12.20
   3   2   7    4.00   10.40
  -3   2  -7   15.20   10.30
  -3   2  -7   46.10   15.30
  -3   2  -7   39.90   16.00
   3   2   7   24.60   11.70
  -3   2  -7   18.60   12.60
   3   2   7   28.30   12.00
  -4  -2  -7   40.40   16.10
  -4  -2  -7   57.29   13.40
   4  -2   7   48.00   16.40
  -4  -2  -7   67.09   17.30
  -4   2  -7   18.00   10.70
   4   2   7   59.49   16.50
  -4   2  -7   44.40   15.10
   4   2   7   63.29   15.20
  -4   2  -7   52.29   18.40
   4   2   7   53.89   18.00
  -5  -2  -7   12.80   12.50
  -5  -2  -7   18.20   13.30
  -5  -2  -7   11.70    8.30
   5  -2   7    7.00   12.00
   5   2   7   23.10   13.30
  -5   2  -7   13.60   17.00
  -5   2  -7    4.50   11.40
   5   2   7   21.00   11.20
   5   2   7   16.60   15.90
  -6  -2  -7   16.20    6.60
  -6  -2  -7   10.40    6.50
  -6  -2  -7    6.90   12.50
   6  -2   7   -0.70   12.20
  -6   2  -7    4.20   10.70
   6   2   7   -4.90   10.30
  -6   2  -7   30.90   19.90
   6   2   7   19.00   14.40
   6   2   7   -4.90    8.60
   7  -2   7   85.89   24.10
  -7  -2  -7  100.59   23.00
   7   2   7  130.39   29.50
   7   2   7  107.49   25.70
  -7   2  -7   91.79   28.30
  -7   2  -7  167.28   23.40
  -8  -2  -7   16.10   14.40
   8  -2   7  -16.40   12.80
  -8   2  -7    3.80   19.20
   8   2   7   23.90   18.50
   8   2   7   37.20   19.10
   9  -2   7    2.90   15.90
   9   2   7   -8.70   12.90
   9   2   7   27.10   19.00
  -9   2  -7    4.40   20.60
  10  -2   7    0.60   17.30
 -10   2  -7  -34.30   15.80
  10   2   7   11.50   17.50
  10   2   7  -11.20   14.50
  13  -3  -7   68.69   27.60
  13  -3  -7   58.19   25.50
  13   3  -7   42.70   22.60
  13   3  -7   83.79   36.00
  13   3  -7   90.79   28.30
  13   3  -7   81.29   25.90
  13   3  -7   75.39   25.10
  12  -3  -7  364.56   48.60
  12  -3  -7  394.86   48.40
  12   3  -7  391.46   48.10
  12   3  -7  330.57   45.70
  12   3  -7  407.76   48.10
  12   3  -7  364.66   45.50
  12   3  -7  420.76   48.90
  11  -3  -7  796.52   69.39
  11  -3  -7  818.02   57.59
  11   3  -7  778.82   65.59
  11   3  -7  840.92   59.99
  11   3  -7  832.62   57.89
  11   3  -7  716.73   54.29
  11   3  -7  810.42   58.99
  10  -3  -7  207.38   32.40
  10  -3  -7  202.98   35.10
  10   3  -7  232.28   35.40
  10   3  -7  188.78   29.90
  10   3  -7  161.88   30.30
  10   3  -7  253.77   36.90
  10   3  -7  181.28   30.60
   9  -3  -7  188.78   31.50
   9  -3  -7  199.58   29.80
   9   3  -7  204.18   33.20
   9   3  -7  178.18   29.60
   9   3  -7  170.08   26.70
   9   3  -7  195.88   30.30
   9   3  -7  155.28   28.60
   8  -3  -7 1332.67   72.59
   8  -3  -7 1392.16   61.59
   8  -3  -7 1344.77   67.19
   8   3  -7 1277.07   72.89
   8   3  -7 1362.06   67.29
   8   3  -7 1362.96   74.99
   8   3  -7 1355.06   68.29
   8   3  -7 1319.17   73.19
   7  -3  -7 1770.82   76.69
   7  -3  -7 1753.42   84.69
   7  -3  -7 1732.03   74.49
   7   3  -7 1725.23   84.99
   7   3  -7 1731.03   86.59
  -7   3   7 1672.83   75.99
   7   3  -7 1829.02   77.59
   6  -3  -7   59.99   15.60
   6  -3  -7   36.80   12.40
   6  -3  -7   44.60   17.00
   6   3  -7   40.70   12.70
   6   3  -7   60.29   19.00
  -6   3   7   53.09   14.40
   6   3  -7   47.70   15.70
   5  -3  -7  919.91   51.69
   5  -3  -7  873.31   52.39
   5  -3  -7  986.30   46.90
   5   3  -7  886.51   56.09
   5   3  -7  992.90   59.69
   5   3  -7  849.91   45.90
  -5   3   7  962.90   46.70
  -4  -3   7 2113.19   81.69
   4  -3  -7 1997.30   88.79
   4  -3  -7 2261.97   91.89
   4   3  -7 2064.19   95.39
   4   3  -7 2099.09   94.39
   4   3  -7 2161.28   82.19
  -4   3   7 2102.19   79.09
  -4   3   7 2011.20   89.89
   3  -3  -7  371.06   36.90
  -3  -3   7  482.65   31.00
   3  -3  -7  531.15   39.70
   3   3  -7  524.65   48.00
   3   3  -7  496.05   31.30
   3   3  -7  492.85   29.70
   3   3  -7  541.85   48.50
  -3   3   7  489.25   44.80
  -3   3   7  528.15   29.90
   2  -3  -7  148.89   22.30
   2  -3  -7   87.09   18.70
  -2  -3   7   91.59   15.90
   2   3  -7  121.89   17.60
   2   3  -7  103.39   16.00
   2   3  -7  147.49   26.60
  -2   3   7  125.09   16.70
   2   3  -7  150.18   27.00
  -2   3   7   94.09   22.70
   1  -3  -7 1394.36   66.09
   1  -3  -7 1315.27   62.19
   1  -3  -7 1334.07   74.99
  -1  -3   7 1360.16   58.99
  -1   3   7 1323.87   55.09
   1   3  -7 1404.26   71.49
  -1   3   7 1418.76   71.79
   1   3  -7 1243.78   55.39
   1   3  -7 1245.08   68.79
   1   3  -7 1328.47   58.39
   0  -3  -7 1524.95   65.19
   0  -3  -7 1425.26   68.59
   0  -3  -7 1410.56   68.79
   0  -3   7 1415.46   62.19
   0   3  -7 1420.16   74.19
   0   3   7 1366.96   73.39
   0   3  -7 1508.35   74.19
   0   3  -7 1374.56   62.29
   0   3  -7 1411.76   60.09
   1  -3   7  614.34   38.30
  -1  -3  -7  750.62   44.60
  -1  -3  -7  662.73   38.70
  -1  -3  -7  643.64   44.70
   1  -3   7  626.74   38.60
  -1   3  -7  637.94   47.60
  -1   3  -7  631.44   37.00
  -1   3  -7  706.03   46.30
  -1   3  -7  695.23   40.30
   1   3   7  659.63   49.90
  -2  -3  -7   77.59   15.60
   2  -3   7   75.79   16.80
  -2  -3  -7   51.09   17.90
  -2  -3  -7   72.99   16.90
   2  -3   7   90.49   17.80
  -2   3  -7   83.19   17.50
  -2   3  -7   79.99   20.50
  -2   3  -7  100.29   20.80
   2   3   7  101.99   23.20
  -2   3  -7   82.09   16.60
   3  -3   7 1516.85   69.79
  -3  -3  -7 1331.47   70.49
  -3  -3  -7 1398.36   63.99
  -3  -3  -7 1431.46   61.89
  -3   3  -7 1398.56   68.49
  -3   3  -7 1471.45   72.89
   3   3   7 1327.77   65.49
   3   3   7 1365.96   78.29
  -3   3  -7 1373.46   65.59
  -3   3  -7 1448.76   81.19
  -4  -3  -7  964.90   49.20
   4  -3   7  993.60   57.09
  -4  -3  -7  980.40   48.70
  -4  -3  -7 1110.99   62.29
   4   3   7  866.61   53.59
  -4   3  -7 1002.10   66.19
   4   3   7  997.60   64.39
  -4   3  -7  946.61   57.39
   4   3   7 1017.00   48.70
  -5  -3  -7  316.57   40.00
  -5  -3  -7  317.07   24.60
   5  -3   7  277.47   36.50
  -5  -3  -7  315.57   30.50
  -5   3  -7  274.17   40.60
   5   3   7  401.46   48.30
   5   3   7  331.07   30.20
   5   3   7  323.57   37.00
  -5   3  -7  263.77   33.90
  -6  -3  -7  356.46   33.80
   6  -3   7  267.07   37.30
   6   3   7  330.37   41.20
  -6   3  -7  309.77   47.70
   6   3   7  324.07   45.80
  -6   3  -7  300.67   35.80
   7  -3   7  964.70   64.79
  -7  -3  -7 1018.30   52.69
  -7   3  -7 1013.10   73.89
   7   3   7 1110.99   67.19
  -7   3  -7  989.60   56.29
   7   3   7  824.82   65.39
   8  -3   7  626.94   61.99
  -8   3  -7  582.24   42.60
   8   3   7  561.44   61.39
  -8   3  -7  663.63   70.99
   8   3   7  567.04   58.49
   9  -3   7  127.09   32.20
  -9   3  -7   68.89   28.60
   9   3   7   70.89   26.80
   9   3   7   75.79   25.90
  10  -3   7   55.49   28.70
 -10   3  -7   44.70   29.30
  10   3   7    6.50   18.80
  10   3   7   44.20   20.90
  13  -4  -7   60.09   27.00
  13  -4  -7   62.49   26.60
  13   4  -7  106.99   28.90
  13   4  -7  155.68   34.40
  13   4  -7   86.49   27.00
  13   4  -7   54.99   25.10
  12  -4  -7   80.99   25.40
  12  -4  -7   96.79   30.20
  12   4  -7  132.79   29.60
  12   4  -7  105.49   28.20
  12   4  -7   81.59   24.20
  12   4  -7  128.99   31.10
  12   4  -7   96.29   25.90
  11  -4  -7  -20.30   13.80
  11  -4  -7    7.70   14.90
  11   4  -7    8.00   13.90
  11   4  -7  -24.60    8.70
  11   4  -7    1.50   13.60
  11   4  -7    1.60   11.10
  11   4  -7   12.30   16.20
  10  -4  -7  211.58   34.90
  10  -4  -7  277.77   39.80
  10   4  -7  313.07   36.90
  10   4  -7  198.68   33.90
  10   4  -7  226.18   35.50
  10   4  -7  234.68   38.70
  10   4  -7  206.08   35.30
   9  -4  -7  244.58   34.90
   9  -4  -7  224.08   36.70
   9   4  -7  264.97   36.30
   9   4  -7  140.69   27.40
   9   4  -7  172.38   31.90
   9   4  -7  205.78   29.40
   9   4  -7  241.78   38.00
   8  -4  -7   21.80   15.60
   8  -4  -7    3.70   13.30
   8   4  -7    6.80   11.40
   8   4  -7   24.70   13.10
   8   4  -7   24.80   12.40
   8   4  -7    3.30   10.30
   7  -4  -7  215.28   33.00
   7  -4  -7  209.38   29.60
   7  -4  -7  297.57   31.70
   7   4  -7  307.87   39.30
   7   4  -7  176.98   29.10
   7   4  -7  196.18   25.50
   7   4  -7  202.38   34.50
   6  -4  -7  265.37   31.00
   6  -4  -7  276.87   31.80
   6  -4  -7  263.97   33.60
  -6   4   7  235.78   30.50
  -6   4   7  308.57   38.30
   6   4  -7  292.77   28.50
   6   4  -7  245.48   33.10
   6   4  -7  303.87   41.10
   5  -4  -7   11.10   10.50
   5  -4  -7    5.30   11.90
   5  -4  -7    3.90    9.90
   5   4  -7   -3.60    7.20
   5   4  -7    5.60    7.40
  -5   4   7   11.10   15.10
  -5   4   7  -12.40    6.20
   5   4  -7   11.40   11.10
   4  -4  -7   64.39   17.20
   4   4  -7   45.30   17.10
   4   4  -7   56.29   12.80
   4   4  -7   57.79   15.60
  -4   4   7   50.19   18.50
  -4   4   7   54.59   15.30
   4   4  -7   70.69   19.50
   3  -4  -7  278.67   32.40
  -3  -4   7  276.47   25.20
   3   4  -7  298.37   38.60
   3   4  -7  281.17   30.10
   3   4  -7  256.67   35.20
  -3   4   7  237.18   33.00
   3   4  -7  277.87   25.00
  -3   4   7  290.17   29.10
   2  -4  -7  668.03   44.00
  -2  -4   7  644.64   35.30
   2   4  -7  612.74   55.69
  -2   4   7  608.84   47.50
  -2   4   7  657.63   38.50
   2   4  -7  610.14   38.50
   2   4  -7  579.74   45.10
   2   4  -7  652.73   35.30
  -1  -4   7  220.98   23.00
   1  -4  -7  214.08   29.00
   1  -4  -7  198.48   25.10
   1   4  -7  244.88   24.50
  -1   4   7  292.17   29.30
  -1   4   7  199.28   31.20
   1   4  -7  253.47   36.40
   1   4  -7  276.57   29.00
   1   4  -7  240.38   34.90
   0  -4  -7   35.10   12.50
   0  -4  -7    5.40   12.90
   0  -4   7   38.20   11.30
   0   4  -7   18.40   12.90
   0   4   7   21.80   14.40
   0   4   7   54.29   14.00
   0   4  -7   56.49   18.00
   0   4  -7   36.90   11.00
   0   4  -7   38.80   13.20
  -1  -4  -7   41.90   17.40
   1  -4   7   53.69   13.60
  -1  -4  -7   33.80   11.10
   1  -4   7   46.60   15.40
  -1   4  -7   55.39   14.90
  -1   4  -7   31.20   11.80
  -1   4  -7   56.29   21.20
   1   4   7   67.69   23.20
  -1   4  -7   54.99   19.90
   2  -4   7   38.60   13.90
  -2  -4  -7   42.20   16.20
  -2  -4  -7   36.90   11.40
   2  -4   7   62.99   18.30
  -2  -4  -7   55.09   17.40
   2   4   7   54.39   22.60
  -2   4  -7   31.90   14.80
  -2   4  -7   28.00   19.20
   3  -4   7   37.40   17.50
  -3  -4  -7   10.80   14.50
  -3  -4  -7   15.30    9.30
  -3  -4  -7   16.70   13.00
  -3   4  -7    6.80   13.50
  -3   4  -7   13.60   17.20
   3   4   7   -9.40   14.80
  -4  -4  -7   33.10   10.60
   4  -4   7   11.80   14.10
  -4  -4  -7   28.60   16.90
  -4  -4  -7   25.50   12.00
  -4   4  -7   18.80   15.20
  -4   4  -7   18.20   14.60
   4   4   7   12.30   19.30
  -5  -4  -7   88.99   26.50
   5  -4   7  105.19   26.00
  -5  -4  -7  147.89   18.00
   5   4   7  111.79   25.60
  -5   4  -7  118.89   31.50
  -5   4  -7  113.19   25.90
   5   4   7  169.18   35.20
   6  -4   7  120.89   27.80
   6   4   7   65.29   27.10
  -6   4  -7   95.69   30.70
  -6   4  -7   86.29   24.60
   7  -4   7   21.60   19.50
  -7   4  -7   -1.70   15.60
  -7   4  -7   -0.50   19.60
   7   4   7  -13.70   16.60
   7   4   7  -15.80   11.90
   8  -4   7   34.50   23.30
  -8   4  -7   45.60   20.80
   8   4   7   14.60   22.40
   8   4   7   70.59   24.20
  -8   4  -7   54.59   25.30
   9  -4   7  176.78   39.30
   9   4   7  143.59   34.30
  -9   4  -7  239.78   49.10
   9   4   7  214.78   42.50
  12  -5  -7  364.76   50.59
  12  -5  -7  433.46   55.99
  12   5  -7  524.45   61.89
  12   5  -7  464.35   49.80
  12   5  -7  464.15   57.79
  12   5  -7  516.45   57.79
  11  -5  -7  426.46   53.69
  11  -5  -7  323.27   45.60
  11   5  -7  356.46   49.00
  11   5  -7  347.47   41.20
  11   5  -7  436.06   49.80
  11   5  -7  355.66   51.79
  11   5  -7  304.57   46.60
  10  -5  -7   85.89   26.40
  10  -5  -7   69.89   24.10
  10   5  -7   77.69   25.20
  10   5  -7   76.49   20.40
  10   5  -7   61.59   23.00
  10   5  -7   67.39   21.60
  10   5  -7  159.48   33.70
   9  -5  -7  178.18   33.00
   9  -5  -7  141.79   30.10
   9   5  -7  149.69   34.30
   9   5  -7  151.08   31.10
   9   5  -7  156.48   25.40
   9   5  -7  157.78   29.50
   8  -5  -7  651.93   58.89
   8  -5  -7  758.52   54.19
   8   5  -7  671.03   65.59
   8   5  -7  766.12   44.60
   8   5  -7  661.23   50.09
   8   5  -7  603.84   60.39
   7  -5  -7  724.13   52.49
   7  -5  -7  840.02   54.19
   7   5  -7  675.53   65.49
   7   5  -7  724.73   42.00
   7   5  -7  749.23   52.49
  -7   5   7  717.53   48.60
   7   5  -7  746.23   57.89
   6  -5  -7  187.28   29.00
   6  -5  -7  119.59   23.90
   6   5  -7  163.68   29.40
   6   5  -7  207.88   23.10
  -6   5   7  198.68   30.60
   6   5  -7  207.28   35.20
   6   5  -7  224.48   36.10
   5  -5  -7  397.76   41.20
   5   5  -7  462.05   28.90
  -5   5   7  423.46   45.20
   5   5  -7  458.15   51.29
   5   5  -7  408.16   49.00
   5   5  -7  441.56   46.90
   4  -5  -7 2088.29   93.19
   4   5  -7 2160.18  100.19
  -4   5   7 2054.09   97.89
   4   5  -7 2209.18  106.29
   3  -5  -7  555.84   47.20
   3   5  -7  579.14   31.50
  -3   5   7  568.54   54.19
   3   5  -7  633.14   60.09
   3   5  -7  589.54   54.49
   2  -5  -7    9.50   12.90
  -2  -5   7    0.10    6.80
  -2   5   7    3.10   14.40
   2   5  -7   -2.90   11.40
   2   5  -7    4.80    6.90
   2   5  -7   11.80   16.30
  -1  -5   7  290.57   24.40
   1  -5  -7  255.07   29.00
   1  -5  -7  294.97   33.90
  -1   5   7  241.38   36.40
   1   5  -7  285.97   39.80
   1   5  -7  254.97   23.70
   1   5  -7  269.87   38.20
   0  -5   7 1339.47   55.99
   0  -5  -7 1328.17   59.19
   0  -5  -7 1328.37   68.09
   0   5  -7 1129.19   71.99
   0   5  -7 1256.27   75.69
   0   5  -7 1292.07   55.59
   0   5   7 1283.57   77.79
  -1  -5  -7  218.18   31.80
  -1  -5  -7  256.47   24.40
   1  -5   7  243.88   25.50
  -1   5  -7  206.88   36.50
  -1   5  -7  232.48   36.90
   1   5   7  255.37   39.10
  -2  -5  -7  256.67   22.50
  -2  -5  -7  232.38   32.40
   2  -5   7  295.47   29.70
   2  -5   7  253.97   34.40
   2   5   7  281.57   42.10
  -2   5  -7  244.88   40.40
  -2   5  -7  367.26   44.70
   3  -5   7  865.21   58.89
  -3  -5  -7  994.60   39.80
  -3  -5  -7 1024.10   61.89
  -3   5  -7  981.30   70.69
   3   5   7  870.41   65.49
  -3   5  -7  937.51   64.69
   4  -5   7  715.83   62.49
  -4  -5  -7  651.23   58.19
   4   5   7  654.43   66.89
  -4   5  -7  661.43   62.89
  -4   5  -7  597.44   64.09
   5  -5   7   78.79   25.70
  -5  -5  -7   45.40   20.40
  -5   5  -7   25.60   18.50
  -5   5  -7   53.19   26.80
   5   5   7   56.99   26.80
   6  -5   7   44.00   22.00
  -6   5  -7  119.29   28.70
  -6   5  -7   74.19   26.30
   6   5   7  112.29   33.70
   6   5   7   91.19   27.60
   7  -5   7  322.27   48.40
  -7   5  -7  334.27   54.09
   7   5   7  370.66   55.29
  -7   5  -7  415.16   49.60
   7   5   7  341.07   48.70
   8  -5   7  285.27   46.80
  -8   5  -7  168.88   34.90
  -8   5  -7  299.57   52.09
   8   5   7  266.27   48.00
   8   5   7  310.97   46.80
  11  -6  -7   19.30   21.80
  11  -6  -7  -32.80   15.10
  11   6  -7  -14.80   14.60
  11   6  -7   -5.60   16.20
  11   6  -7  -13.60   19.60
  10  -6  -7  248.38   40.10
  10  -6  -7  284.87   45.20
  10   6  -7  294.97   46.70
  10   6  -7  244.68   45.40
   9  -6  -7  163.68   33.40
   9  -6  -7  109.89   27.60
   9   6  -7  152.28   35.10
   9   6  -7  120.19   27.70
   9   6  -7  115.09   29.90
   8  -6  -7   -7.20   12.50
   8  -6  -7   -8.90   12.40
   8   6  -7   -3.60   13.10
  -8   6   7   12.20   13.80
   8   6  -7  -13.20   10.80
   8   6  -7   47.30   21.70
   7  -6  -7  129.59   27.30
   7  -6  -7  203.38   33.40
   7   6  -7  133.99   32.80
   7   6  -7  175.48   38.10
  -7   6   7  164.48   29.60
   7   6  -7  110.19   26.50
   6  -6  -7  133.39   26.90
   6   6  -7  131.99   33.90
   6   6  -7  149.79   27.90
  -6   6   7  171.08   30.10
   6   6  -7  177.88   34.50
   5  -6  -7  184.58   29.70
   5   6  -7  162.78   34.50
  -5   6   7  206.18   35.50
   5   6  -7  176.18   30.80
   5   6  -7  153.68   33.50
   4  -6  -7   20.60   14.70
   4   6  -7   13.80   18.70
   4   6  -7   21.60   15.30
  -4   6   7   11.00   15.50
   4   6  -7   -2.90   13.50
   3  -6  -7  172.38   27.70
  -3   6   7  228.88   39.10
   3   6  -7  148.49   32.00
   3   6  -7  161.38   32.20
   3   6  -7  213.58   35.40
   3   6  -7  131.49   22.10
   2  -6  -7  205.48   29.60
   2   6  -7  254.07   40.90
   2   6  -7  247.58   38.90
  -2   6   7  212.58   37.00
   2   6  -7  201.28   35.20
   1  -6  -7  102.39   19.30
   1  -6  -7  138.09   24.80
  -1   6   7  104.69   30.10
   1   6  -7  111.19   28.10
   1   6  -7  144.69   33.00
   1   6  -7  124.89   28.50
   0  -6  -7  161.08   21.50
   0  -6  -7  141.59   25.30
   0   6  -7  117.19   29.40
   0   6   7  200.98   38.50
   0   6  -7  179.78   33.80
  -1  -6  -7  501.95   47.50
  -1  -6  -7  500.95   29.40
   1   6   7  550.54   62.29
  -1   6  -7  459.95   54.89
  -1   6  -7  497.25   56.99
  -2  -6  -7  344.97   40.70
  -2   6  -7  317.77   46.30
   2   6   7  302.77   46.30
  -2   6  -7  355.96   50.29
   3  -6   7  155.18   32.10
  -3  -6  -7  104.99   25.50
   3   6   7  175.28   38.30
  -3   6  -7  147.69   33.30
  -3   6  -7  148.89   32.10
  -4  -6  -7    2.10   14.90
   4  -6   7   -9.10   15.10
   4   6   7   -4.70   20.00
  -4   6  -7   15.90   19.60
  -4   6  -7  -14.10   16.10
   5  -6   7   38.80   22.80
  -5   6  -7   95.49   32.40
   5   6   7   69.09   25.70
  -5   6  -7   99.29   29.20
   6  -6   7   93.19   29.80
   6   6   7  134.69   36.40
  -6   6  -7   77.09   27.60
  -6   6  -7   53.99   30.50
   7  -6   7   87.09   32.90
   7   6   7   22.30   26.70
  -7   6  -7   21.80   22.90
   7   6   7   39.60   24.70
  -7   6  -7   10.00   20.60
   9  -7  -7   12.20   19.80
   9  -7  -7   23.40   19.90
   9   7  -7   64.19   25.60
   9   7  -7   85.39   32.80
   8  -7  -7  215.68   35.50
   8   7  -7  400.16   57.59
   8   7  -7  340.77   52.39
   7  -7  -7  295.87   40.50
   7   7  -7  299.27   48.70
  -7   7   7  302.67   40.20
   7   7  -7  238.98   36.50
   7   7  -7  315.67   50.79
   6  -7  -7   52.59   22.10
   6   7  -7   28.90   17.50
   6   7  -7   72.99   27.10
  -6   7   7  102.69   26.90
   6   7  -7   74.19   28.00
   5  -7  -7  383.06   41.70
  -5   7   7  337.07   46.30
   5   7  -7  360.86   51.49
   5   7  -7  394.86   47.90
   5   7  -7  412.46   57.99
   4  -7  -7  533.15   48.50
   4   7  -7  523.85   54.49
   4   7  -7  468.35   60.39
  -4   7   7  559.94   59.49
   4   7  -7  522.55   61.59
   3  -7  -7  187.08   29.40
  -3   7   7  230.18   40.80
   3   7  -7  172.78   38.80
   3   7  -7  265.67   40.10
   3   7  -7  231.88   42.40
   2  -7  -7   40.60   17.20
  -2   7   7   58.79   25.80
   2   7  -7    7.30   17.70
   2   7  -7   29.90   19.70
   2   7  -7   26.00   21.90
   1  -7  -7  490.45   47.10
   1   7  -7  562.14   64.69
  -1   7   7  542.75   61.19
   1   7  -7  539.25   58.69
   1   7  -7  439.36   56.89
   0  -7  -7  711.23   50.19
   0   7  -7  707.33   71.39
   0   7   7  884.51   81.39
   0   7  -7  722.13   73.99
   0   7  -7  789.32   74.79
  -1  -7  -7  428.46   44.60
  -1   7  -7  494.25   61.69
  -1   7  -7  465.15   57.99
   1   7   7  417.36   57.59
  -1   7  -7  407.76   53.49
  -2  -7  -7   54.89   20.50
   2   7   7   78.59   26.60
  -2   7  -7   49.80   24.30
  -2   7  -7   35.30   19.40
  -2   7  -7   28.80   19.00
  -3  -7  -7  353.66   43.60
  -3   7  -7  297.27   45.60
  -3   7  -7  306.87   49.99
   3   7   7  294.37   51.79
  -3   7  -7  276.67   48.10
   4  -7   7  230.08   41.00
  -4  -7  -7  255.57   37.90
  -4   7  -7  253.67   44.90
  -4   7  -7  248.58   47.90
   4   7   7  242.78   47.80
  -4   7  -7  209.28   38.40
   5  -7   7   34.40   24.40
  -5   7  -7   71.59   31.40
   5   7   7   45.10   26.00
  -5   7  -7   44.10   25.60
  -5   7  -7   57.99   25.60
   7  -8  -7   98.89   26.90
   7   8  -7  107.09   34.10
   6  -8  -7  307.77   40.20
   6   8  -7  325.97   54.59
   6   8  -7  349.87   55.29
  -6   8   7  386.06   51.19
   5  -8  -7  144.09   28.00
   5   8  -7  222.48   43.20
  -5   8   7  197.48   39.80
   5   8  -7  228.78   39.10
   5   8  -7  145.49   38.80
   4  -8  -7  -11.60   11.40
   4   8  -7   -6.60   17.40
   4   8  -7   -3.80   14.10
  -4   8   7  -14.30   16.80
   4   8  -7   -2.60   19.00
   3  -8  -7   62.89   20.90
  -3   8   7   95.59   30.40
   3   8  -7  150.68   39.80
   3   8  -7   76.29   29.50
   3   8  -7   65.19   24.90
   2  -8  -7  335.57   38.90
   2   8  -7  321.47   51.59
   2   8  -7  455.55   56.99
  -2   8   7  315.57   50.29
   2   8  -7  430.46   59.39
   1  -8  -7   80.79   22.00
   1   8  -7   95.29   30.70
  -1   8   7   42.70   26.30
   1   8  -7   21.10   23.90
   1   8  -7   67.89   26.60
   0  -8  -7  -22.70   12.60
   0   8  -7  -21.80   16.00
   0   8   7   -7.70   14.00
   0   8  -7   -7.60   16.30
   0   8  -7  -22.40   14.80
  -1  -8  -7  134.79   31.80
  -1   8  -7  173.48   42.30
   1   8   7  142.99   39.90
  -1   8  -7  192.78   39.60
  -1   8  -7  135.19   35.60
   2   8   7   84.89   35.00
  -2   8  -7  201.38   39.90
  -2   8  -7  172.98   40.10
  -2   8  -7  151.28   39.50
  -3   8  -7  -20.50   18.70
  -3   8  -7  -16.20   14.80
   3   8   7  -17.90   21.50
  -3   8  -7    2.40   22.00
  14   0  -8   63.19   25.00
  14   0  -8   52.59   25.70
  13   0  -8  396.16   52.99
  13   0  -8  383.56   47.40
  12   0  -8 1313.27   73.89
  12   0  -8 1182.08   77.99
  11   0  -8 1325.47   71.09
  11   0  -8 1281.27   77.89
  10   0  -8   13.80   16.80
  10   0  -8    2.60   10.10
   9   0  -8  443.26   34.00
   9   0  -8  455.45   47.50
   8   0  -8  604.24   37.40
   8   0  -8  660.33   47.90
   7   0  -8 2595.74  108.29
   7   0  -8 2548.55   92.89
   6   0  -8  608.94   31.00
   6   0  -8  655.43   44.60
   6   0  -8  738.13   50.89
   5   0  -8  478.05   41.70
   5   0  -8  423.46   20.60
   5   0  -8  401.66   41.80
   4   0  -8 2660.23  110.99
   4   0  -8 2654.93  116.69
   4   0  -8 2610.44  104.39
   3   0  -8  936.01   52.29
   3   0  -8  996.80   57.69
   2   0  -8  111.19   21.80
   2   0  -8  159.78   22.50
  -1   0   8 1246.28   73.59
   1   0  -8 1253.97   66.19
   1   0  -8 1358.76   63.59
   0   0  -8 1350.96   64.99
   0   0   8 1254.97   42.30
   0   0  -8 1147.49   63.99
  -1   0  -8  225.78   29.90
  -1   0  -8  249.58   30.80
   1   0   8  203.78   17.80
  -2   0  -8  528.95   40.00
  -2   0  -8  396.96   40.00
   2   0   8  521.05   29.50
   3   0   8 1181.58   53.09
  -3   0  -8 1017.10   61.69
  -3   0  -8 1035.60   61.69
  -3   0  -8 1090.39   54.99
   4   0   8 1622.84   71.29
  -4   0  -8 1600.14   81.39
  -4   0  -8 1532.35   67.59
  -4   0  -8 1524.35   80.19
   5   0   8  911.01   53.89
  -5   0  -8 1072.39   64.49
  -5   0  -8  944.71   47.90
  -5   0  -8 1018.50   63.89
   6   0   8  251.77   34.50
  -6   0  -8  215.08   22.90
  -6   0  -8  229.68   37.20
   7   0   8 1319.87   73.09
  -7   0  -8 1200.38   74.99
   8   0   8  393.66   47.40
  -8   0  -8  384.06   48.80
   9   0   8  -14.40   14.00
  -9   0  -8  -16.10   15.10
  10   0   8  102.69   31.40
 -10   0  -8  160.58   38.40
  14  -1  -8  -28.50   16.70
  14  -1  -8  -13.10   12.60
  14   1  -8  -14.80   10.20
  14   1  -8    5.10   18.00
  13  -1  -8   12.90   15.50
  13  -1  -8   24.60   16.80
  13   1  -8   -1.30   17.30
  13   1  -8   -2.80   12.80
  12  -1  -8    7.70   12.80
  12  -1  -8   -2.50   12.30
  12   1  -8   19.40   13.80
  12   1  -8   10.40   17.40
  12   1  -8   20.30   14.30
  11  -1  -8   15.40   13.80
  11  -1  -8   31.60   15.00
  11   1  -8   -2.60   10.80
  11   1  -8    6.60   13.00
  11   1  -8   10.40   16.00
  10  -1  -8   30.60   19.50
  10  -1  -8   56.99   17.40
  10   1  -8   15.40   16.90
  10   1  -8    7.40    9.90
   9  -1  -8   -8.00    7.10
   9  -1  -8    3.60   10.30
   9  -1  -8    1.30    8.80
   9   1  -8  -15.60    5.10
   9   1  -8   36.80   17.70
   8  -1  -8  122.49   19.60
   8  -1  -8  110.79   21.90
   8  -1  -8  151.68   26.80
   8   1  -8   99.79   18.00
   8   1  -8  120.79   26.70
   8   1  -8  166.68   27.50
  -8   1   8  110.69   18.90
   7  -1  -8   13.70   13.30
   7  -1  -8   -5.50    8.50
   7  -1  -8    8.40    7.90
   7   1  -8    7.70   12.60
   7   1  -8   16.40   12.10
   7   1  -8   12.80    8.20
  -7   1   8   21.50    9.70
   6  -1  -8   21.20    8.00
   6  -1  -8    3.50    9.10
   6  -1  -8    5.10   10.10
   6   1  -8   10.80    9.20
   6   1  -8   -2.90    5.90
   6   1  -8   12.50   12.30
   5  -1  -8  142.79   25.20
   5  -1  -8  108.09   22.10
   5  -1  -8  163.28   14.10
   5  -1  -8  109.79   21.70
   5   1  -8  143.69   14.40
   5   1  -8  166.38   27.80
   5   1  -8  128.79   21.10
   4  -1  -8  121.69   23.10
   4  -1  -8  101.09   21.40
   4  -1  -8  102.29   22.10
   4   1  -8  105.09    9.70
   4   1  -8   90.49   22.70
   4   1  -8  105.09   20.40
   3  -1  -8  214.28   30.70
   3  -1  -8  202.78   27.70
  -3  -1   8  230.28   27.30
   3   1  -8  198.58   28.80
   3   1  -8  225.28    9.30
   3   1  -8  237.38   28.20
   3   1  -8  246.68    9.50
   2  -1  -8  223.68   29.30
   2  -1  -8  212.98   27.90
  -2  -1   8  245.48   28.50
   2   1  -8  201.48   26.10
   2   1  -8  198.28   28.60
  -1  -1   8   99.09   20.00
   1  -1  -8  133.99   23.60
   1  -1  -8  105.79   21.00
   1   1  -8  156.98   26.10
   1   1  -8  173.08   24.70
   1   1  -8  126.09    8.30
   0  -1  -8   61.69   18.50
   0  -1  -8   30.30   14.40
   0  -1   8   32.30    7.60
   0   1   8   44.60    7.30
   0   1  -8   20.40   11.70
   0   1   8   55.49   15.50
   0   1  -8   34.70    7.10
   0   1  -8   36.90   14.40
  -1  -1  -8   19.70   13.90
   1  -1   8   16.80    8.10
  -1  -1  -8   13.80   12.40
  -1   1  -8   18.70    7.70
   1   1   8   17.30    7.70
  -1   1  -8   20.90   12.60
  -1   1  -8    0.00   12.70
   1   1   8   10.40   10.80
  -1   1  -8   10.30    9.70
   2  -1   8   29.70   10.00
  -2  -1  -8   47.00   16.90
  -2  -1  -8   29.50   13.40
   2   1   8   23.50   13.20
  -2   1  -8   25.70   12.60
  -2   1  -8   37.00   10.50
  -2   1  -8   14.40   14.50
   2   1   8   27.90   10.00
  -2   1  -8   48.60   16.20
  -3  -1  -8   90.79   21.60
  -3  -1  -8   99.49   22.90
   3  -1   8   83.09   17.10
  -3   1  -8   71.69   21.60
  -3   1  -8   59.39   13.50
   3   1   8   80.09   15.70
  -3   1  -8   78.79   18.90
  -3   1  -8   67.79   17.70
  -4  -1  -8   26.10   16.40
  -4  -1  -8    1.50   12.30
   4  -1   8    9.10   11.20
  -4   1  -8    2.90    8.90
  -4   1  -8   -7.00   12.40
  -4   1  -8   -4.80    8.20
   4   1   8    5.40   10.20
  -4   1  -8   15.90   10.70
  -5  -1  -8   31.80   11.40
  -5  -1  -8   -3.70   10.40
  -5  -1  -8   24.70   16.20
   5  -1   8   50.19   16.50
  -5   1  -8   42.00   20.40
   5   1   8   21.30   13.70
  -5   1  -8   26.40   12.50
  -6  -1  -8   27.30    9.70
   6  -1   8   41.80   16.70
  -6  -1  -8   27.60   16.70
  -6   1  -8   40.00   21.50
   6   1   8   17.60   14.90
  -6   1  -8   28.80   12.20
   7  -1   8   61.59   21.10
  -7  -1  -8   44.20   19.60
  -7   1  -8   80.49   16.50
   7   1   8   59.39   20.20
  -7   1  -8   39.00   21.50
  -8  -1  -8   -5.10   14.20
   8  -1   8    5.90   16.00
  -8   1  -8    2.30   17.70
   8   1   8   13.60   16.20
   9  -1   8  -13.70   13.40
  -9  -1  -8   24.40   19.30
   9   1   8  -11.40   14.00
  -9   1  -8  -12.90   16.60
  10  -1   8    9.60   17.80
  10   1   8    6.70   18.80
 -10   1  -8   -2.80   21.80
  13  -2  -8   81.69   25.70
  13  -2  -8   39.80   23.50
  13   2  -8   36.70   18.80
  13   2  -8   46.40   22.00
  13   2  -8   62.79   25.80
  13   2  -8   18.80   18.80
  12  -2  -8  828.52   58.59
  12  -2  -8  989.00   69.89
  12   2  -8  670.63   68.99
  12   2  -8  847.72   59.59
  12   2  -8  789.02   68.89
  12   2  -8  919.21   63.09
  12   2  -8  882.61   57.59
  11  -2  -8  673.33   50.49
  11  -2  -8  633.24   63.19
  11   2  -8  580.24   61.39
  11   2  -8  682.53   50.39
  11   2  -8  667.83   61.89
  11   2  -8  724.53   51.59
  10  -2  -8   46.70   17.10
  10  -2  -8   53.09   19.30
  10   2  -8   36.20   18.50
  10   2  -8   24.70   15.10
  10   2  -8   31.00   18.50
  10   2  -8   42.90   16.40
   9  -2  -8  359.26   36.20
   9  -2  -8  426.66   32.50
   9  -2  -8  330.37   41.30
   9   2  -8  364.66   37.20
   9   2  -8  322.77   38.80
   9   2  -8  381.16   45.60
   8  -2  -8 1059.79   55.69
   8  -2  -8 1075.69   54.19
   8  -2  -8 1140.39   65.39
   8   2  -8 1123.59   55.39
   8   2  -8 1056.39   65.79
   8   2  -8  962.10   58.59
  -8   2   8 1065.09   54.09
   7  -2  -8  397.66   42.60
   7  -2  -8  398.06   28.60
   7  -2  -8  411.06   39.00
   7   2  -8  408.36   44.70
   7   2  -8  382.46   33.80
   7   2  -8  431.06   39.50
  -7   2   8  359.16   32.30
   6  -2  -8   54.59   18.90
   6  -2  -8   60.09   17.40
   6  -2  -8   87.39   14.10
   6   2  -8   64.39   17.20
  -6   2   8   81.99   14.50
   6   2  -8   67.39   13.60
   6   2  -8   68.39   20.40
   5  -2  -8  996.90   56.19
   5  -2  -8  999.70   42.10
   5  -2  -8 1005.00   57.39
   5   2  -8  965.50   51.89
   5   2  -8  843.72   57.19
  -5   2   8  951.40   41.60
  -4  -2   8 2381.66   96.69
   4  -2  -8 2659.83  107.89
   4  -2  -8 2453.25  103.39
   4   2  -8 2383.86  106.99
   4   2  -8 2480.75   97.69
   4   2  -8 2497.85   84.99
  -4   2   8 2571.54   83.79
  -3  -2   8  744.03   42.80
   3  -2  -8  820.72   49.20
   3  -2  -8  680.93   47.10
   3   2  -8  734.63   51.19
   3   2  -8  615.44   40.10
   3   2  -8  750.32   50.99
   3   2  -8  692.83   31.60
  -3   2   8  766.42   30.50
   2  -2  -8    3.10   11.60
  -2  -2   8   -5.20    7.40
   2  -2  -8    5.50   13.00
   2   2  -8   11.50   13.10
   2   2  -8    6.60    5.40
   2   2  -8   -4.50    7.30
   2   2  -8   -0.80    9.20
  -2   2   8    3.40    4.70
   1  -2  -8 1433.16   69.39
  -1  -2   8 1406.06   64.49
   1  -2  -8 1382.26   67.59
   1   2  -8 1237.78   71.19
  -1   2   8 1397.26   50.19
  -1   2   8 1371.86   72.49
   1   2  -8 1457.75   65.19
   1   2  -8 1427.96   52.39
   1   2  -8 1322.07   69.89
   0  -2  -8 2234.78   92.49
   0  -2   8 2117.09   98.49
   0  -2  -8 2202.88   94.79
   0   2  -8 2334.17  102.79
   0   2  -8 2315.47   79.39
   0   2   8 2219.38   77.39
   0   2   8 2184.38  101.29
   0   2  -8 2178.18   90.99
   0   2  -8 2222.08   97.49
  -1  -2  -8  559.44   40.00
  -1  -2  -8  563.24   48.30
   1  -2   8  580.94   32.80
  -1   2  -8  632.44   43.90
  -1   2  -8  662.13   42.30
  -1   2  -8  577.44   32.30
   1   2   8  612.14   32.00
   1   2   8  474.55   48.50
  -1   2  -8  535.35   51.59
   2  -2   8   -7.40    7.70
  -2  -2  -8    1.00   13.40
  -2  -2  -8   -6.60    9.60
  -2   2  -8   12.50    8.70
   2   2   8   -2.40    7.30
  -2   2  -8  -12.30   12.10
   2   2   8   -8.60    8.60
  -2   2  -8   10.10   11.90
  -2   2  -8   -3.40    9.70
   2   2   8   12.40   15.50
  -3  -2  -8  633.34   54.39
  -3  -2  -8  679.53   41.40
  -3  -2  -8  683.13   44.20
   3  -2   8  642.54   41.10
   3   2   8  600.64   38.60
  -3   2  -8  623.74   45.50
  -3   2  -8  748.93   46.80
  -3   2  -8  675.63   40.20
   3   2   8  635.14   50.19
  -3   2  -8  585.64   56.79
   3   2   8  683.33   42.90
   4  -2   8 1726.73   78.59
  -4  -2  -8 1803.02   80.89
  -4  -2  -8 1754.92   88.39
  -4  -2  -8 1697.63   71.89
  -4   2  -8 1708.63   84.69
  -4   2  -8 1679.23   79.29
   4   2   8 1825.12   91.99
   4   2   8 1751.32   77.49
  -4   2  -8 1834.72   94.49
   4   2   8 1568.04   75.99
   5  -2   8  237.48   31.30
  -5  -2  -8  220.38   35.70
  -5  -2  -8  268.67   26.10
  -5  -2  -8  227.98   31.30
   5   2   8  209.08   29.40
  -5   2  -8  283.77   42.70
   5   2   8  243.08   38.90
   5   2   8  229.58   34.40
  -5   2  -8  293.57   33.20
  -6  -2  -8  615.84   45.10
   6  -2   8  565.24   52.99
  -6  -2  -8  496.15   28.30
  -6   2  -8  489.85   37.90
   6   2   8  550.24   51.39
   6   2   8  519.25   57.29
  -6   2  -8  524.35   60.29
  -7  -2  -8 1165.28   65.39
   7  -2   8 1096.09   68.79
  -7   2  -8 1194.48   59.09
   7   2   8 1127.49   74.29
  -7   2  -8 1117.99   78.09
   7   2   8 1095.09   67.59
   8  -2   8  464.25   52.39
  -8  -2  -8  459.25   47.60
  -8   2  -8  474.05   58.79
   8   2   8  444.46   54.69
   8   2   8  530.25   55.49
   9  -2   8   54.99   24.20
  -9   2  -8   28.00   25.00
   9   2   8   71.09   25.20
   9   2   8   13.50   19.30
  13  -3  -8   52.89   26.90
  13  -3  -8   48.50   22.90
  13   3  -8   55.09   24.50
  13   3  -8   54.69   22.60
  13   3  -8   32.10   19.30
  13   3  -8   96.99   30.90
  13   3  -8   32.10   20.90
  12  -3  -8   52.99   21.70
  12  -3  -8   15.60   17.00
  12   3  -8   39.30   20.00
  12   3  -8   44.10   18.40
  12   3  -8   26.30   17.40
  12   3  -8   21.30   19.30
  12   3  -8   11.40   17.20
  11  -3  -8   18.90   16.40
  11  -3  -8   22.60   16.90
  11   3  -8    7.60   13.10
  11   3  -8    6.80   14.60
  11   3  -8   22.30   14.80
  11   3  -8   -9.30   12.20
  11   3  -8   10.90   16.60
  10  -3  -8   25.20   14.40
  10  -3  -8   49.50   22.70
  10   3  -8   51.19   21.20
  10   3  -8   45.60   17.90
  10   3  -8    3.20   14.80
  10   3  -8   64.79   19.20
  10   3  -8   42.70   18.10
   9  -3  -8  217.08   29.60
   9  -3  -8  262.77   38.40
   9   3  -8  173.98   31.40
   9   3  -8  214.48   36.50
   9   3  -8  266.67   33.20
   9   3  -8  174.98   27.90
   9   3  -8  185.28   32.80
   8  -3  -8   23.00   13.00
   8  -3  -8   17.00   15.80
   8  -3  -8    2.80    9.80
   8   3  -8   11.70   11.70
   8   3  -8    1.10    8.60
   8   3  -8   30.70   14.50
   8   3  -8   10.30   11.70
   7  -3  -8  515.15   37.10
   7  -3  -8  432.26   44.40
   7   3  -8  391.66   37.90
   7   3  -8  369.26   43.60
   7   3  -8  426.06   49.30
  -7   3   8  448.76   33.40
   6  -3  -8  164.28   27.90
   6  -3  -8  178.38   22.20
   6  -3  -8  215.08   33.70
   6   3  -8  129.99   28.20
   6   3  -8  203.78   25.70
   6   3  -8  191.58   31.50
  -6   3   8  186.48   23.30
   5  -3  -8   53.89   18.10
   5   3  -8   61.49   20.30
   5   3  -8   81.69   16.60
   5   3  -8   24.40   14.10
  -5   3   8   59.59   13.70
   4  -3  -8    4.20   13.40
  -4  -3   8    7.20    9.40
   4   3  -8   -1.90    5.70
   4   3  -8    3.00   10.30
   4   3  -8   14.10   11.50
  -4   3   8   -2.90   11.50
   4   3  -8    0.20    7.60
  -4   3   8   11.40    8.00
  -3  -3   8   90.39   16.90
   3  -3  -8   67.99   18.00
   3  -3  -8   71.79   19.80
  -3   3   8   50.29   18.40
   3   3  -8   55.99   18.20
   3   3  -8   64.79   12.80
   3   3  -8   65.99   14.80
  -3   3   8   77.09   13.20
   3   3  -8   29.60   17.00
   2  -3  -8   -2.70    8.60
   2  -3  -8    5.50   10.70
  -2  -3   8    4.40    8.00
  -2   3   8   -3.80   13.00
  -2   3   8   -5.90    5.80
   2   3  -8    3.50    7.70
   2   3  -8   -5.50   12.80
   2   3  -8    0.00   12.70
   2   3  -8   -4.50    5.90
  -1  -3   8  177.88   23.20
   1  -3  -8  166.08   25.30
   1  -3  -8  161.68   24.20
  -1   3   8  165.08   18.70
   1   3  -8  201.78   24.20
   1   3  -8  183.98   30.80
   1   3  -8  153.18   18.90
  -1   3   8  186.68   29.80
   1   3  -8  143.99   27.80
   0  -3  -8    8.00   13.20
   0  -3  -8    3.80   10.90
   0  -3   8   -9.10    7.40
   0   3  -8    1.10   10.30
   0   3  -8    0.60    6.80
   0   3   8   13.40   12.70
   0   3  -8   13.00   10.80
   0   3  -8   -5.80   11.10
  -1  -3  -8   69.59   22.00
  -1  -3  -8   65.49   17.40
  -1  -3  -8   52.09   19.10
   1  -3   8   74.99   17.10
  -1   3  -8   84.09   23.90
  -1   3  -8   82.29   17.40
  -1   3  -8   89.39   16.60
  -1   3  -8   74.99   19.40
   1   3   8  108.09   27.00
  -2  -3  -8  162.88   23.50
   2  -3   8  248.28   27.70
  -2  -3  -8  190.58   30.50
  -2  -3  -8  183.28   26.80
  -2   3  -8  184.18   24.30
   2   3   8  215.58   25.30
  -2   3  -8  147.79   30.30
   2   3   8  120.89   27.50
  -2   3  -8  185.38   30.60
  -2   3  -8  203.08   27.90
  -3  -3  -8   21.80   12.60
  -3  -3  -8   27.10   14.70
   3  -3   8   45.30   16.70
  -3  -3  -8   28.40   16.80
   3   3   8   37.70   14.90
  -3   3  -8   22.60   18.40
   3   3   8   34.90   19.70
  -3   3  -8   28.10   15.40
  -3   3  -8   28.00   14.70
  -4  -3  -8    2.60   10.60
   4  -3   8   14.90   14.80
  -4  -3  -8   -3.90   13.10
  -4  -3  -8  -10.50    7.90
   4   3   8    8.80   11.60
   4   3   8  -10.30    8.60
  -4   3  -8    1.20   12.40
  -4   3  -8    8.30   14.70
  -5  -3  -8   63.39   17.70
  -5  -3  -8   76.69   24.30
   5  -3   8   59.19   19.60
   5   3   8   63.39   18.80
   5   3   8   86.59   27.80
  -5   3  -8   46.30   23.90
  -5   3  -8   22.50   15.80
  -6  -3  -8    5.30   11.50
   6  -3   8   15.30   16.30
  -6   3  -8  -13.90   16.10
   6   3   8   29.90   22.60
   6   3   8   -5.30   13.20
  -6   3  -8   12.50   15.30
   7  -3   8   11.40   18.20
  -7  -3  -8   -9.20   13.60
  -7   3  -8    5.90   19.80
  -7   3  -8   15.10   14.70
   7   3   8   20.50   17.20
   7   3   8  -15.80   14.60
   8  -3   8   31.50   21.20
   8   3   8   32.60   19.80
  -8   3  -8   64.29   28.40
   8   3   8   48.30   24.70
   9  -3   8  220.68   40.60
   9   3   8  215.88   41.20
   9   3   8  193.68   38.20
  -9   3  -8  176.18   39.50
  12  -4  -8  460.35   57.79
  12  -4  -8  594.34   59.89
  12   4  -8  531.95   57.99
  12   4  -8  468.15   55.49
  12   4  -8  374.16   47.60
  12   4  -8  447.96   54.29
  12   4  -8  492.85   55.59
  11  -4  -8  602.54   58.49
  11  -4  -8  611.04   63.19
  11   4  -8  593.34   61.39
  11   4  -8  642.84   65.19
  11   4  -8  555.94   56.09
  11   4  -8  584.64   55.49
  11   4  -8  561.04   59.49
  10  -4  -8  105.99   29.10
  10  -4  -8   68.89   22.60
  10   4  -8  125.09   29.30
  10   4  -8   81.19   24.10
  10   4  -8  134.49   27.30
  10   4  -8  112.09   26.60
  10   4  -8  152.98   32.70
   9  -4  -8  331.67   39.90
   9  -4  -8  302.07   40.80
   9   4  -8  263.27   36.80
   9   4  -8  291.77   43.00
   9   4  -8  293.47   40.90
   9   4  -8  275.57   34.00
   9   4  -8  282.87   41.70
   8  -4  -8  628.14   45.40
   8  -4  -8  647.34   58.39
   8   4  -8  575.14   57.19
   8   4  -8  642.54   61.99
   8   4  -8  639.34   42.60
   8   4  -8  585.44   59.59
   7  -4  -8  646.14   57.49
   7  -4  -8  695.03   44.90
   7   4  -8  646.04   42.50
   7   4  -8  687.53   53.09
   7   4  -8  741.23   53.79
   6  -4  -8   12.20   11.50
   6  -4  -8   16.20   15.60
   6   4  -8  -13.80    8.10
  -6   4   8    8.50    9.60
   6   4  -8    0.10    8.30
   6   4  -8   14.60   14.30
   5  -4  -8  679.73   47.40
  -5   4   8  643.54   40.20
  -5   4   8  740.83   50.79
   5   4  -8  660.73   50.99
   5   4  -8  627.84   38.60
   5   4  -8  683.83   52.19
   4  -4  -8 1496.35   74.59
   4   4  -8 1447.06   80.69
  -4   4   8 1477.45   65.49
   4   4  -8 1407.56   79.09
   4   4  -8 1487.45   66.79
  -4   4   8 1572.94   79.39
   4   4  -8 1511.15   65.19
  -3  -4   8 1269.47   56.49
   3  -4  -8 1154.58   63.69
   3   4  -8 1168.68   56.59
   3   4  -8 1358.46   74.29
  -3   4   8 1233.08   69.49
   3   4  -8 1183.78   69.89
  -3   4   8 1120.69   54.79
   3   4  -8 1166.38   55.09
  -2  -4   8   -1.80    7.70
   2  -4  -8    1.40   10.80
   2  -4  -8  -11.90   11.70
  -2   4   8   -1.20    8.50
  -2   4   8  -34.50   11.00
   2   4  -8  -10.50    7.40
   2   4  -8   13.00    9.40
   2   4  -8   -1.40    6.70
   2   4  -8   -3.90   13.70
  -1  -4   8  544.55   35.10
   1  -4  -8  521.35   46.90
   1  -4  -8  483.35   37.00
   1   4  -8  541.95   52.59
   1   4  -8  578.04   35.70
  -1   4   8  587.24   57.19
   1   4  -8  547.05   35.50
  -1   4   8  556.74   35.70
   1   4  -8  517.75   53.19
   0  -4   8 1456.65   65.59
   0  -4  -8 1441.46   67.29
   0  -4  -8 1414.96   74.49
   0   4  -8 1494.95   83.39
   0   4  -8 1346.37   65.49
   0   4  -8 1574.74   81.99
   0   4   8 1545.85   66.09
   0   4  -8 1485.45   66.39
   0   4   8 1554.54   85.09
  -1  -4  -8  315.07   30.70
  -1  -4  -8  273.77   35.30
   1  -4   8  305.87   31.00
   1   4   8  330.57   44.30
  -1   4  -8  259.27   30.00
  -1   4  -8  316.17   43.50
  -1   4  -8  233.58   36.60
  -1   4  -8  326.67   33.50
  -2  -4  -8   99.29   24.10
  -2  -4  -8   70.49   15.80
   2  -4   8  100.09   20.80
  -2   4  -8   83.49   25.00
  -2   4  -8   85.39   19.90
  -2   4  -8   85.29   24.40
   2   4   8  114.59   30.20
  -3  -4  -8  752.52   41.80
  -3  -4  -8  687.53   60.39
   3  -4   8  765.82   51.19
   3   4   8  701.83   68.89
  -3   4  -8  858.81   62.89
  -3   4  -8  755.32   55.49
  -4  -4  -8  770.12   64.89
  -4  -4  -8  832.32   43.00
   4  -4   8  823.72   54.69
  -4   4  -8  771.12   73.49
   4   4   8  692.53   49.90
  -4   4  -8  752.92   55.19
   4   4   8  582.34   62.69
   5  -4   8   68.29   23.40
  -5  -4  -8   84.59   17.80
  -5  -4  -8   39.10   22.00
  -5   4  -8   90.79   30.00
   5   4   8   51.29   22.20
  -5   4  -8   85.69   25.90
   5   4   8   76.89   21.60
   6  -4   8  221.98   38.30
   6   4   8  254.77   45.20
   6   4   8  227.58   36.60
  -6   4  -8  172.38   40.20
  -6   4  -8  306.77   40.30
   7  -4   8  692.83   65.79
  -7   4  -8  608.14   72.09
   7   4   8  762.52   76.49
   7   4   8  683.83   65.39
  -7   4  -8  769.72   54.49
   8  -4   8  320.77   49.40
   8   4   8  233.98   46.20
  -8   4  -8  348.37   54.39
   8   4   8  361.46   50.29
  11  -5  -8    8.30   15.70
  11  -5  -8   -2.50   16.60
  11   5  -8   15.00   17.70
  11   5  -8   18.10   18.60
  11   5  -8  -16.70   13.30
  11   5  -8    0.70   17.10
  11   5  -8   11.90   15.20
  10  -5  -8  224.18   36.70
  10  -5  -8  224.38   39.10
  10   5  -8  250.77   33.30
  10   5  -8  261.37   40.80
  10   5  -8  241.28   38.40
  10   5  -8  284.27   46.70
  10   5  -8  180.88   36.40
   9  -5  -8  391.16   46.30
   9  -5  -8  416.26   48.80
   9   5  -8  279.67   41.30
   9   5  -8  532.05   60.09
   9   5  -8  459.15   41.50
   9   5  -8  509.65   58.59
   8  -5  -8    5.20   13.70
   8  -5  -8    0.30   14.00
   8   5  -8    6.10   13.70
   8   5  -8  -11.90   13.40
   8   5  -8   12.80   11.90
   8   5  -8   -1.70   16.20
   7  -5  -8  272.57   35.10
   7  -5  -8  246.38   36.70
   7   5  -8  286.47   43.70
   7   5  -8  218.38   26.80
   7   5  -8  293.47   40.60
   7   5  -8  251.97   41.70
   6  -5  -8  244.38   35.50
   6   5  -8  312.37   45.60
   6   5  -8  223.48   35.50
   6   5  -8  284.07   28.90
   6   5  -8  333.17   46.10
  -6   5   8  207.58   32.60
   5  -5  -8   -1.80   12.90
   5   5  -8   15.50   13.80
   5   5  -8    2.20   15.60
  -5   5   8   10.50   17.00
   5   5  -8   11.50    9.60
   4  -5  -8   -8.70   10.30
   4   5  -8   16.60    8.80
   4   5  -8   -1.10   13.30
   4   5  -8    7.50   13.50
  -4   5   8   33.40   19.70
   3  -5  -8   44.50   16.20
   3   5  -8   30.10   10.60
  -3   5   8   26.90   18.00
   3   5  -8   -1.30   13.40
   3   5  -8   29.60   16.60
   2  -5  -8  319.37   34.10
   2  -5  -8  207.78   31.70
  -2  -5   8  231.58   24.60
   2   5  -8  273.87   26.00
   2   5  -8  268.47   41.00
   2   5  -8  260.37   40.10
  -2   5   8  268.87   41.10
  -1  -5   8  126.19   18.30
   1  -5  -8  111.29   21.30
   1  -5  -8   97.69   22.80
  -1   5   8   96.99   27.70
   1   5  -8   95.99   16.70
   1   5  -8   85.29   23.60
   1   5  -8  103.49   27.00
   0  -5  -8   14.10   13.70
   0  -5   8    7.30    9.80
   0  -5  -8  -10.00    8.30
   0   5   8   29.20   19.90
   0   5  -8   10.90   13.30
   0   5  -8    0.50   16.40
   0   5  -8   -6.60    7.50
   1  -5   8  147.89   21.40
  -1  -5  -8  149.79   28.60
  -1  -5  -8  128.89   19.50
  -1   5  -8  115.09   28.10
  -1   5  -8  177.28   35.80
   1   5   8  194.38   39.80
   2  -5   8  137.79   26.80
  -2  -5  -8  137.69   19.00
  -2  -5  -8  149.09   28.70
   2   5   8  155.78   34.50
  -2   5  -8  100.19   28.40
  -2   5  -8  111.09   31.20
  -3  -5  -8  150.08   29.60
   3  -5   8  124.59   27.50
   3   5   8  179.38   37.40
  -3   5  -8  148.79   32.70
  -3   5  -8  183.38   39.10
  -4  -5  -8   16.50   18.00
   4  -5   8   26.60   18.00
  -4   5  -8   13.50   17.60
  -4   5  -8   82.29   26.40
   4   5   8   61.69   27.90
   5  -5   8  175.78   34.00
  -5  -5  -8  198.18   35.20
   5   5   8  227.88   43.90
   5   5   8  189.68   34.60
  -5   5  -8  251.37   40.00
  -5   5  -8  192.38   41.10
   6  -5   8  162.18   35.00
  -6   5  -8  269.17   43.00
   6   5   8  216.18   44.90
   6   5   8  202.28   35.70
  -6   5  -8  178.38   40.30
   7  -5   8   50.39   24.70
  -7   5  -8   52.79   22.50
   7   5   8   39.60   21.60
  -7   5  -8    7.50   25.40
   7   5   8   68.79   27.80
  10  -6  -8    7.40   18.80
  10  -6  -8   27.70   21.60
  10   6  -8   33.40   21.90
  10   6  -8   36.80   21.40
  10   6  -8    5.10   17.90
   9  -6  -8  159.58   32.90
   9  -6  -8  143.99   30.40
   9   6  -8  139.89   35.20
   9   6  -8  170.78   33.00
   9   6  -8  145.89   34.90
   8  -6  -8  693.53   61.59
   8  -6  -8  558.74   57.49
   8   6  -8  635.94   61.99
   8   6  -8  542.45   63.39
   8   6  -8  601.14   68.49
   7  -6  -8  652.13   59.09
   7   6  -8  700.43   71.29
  -7   6   8  592.04   56.09
   7   6  -8  655.03   62.89
   7   6  -8  664.83   69.39
   6  -6  -8  173.48   31.10
  -6   6   8  169.08   32.10
   6   6  -8  189.38   38.80
   6   6  -8  107.99   27.70
   6   6  -8  241.38   42.80
   5  -6  -8  138.79   28.90
  -5   6   8  166.18   33.30
   5   6  -8  168.68   36.60
   5   6  -8  167.08   35.80
   5   6  -8  205.38   34.40
   4  -6  -8  627.64   55.39
  -4   6   8  646.14   61.29
   4   6  -8  621.04   64.89
   4   6  -8  517.05   59.69
   4   6  -8  598.54   59.49
   3  -6  -8  103.39   24.50
   3   6  -8   97.99   27.50
   3   6  -8  123.59   30.00
   3   6  -8  103.29   27.10
  -3   6   8  125.19   31.80
   2  -6  -8  -18.70   11.60
   2  -6  -8  -15.50    8.60
  -2   6   8  -17.10   16.00
   2   6  -8   -8.30   10.40
   2   6  -8    7.40   16.20
   1  -6  -8  553.24   51.49
   1  -6  -8  578.64   40.20
  -1   6   8  519.25   60.19
   1   6  -8  486.85   59.19
   1   6  -8  546.35   59.89
   0  -6  -8 1043.80   53.49
   0  -6  -8 1099.49   65.59
   0   6  -8 1154.38   77.89
   0   6   8 1142.29   79.19
   0   6  -8 1089.69   76.59
  -1  -6  -8  258.97   37.20
   1   6   8  301.87   48.20
  -1   6  -8  338.97   49.20
  -1   6  -8  207.38   39.70
  -2  -6  -8  227.38   35.20
  -2   6  -8  147.99   35.60
  -2   6  -8  216.58   41.00
   2   6   8  228.48   44.30
   3  -6   8  718.13   64.69
  -3  -6  -8  754.82   64.99
  -3   6  -8  717.83   73.69
  -3   6  -8  646.34   67.59
   3   6   8  770.02   78.09
  -4  -6  -8  375.06   47.20
   4  -6   8  406.26   50.39
  -4   6  -8  404.36   60.19
   4   6   8  295.57   51.89
  -4   6  -8  366.06   49.80
   5  -6   8  132.39   33.70
  -5   6  -8  157.48   36.00
   5   6   8   86.19   31.90
  -5   6  -8  110.69   36.20
   6  -6   8  -12.40   18.70
   6   6   8   -3.60   22.60
  -6   6  -8   18.60   21.40
   6   6   8   49.70   24.50
  -6   6  -8   28.60   23.50
   8  -7  -8   11.30   19.20
   8   7  -8   33.10   22.70
   8   7  -8   17.70   20.00
   7  -7  -8  173.98   32.40
   7   7  -8  130.89   34.20
  -7   7   8  165.18   34.30
   7   7  -8  177.18   42.70
   7   7  -8  129.89   30.30
   6  -7  -8  283.37   40.10
   6   7  -8  238.08   44.80
   6   7  -8  294.97   50.09
  -6   7   8  293.77   43.60
   6   7  -8  279.97   42.20
   5  -7  -8   65.49   21.70
   5   7  -8   86.99   31.30
  -5   7   8   84.19   29.40
   5   7  -8   58.29   30.40
   5   7  -8   74.19   25.20
   4  -7  -8   24.70   16.30
   4   7  -8  -23.60   15.30
  -4   7   8   34.00   22.30
   4   7  -8  -13.30   16.00
   4   7  -8   -5.60   12.80
   3  -7  -8  171.58   30.20
   3   7  -8  203.98   38.40
   3   7  -8  200.88   40.30
   3   7  -8  174.48   38.30
  -3   7   8  161.08   36.60
   2  -7  -8  282.17   37.20
   2   7  -8  317.17   50.29
   2   7  -8  330.47   48.50
  -2   7   8  204.98   42.40
   2   7  -8  336.27   51.29
   1  -7  -8   89.49   24.30
   1   7  -8   63.79   27.40
   1   7  -8   97.19   31.80
   1   7  -8  101.79   30.10
  -1   7   8   76.09   26.60
   0  -7  -8    2.60   15.40
   0   7  -8   12.60   16.90
   0   7   8   51.19   27.70
   0   7  -8    7.00   18.80
   0   7  -8   10.40   21.30
  -1  -7  -8  116.69   28.20
   1   7   8  105.39   35.90
  -1   7  -8  173.38   37.30
  -1   7  -8  120.19   32.20
  -1   7  -8  110.89   32.90
  -2  -7  -8  270.47   38.60
  -2   7  -8  265.77   48.80
   2   7   8  278.77   48.00
  -2   7  -8  367.76   53.89
  -2   7  -8  213.88   41.50
  -3  -7  -8   89.49   26.20
  -3   7  -8   47.60   28.80
  -3   7  -8   82.69   27.50
  -3   7  -8   53.99   27.60
   3   7   8   79.99   33.30
  -4  -7  -8  -14.50   16.00
  -4   7  -8  -12.10   17.30
  -4   7  -8    1.90   17.40
  -4   7  -8   -5.90   23.10
   4   7   8    5.00   25.10
   5  -8  -8  181.68   33.50
   5   8  -8  239.88   46.80
   5   8  -8  166.68   40.50
  -5   8   8  240.28   43.80
   5   8  -8  164.18   33.70
   4  -8  -8  404.66   45.80
   4   8  -8  392.66   60.79
   4   8  -8  559.84   62.89
   4   8  -8  430.96   62.29
  -4   8   8  551.94   65.79
   3  -8  -8  163.78   30.70
   3   8  -8  156.28   40.10
   3   8  -8  177.58   40.30
  -3   8   8  173.28   40.20
   3   8  -8  161.78   37.20
   2  -8  -8  -12.00   16.20
   2   8  -8   25.10   26.80
   2   8  -8   38.60   25.30
   2   8  -8   17.80   19.70
  -2   8   8    2.50   16.80
   1  -8  -8  124.79   28.00
   1   8  -8  142.09   37.50
  -1   8   8  209.48   45.70
   1   8  -8  151.18   39.70
   1   8  -8   97.49   34.00
   0  -8  -8  559.24   53.89
   0   8   8  517.35   69.19
   0   8  -8  516.85   64.99
   0   8  -8  457.45   63.69
   0   8  -8  434.56   59.29
  -1  -8  -8  132.19   33.50
  -1   8  -8  161.48   40.70
  -1   8  -8  230.08   48.50
   1   8   8  180.68   45.80
  -1   8  -8  191.98   43.20
  13   0  -9    8.50   17.50
  13   0  -9  -13.80   16.40
  12   0  -9   -8.00   17.00
  12   0  -9    0.70   11.90
  11   0  -9   -5.10    8.80
  11   0  -9  -24.00   13.10
  10   0  -9    2.70   11.00
  10   0  -9  -18.70   11.70
   9   0  -9  -17.50    6.20
   9   0  -9   -3.30    7.50
   8   0  -9   10.00   14.50
   8   0  -9   -6.20    7.00
   8   0  -9    1.80   14.30
   7   0  -9   -0.40   12.40
   7   0  -9  -10.20    9.50
   7   0  -9    1.50    6.40
   6   0  -9  -10.20    3.40
   6   0  -9   -2.20   12.60
   6   0  -9  -17.00    9.60
   5   0  -9    3.30    9.20
   5   0  -9   -4.10   13.90
   5   0  -9    1.10    2.10
   4   0  -9   11.20    9.90
   4   0  -9    8.20   13.70
   3   0  -9   11.70   12.50
   3   0  -9   10.00   12.90
   2   0  -9    4.30    8.50
   2   0  -9  -10.50   10.40
   1   0  -9    6.20    9.00
   1   0  -9    0.60   11.30
   0   0  -9  -12.20    9.90
   0   0   9   -3.70    2.70
   0   0  -9   -1.80    8.50
  -1   0  -9   -1.80    9.00
   1   0   9    1.80    5.70
  -1   0  -9  -16.30   10.70
   2   0   9   -0.20    6.80
  -2   0  -9   -4.60   13.10
  -2   0  -9    4.90   13.30
   3   0   9   -3.10    7.70
  -3   0  -9    6.90   13.30
  -3   0  -9    3.80   10.90
  -3   0  -9   -9.70   11.70
  -4   0  -9  -14.90   10.60
   4   0   9    3.10   10.50
  -4   0  -9   -4.10    9.50
  -4   0  -9  -10.70    8.10
  -5   0  -9  -18.90   13.50
  -5   0  -9    7.40   10.60
  -5   0  -9   15.10   17.50
   5   0   9  -17.40    9.30
   6   0   9    9.60   12.40
  -6   0  -9   -4.60    8.10
  -6   0  -9   -5.30   14.90
  -7   0  -9  -11.40   14.40
   7   0   9   -6.10   13.30
   8   0   9    3.30   18.30
  -8   0  -9   17.40   20.30
   9   0   9   14.90   18.20
  -9   0  -9    5.00   19.50
  13  -1  -9  101.69   26.90
  13  -1  -9   85.99   28.40
  13   1  -9   45.30   20.40
  13   1  -9   81.59   27.90
  12  -1  -9 1003.50   71.89
  12  -1  -9  916.51   61.19
  12   1  -9 1077.49   73.89
  12   1  -9 1227.38   66.89
  12   1  -9 1114.29   66.19
  11  -1  -9  882.71   55.49
  11  -1  -9  743.03   68.89
  11   1  -9  922.61   67.79
  11   1  -9  918.31   64.79
  11   1  -9  886.71   55.89
  10  -1  -9    0.20   10.00
  10  -1  -9   -4.90   14.90
  10   1  -9   10.90   14.80
  10   1  -9  -12.00    8.10
  10   1  -9  -24.50    7.30
   9  -1  -9  572.94   54.99
   9  -1  -9  477.35   34.70
   9   1  -9  531.05   36.50
   9   1  -9  492.55   49.80
   9   1  -9  479.55   54.19
   8  -1  -9  570.54   34.30
   8  -1  -9  529.75   50.99
   8   1  -9  570.34   55.89
   8   1  -9  528.15   49.20
   8   1  -9  549.74   34.50
   7  -1  -9  788.82   54.69
   7  -1  -9  840.32   39.70
   7   1  -9  817.32   57.69
   7   1  -9  846.72   40.70
   7   1  -9  847.62   53.69
   6  -1  -9  151.48   29.10
   6  -1  -9  185.18   29.40
   6  -1  -9  148.09   15.00
   6   1  -9  182.88   17.10
   6   1  -9  178.08   26.60
   6   1  -9  107.39   26.00
   5  -1  -9  527.75   51.29
   5  -1  -9  660.03   44.90
   5   1  -9  515.45   50.89
   5   1  -9  590.04   25.30
   5   1  -9  615.44   43.00
   4  -1  -9 1879.41   85.89
   4  -1  -9 1865.51   89.89
   4   1  -9 1728.93   81.39
   4   1  -9 2084.69   95.09
   3  -1  -9  755.42   49.40
   3  -1  -9  941.51   56.99
   3   1  -9  857.81   55.79
   3   1  -9  814.02   49.50
   2  -1  -9  -25.40    8.70
   2  -1  -9   -4.60    8.10
   2   1  -9   34.00   14.00
   2   1  -9    2.50   10.20
   1  -1  -9  982.50   58.09
   1  -1  -9  997.60   56.19
   1   1  -9  897.51   57.89
   1   1  -9  901.11   53.29
   0  -1  -9 2589.34  108.49
   0  -1  -9 2647.94  109.39
   0   1  -9 2530.65  112.09
   0   1  -9 2522.95  104.99
   0   1   9 2529.85   80.49
   1  -1   9  469.35   27.10
  -1  -1  -9  525.15   47.60
  -1  -1  -9  509.85   46.90
  -1   1  -9  459.55   47.30
  -1   1  -9  459.35   43.90
  -1   1  -9  483.25   44.90
   1   1   9  548.25   27.10
  -1   1  -9  461.95   26.00
   2  -1   9   41.90   12.20
  -2  -1  -9   48.40   18.10
  -2  -1  -9   33.90   16.60
   2   1   9   59.89   12.70
  -2   1  -9   47.40   19.60
  -2   1  -9   51.29   16.30
  -2   1  -9   48.20   11.70
  -2   1  -9   40.60   16.60
  -3  -1  -9 1112.59   66.09
   3  -1   9 1084.09   52.59
  -3  -1  -9 1105.59   63.59
   3   1   9 1083.19   51.69
  -3   1  -9 1027.70   51.29
  -3   1  -9  973.70   61.89
  -3   1  -9 1018.10   57.69
  -3   1  -9  982.20   66.09
  -4  -1  -9 1318.87   72.39
  -4  -1  -9 1340.77   75.29
   4  -1   9 1361.06   64.59
  -4   1  -9 1391.06   75.89
   4   1   9 1326.17   63.59
  -4   1  -9 1236.78   62.19
  -4   1  -9 1247.68   77.39
  -4   1  -9 1222.88   64.49
  -5  -1  -9  230.58   26.20
  -5  -1  -9  204.78   36.10
  -5  -1  -9  182.08   32.50
   5  -1   9  231.28   31.60
  -5   1  -9  225.88   34.90
  -5   1  -9  236.08   39.90
  -5   1  -9  208.88   27.90
   5   1   9  239.48   30.70
   6  -1   9  528.65   50.79
  -6  -1  -9  419.16   48.60
  -6   1  -9  440.36   34.20
  -6   1  -9  470.55   55.49
   6   1   9  556.84   50.59
  -7  -1  -9 1246.98   75.39
   7  -1   9 1312.77   74.49
   7   1   9 1290.37   74.59
  -7   1  -9 1296.17   84.09
  -8  -1  -9  566.14   58.99
   8  -1   9  525.65   56.89
   8   1   9  453.05   52.39
  -8   1  -9  483.45   58.99
   9  -1   9   38.80   22.60
  -9  -1  -9    3.70   19.70
   9   1   9   14.80   17.50
  -9   1  -9  -18.00   17.00
  13  -2  -9   -0.60   16.80
  13  -2  -9   -0.60   15.00
  13   2  -9    6.60   19.40
  13   2  -9   31.90   20.60
  13   2  -9   -8.10   16.60
  13   2  -9   42.20   19.40
  12  -2  -9   -7.80   12.00
  12  -2  -9  -17.30   16.10
  12   2  -9  -17.60    9.60
  12   2  -9   13.10   18.10
  12   2  -9    4.30   12.90
  12   2  -9   -3.00   12.00
  11  -2  -9  -13.80   10.10
  11  -2  -9  -17.70    9.30
  11   2  -9    7.80   11.50
  11   2  -9   -3.90   15.00
  11   2  -9    4.90   12.20
  11   2  -9    9.60   15.90
  10  -2  -9   65.09   23.70
  10  -2  -9   40.90   16.20
  10   2  -9   51.59   17.50
  10   2  -9   45.90   19.50
  10   2  -9   66.39   18.30
   9  -2  -9  101.59   20.00
   9  -2  -9   65.69   22.80
   9   2  -9  111.39   20.20
   9   2  -9   95.99   27.00
  -9   2   9   92.79   23.50
   9   2  -9   88.49   21.20
   8  -2  -9   22.60   11.50
   8  -2  -9   49.70   19.50
   8   2  -9   19.80   17.00
   8   2  -9   35.10   15.30
   8   2  -9   44.50   14.20
  -8   2   9   56.59   15.00
   7  -2  -9   16.90    9.30
   7  -2  -9   -0.20    9.70
   7   2  -9    3.60    8.00
  -7   2   9    8.00    8.60
   7   2  -9   35.20   15.10
   7   2  -9    1.20   12.20
   6  -2  -9   83.69   20.50
   6  -2  -9   76.39   12.90
  -6   2   9   67.69   12.10
   6   2  -9   52.49   11.50
   6   2  -9   32.40   15.00
   6   2  -9   48.20   17.90
   5  -2  -9   18.70   12.70
   5  -2  -9  -10.60   12.50
   5   2  -9    2.20    8.90
   5   2  -9   -0.30   11.90
   5   2  -9    3.30    5.40
  -5   2   9    3.70    5.50
   4  -2  -9   43.40   16.50
   4  -2  -9   26.90   16.80
   4   2  -9   12.40   16.90
   4   2  -9   23.20   12.90
   4   2  -9   20.30    6.90
  -4   2   9   44.60    7.40
   3  -2  -9   36.00   17.00
   3  -2  -9   43.10   17.50
   3   2  -9   68.09   19.70
   3   2  -9   45.00   15.20
   3   2  -9   33.90    7.50
   3   2  -9   54.79   20.10
  -3   2   9   27.50    5.40
   2  -2  -9   -7.90   10.00
   2  -2  -9    6.50   12.90
   2   2  -9    7.90    5.10
   2   2  -9   -3.20    9.30
   2   2  -9  -14.90   11.80
   2   2  -9    8.40   11.40
  -2   2   9   -1.20    3.40
   1  -2  -9   58.79   18.50
   1  -2  -9   60.39   17.20
   1   2  -9   47.30   15.10
  -1   2   9   76.69    9.30
   1   2  -9   58.39    9.50
  -1   2   9   74.79    9.30
   1   2  -9   75.39   22.70
   1   2  -9   65.29   19.00
   0  -2  -9   23.30   16.20
   0  -2  -9   40.10   16.00
   0   2  -9   47.40    9.90
   0   2  -9   48.30   15.80
   0   2   9   39.90   16.80
   0   2   9   48.90    9.30
   0   2  -9   42.80   18.00
   0   2  -9   56.09   19.60
  -1  -2  -9  264.57   35.20
   1  -2   9  231.78   23.60
  -1  -2  -9  268.97   32.70
  -1   2  -9  167.38   27.70
   1   2   9  259.17   40.00
  -1   2  -9  206.98   21.40
   1   2   9  252.27   22.50
  -1   2  -9  265.57   41.00
  -1   2  -9  254.97   34.30
   2  -2   9  139.39   20.90
  -2  -2  -9  215.58   29.60
  -2  -2  -9  151.08   27.60
  -2   2  -9  145.99   27.20
  -2   2  -9  172.78   21.30
  -2   2  -9  151.78   31.00
   2   2   9  189.98   22.00
   2   2   9  158.18   31.10
  -2   2  -9  151.68   26.30
  -3  -2  -9   63.39   17.70
  -3  -2  -9   43.00   18.10
  -3  -2  -9   52.69   22.00
   3  -2   9   76.19   18.10
   3   2   9  102.79   18.50
   3   2   9   85.49   26.70
  -3   2  -9   75.79   16.90
  -3   2  -9   70.79   20.40
  -3   2  -9   83.89   20.90
  -3   2  -9  121.09   30.40
  -4  -2  -9   11.20   13.20
  -4  -2  -9   -8.40   14.20
   4  -2   9   29.80   16.50
  -4  -2  -9   15.50   13.80
  -4   2  -9  -12.00   15.80
   4   2   9   29.20   13.00
  -4   2  -9   -3.90   12.30
  -4   2  -9   15.00   16.10
   4   2   9   10.80   17.80
  -5  -2  -9   11.90   16.40
   5  -2   9   -5.80   11.30
  -5  -2  -9   31.90   17.00
   5   2   9  -13.00   13.90
  -5   2  -9   49.00   25.20
   5   2   9   34.20   16.90
  -5   2  -9    6.60   11.90
  -6  -2  -9   95.29   24.40
   6  -2   9   65.99   22.70
  -6   2  -9   90.09   29.60
  -6   2  -9   78.49   20.40
   6   2   9  101.69   23.10
   6   2   9  107.19   28.80
  -7  -2  -9   16.40   17.40
   7  -2   9   39.30   21.20
   7   2   9   28.90   17.20
   7   2   9   -8.70   14.60
  -7   2  -9    9.90   19.50
  -8  -2  -9   10.00   18.00
   8  -2   9   27.70   19.70
   8   2   9   10.50   18.40
  -8   2  -9  -24.10   17.60
  13  -3  -9   49.40   24.70
  13  -3  -9   53.59   24.10
  13   3  -9   81.99   24.80
  13   3  -9   53.49   23.70
  13   3  -9   25.20   20.70
  13   3  -9   20.00   21.50
  13   3  -9   56.59   31.00
  12  -3  -9  756.22   57.69
  12  -3  -9  790.42   74.79
  12   3  -9  765.72   56.69
  12   3  -9  769.22   59.29
  12   3  -9  829.22   70.79
  12   3  -9  710.83   71.89
  12   3  -9  595.94   64.99
  11  -3  -9 1013.40   70.39
  11  -3  -9  962.50   60.99
  11   3  -9  933.31   63.69
  11   3  -9  902.81   65.09
  11   3  -9  996.80   69.69
  11   3  -9  957.60   70.49
  11   3  -9 1014.60   62.69
  10  -3  -9    3.10   12.80
  10  -3  -9    2.90   17.50
  10   3  -9  -14.10   10.70
  10   3  -9   28.00   19.60
  10   3  -9  -12.90    7.90
  10   3  -9   -7.10    9.70
  10   3  -9   11.00   13.60
   9  -3  -9  337.47   36.60
   9  -3  -9  304.67   43.00
   9   3  -9  307.87   36.00
   9   3  -9  355.46   45.80
   9   3  -9  222.98   38.20
   9   3  -9  326.37   37.40
   8  -3  -9  720.53   62.89
   8  -3  -9  823.82   47.10
   8   3  -9  695.83   48.00
   8   3  -9  829.32   61.19
   8   3  -9  789.42   47.00
  -8   3   9  774.92   46.20
   8   3  -9  773.82   58.79
   7  -3  -9  231.78   26.60
   7  -3  -9  228.48   35.00
   7   3  -9  209.88   27.20
   7   3  -9  207.38   35.00
  -7   3   9  231.38   26.40
   7   3  -9  243.18   31.00
   7   3  -9  242.38   36.50
   6  -3  -9   10.60   11.90
   6  -3  -9   -2.30    7.40
   6   3  -9   -6.20    7.30
  -6   3   9   22.10    9.90
   6   3  -9   -0.60    9.10
   6   3  -9   -4.40   12.50
   5  -3  -9  375.66   42.20
  -5   3   9  295.97   26.30
   5   3  -9  357.66   43.70
   5   3  -9  307.47   27.70
   5   3  -9  258.57   38.90
   5   3  -9  364.86   35.20
   4  -3  -9 1087.79   63.59
   4  -3  -9 1222.68   68.19
   4   3  -9 1122.89   70.39
   4   3  -9 1170.88   58.69
  -4   3   9 1160.28   48.90
   4   3  -9 1151.68   50.39
   4   3  -9 1113.59   68.79
   3  -3  -9 1089.99   64.49
   3  -3  -9 1170.28   64.99
   3   3  -9 1101.49   68.79
   3   3  -9 1169.18   50.49
  -3   3   9 1146.09   69.59
   3   3  -9 1176.58   71.19
  -3   3   9 1187.88   48.30
   3   3  -9 1292.17   60.49
   2  -3  -9    4.90   12.40
   2  -3  -9   16.80   15.10
   2   3  -9   21.60   13.50
   2   3  -9    5.70   10.00
  -2   3   9   -7.00   10.30
  -2   3   9    7.00    7.20
   2   3  -9   -2.40   12.50
   2   3  -9   16.90    9.00
   1  -3  -9  987.10   59.59
   1  -3  -9  916.41   54.99
   1   3  -9  971.20   64.59
  -1   3   9  992.50   65.99
   1   3  -9  857.51   50.99
   1   3  -9  965.90   61.29
   1   3  -9  958.90   44.50
  -1   3   9  936.41   42.40
   0  -3  -9 1487.55   71.49
   0  -3  -9 1317.77   74.09
   0   3  -9 1570.94   71.39
   0   3  -9 1410.46   60.59
   0   3   9 1400.06   80.49
   0   3  -9 1372.16   79.69
   0   3   9 1429.66   58.79
   0   3  -9 1414.16   77.19
  -1  -3  -9  624.94   43.10
  -1  -3  -9  561.54   52.09
   1  -3   9  647.34   39.20
   1   3   9  585.64   36.20
  -1   3  -9  655.53   37.90
  -1   3  -9  603.04   42.50
  -1   3  -9  552.54   53.09
  -1   3  -9  544.75   58.19
   1   3   9  600.34   59.39
  -2  -3  -9  275.27   32.40
  -2  -3  -9  280.77   36.90
   2  -3   9  288.17   31.40
   2   3   9  282.67   43.10
  -2   3  -9  334.97   36.90
  -2   3  -9  329.27   45.40
  -2   3  -9  277.87   37.90
  -2   3  -9  355.06   34.10
   2   3   9  308.57   30.30
  -3  -3  -9 1286.87   74.49
  -3  -3  -9 1243.28   65.59
   3  -3   9 1289.27   66.79
  -3  -3  -9 1206.18   73.49
  -3   3  -9 1574.34   88.59
  -3   3  -9 1333.97   74.19
   3   3   9 1348.07   65.19
  -3   3  -9 1357.86   72.09
   3   3   9 1507.95   86.99
   4  -3   9 1522.55   77.39
  -4  -3  -9 1531.35   86.29
  -4  -3  -9 1642.04   75.99
   4   3   9 1518.65   91.69
  -4   3  -9 1645.54   82.59
   4   3   9 1730.23   77.39
  -4   3  -9 1355.66   89.39
  -5  -3  -9  166.58   32.60
  -5  -3  -9  155.38   26.80
   5  -3   9  160.58   28.80
   5   3   9  200.98   30.30
   5   3   9  234.28   40.30
  -5   3  -9  204.88   31.70
  -5   3  -9  188.88   38.90
  -6  -3  -9  203.58   29.90
   6  -3   9  261.87   38.40
  -6   3  -9  255.47   35.00
  -6   3  -9  227.58   44.00
   6   3   9  242.68   37.10
   6   3   9  249.08   45.30
   7  -3   9  489.55   55.19
   7   3   9  677.93   71.79
   7   3   9  583.34   57.39
  -7   3  -9  561.54   66.69
  -7   3  -9  500.25   63.99
   8  -3   9  230.58   42.60
   8   3   9  303.17   48.40
   8   3   9  209.68   38.50
  -8   3  -9  251.37   49.60
  12  -4  -9    6.80   22.00
  12  -4  -9   22.50   20.00
  12   4  -9   28.50   20.00
  12   4  -9   -9.20   12.70
  12   4  -9   21.70   21.60
  12   4  -9    8.70   16.70
  12   4  -9   13.70   17.70
  11  -4  -9   44.00   19.10
  11  -4  -9   35.50   23.70
  11   4  -9   34.60   22.30
  11   4  -9    7.50   14.40
  11   4  -9    9.30   16.20
  11   4  -9   11.30   15.90
  11   4  -9  -13.50   13.60
  10  -4  -9   63.19   20.50
  10  -4  -9   59.89   25.00
  10   4  -9  140.79   30.90
  10   4  -9  102.59   25.60
  10   4  -9   53.79   19.90
  10   4  -9   56.89   24.60
  10   4  -9  104.19   28.50
   9  -4  -9  120.69   24.60
   9  -4  -9  103.59   26.10
   9   4  -9   52.19   24.70
   9   4  -9   39.50   20.80
   9   4  -9  115.79   30.00
   9   4  -9   58.49   19.10
   9   4  -9   96.09   23.90
   8  -4  -9    6.70   15.10
   8  -4  -9   11.90   12.70
   8   4  -9    0.70    9.00
   8   4  -9   11.20   13.50
   8   4  -9   12.10   15.20
   7  -4  -9  177.28   32.60
   7  -4  -9  293.07   31.90
   7   4  -9  247.88   39.60
   7   4  -9  275.07   39.60
   7   4  -9  243.58   30.70
   6  -4  -9  146.09   29.20
   6   4  -9  121.49   22.50
  -6   4   9  110.19   19.80
   6   4  -9  126.99   27.70
   6   4  -9  108.99   29.40
   5  -4  -9   92.39   22.10
   5   4  -9   87.09   25.80
  -5   4   9   36.20   19.00
   5   4  -9  116.39   28.80
   5   4  -9  114.09   20.50
   5   4  -9  115.29   19.80
  -5   4   9  118.69   20.10
  -4  -4   9   31.00   14.80
   4  -4  -9   46.80   19.20
   4   4  -9   35.20   13.00
   4   4  -9   66.69   22.00
  -4   4   9   37.20   20.40
  -4   4   9   41.10   12.70
   4   4  -9   65.29   23.40
   4   4  -9   29.90   12.90
   3  -4  -9   -0.80   12.90
   3  -4  -9    5.60   13.40
  -3  -4   9   20.10   11.00
   3   4  -9   35.00   18.30
  -3   4   9  -18.10   12.80
   3   4  -9   -3.40    9.20
   3   4  -9   -5.40    6.50
   3   4  -9    9.00   15.10
  -3   4   9   -1.70    8.40
   2  -4  -9  162.88   26.80
  -2  -4   9  188.08   24.90
   2  -4  -9  176.38   28.90
   2   4  -9  178.68   24.20
   2   4  -9  230.18   36.90
  -2   4   9  174.98   34.20
  -2   4   9  233.18   25.00
   2   4  -9  184.88   34.00
   2   4  -9  227.38   26.90
   1  -4  -9   72.29   21.50
   1  -4  -9   67.09   19.20
   1   4  -9  114.79   28.70
   1   4  -9   51.09   15.70
   1   4  -9   88.39   25.60
  -1   4   9   78.49   15.70
  -1   4   9   80.19   23.30
   1   4  -9   80.09   17.50
   0  -4  -9   94.99   20.30
   0  -4  -9  124.89   26.90
   0   4  -9  138.89   22.60
   0   4  -9  172.88   23.80
   0   4  -9  122.99   27.10
   0   4   9  152.18   22.60
   0   4  -9  130.49   30.70
   0   4   9  147.09   32.70
  -1  -4  -9   -5.60   10.30
  -1  -4  -9   19.40   16.90
   1   4   9    3.80   13.20
  -1   4  -9   24.90   18.60
  -1   4  -9   22.10   15.10
  -1   4  -9   39.60   21.40
   2  -4   9  166.38   27.70
  -2  -4  -9  219.18   27.70
  -2  -4  -9  158.08   31.00
   2   4   9  214.28   40.20
  -2   4  -9  192.58   38.40
  -2   4  -9  183.58   33.70
  -2   4  -9  201.68   30.60
   3  -4   9   10.40   16.00
  -3  -4  -9   48.80   20.60
  -3  -4  -9   -0.20   11.10
   3   4   9  -11.90   10.30
  -3   4  -9    0.00   14.40
  -3   4  -9   21.70   20.40
   3   4   9   26.30   21.30
  -4  -4  -9  194.48   26.10
   4  -4   9  214.98   33.70
  -4  -4  -9  177.98   32.40
   4   4   9  194.18   40.40
  -4   4  -9  154.68   37.20
   4   4   9  203.78   31.80
  -4   4  -9  198.68   35.70
   5  -4   9  227.88   37.40
  -5  -4  -9  242.78   39.90
   5   4   9  267.07   37.30
   5   4   9  285.77   47.30
  -5   4  -9  185.78   39.70
  -5   4  -9  284.37   41.10
   6  -4   9  128.39   30.10
   6   4   9  114.49   35.90
   6   4   9  106.49   27.20
  -6   4  -9  168.68   38.30
  -6   4  -9   89.09   25.60
   7  -4   9   27.80   22.50
  -7   4  -9   42.70   19.70
  -7   4  -9    3.00   22.40
   7   4   9   62.69   27.70
   7   4   9   14.90   18.80
  11  -5  -9  596.14   63.59
  11  -5  -9  428.76   51.59
  11   5  -9  472.25   57.69
  11   5  -9  541.25   63.39
  11   5  -9  552.94   63.39
  11   5  -9  448.36   54.09
  10  -5  -9   16.20   20.80
  10  -5  -9   46.20   21.90
  10   5  -9   36.40   22.70
  10   5  -9   25.00   16.10
  10   5  -9   56.29   22.40
  10   5  -9   46.60   20.40
  10   5  -9   89.39   29.50
   9  -5  -9  336.57   44.80
   9  -5  -9  354.46   42.20
   9   5  -9  312.77   48.90
   9   5  -9  293.37   46.40
   9   5  -9  332.67   37.20
   9   5  -9  331.67   46.20
   8  -5  -9  860.31   54.09
   8  -5  -9  728.93   65.49
   8   5  -9  748.83   72.89
   8   5  -9  708.53   67.39
   8   5  -9  644.64   45.00
   8   5  -9  745.03   73.69
   7  -5  -9  784.12   67.49
   7   5  -9  688.23   70.39
   7   5  -9  761.22   59.69
   7   5  -9  809.92   77.39
   7   5  -9  809.12   47.90
   6  -5  -9  140.29   29.70
   6   5  -9  144.89   32.20
  -6   5   9  175.78   32.50
   6   5  -9   86.29   27.70
   6   5  -9  129.29   21.90
   5  -5  -9  239.18   36.20
   5   5  -9  342.47   46.80
   5   5  -9  386.36   33.90
  -5   5   9  313.47   43.20
   5   5  -9  247.28   41.10
   4  -5  -9  461.15   49.70
  -4   5   9  657.03   63.29
   4   5  -9  549.54   61.09
   4   5  -9  485.95   54.69
   4   5  -9  541.25   35.60
   3  -5  -9  252.87   34.10
   3  -5  -9  206.68   31.70
  -3  -5   9  207.78   32.40
   3   5  -9  185.98   36.50
   3   5  -9  218.68   37.00
  -3   5   9  236.88   40.30
   3   5  -9  161.68   22.40
  -2  -5   9  -10.60    9.50
   2  -5  -9   16.70   14.30
   2  -5  -9   -7.30   13.10
   2   5  -9   25.70   20.20
  -2   5   9  -10.20   17.20
   2   5  -9   -2.70   13.70
   2   5  -9    4.10    9.20
   1  -5  -9  763.22   48.00
   1  -5  -9  739.93   53.49
  -1  -5   9  640.94   46.80
   1   5  -9  662.33   41.20
  -1   5   9  743.53   70.09
   1   5  -9  592.84   62.89
   1   5  -9  708.63   68.39
   0  -5  -9 1577.44   73.39
   0  -5  -9 1508.45   81.09
   0   5   9 1637.94   95.29
   0   5  -9 1660.63   95.19
   0   5  -9 1621.64   72.49
   0   5  -9 1518.25   90.49
  -1  -5  -9  124.69   28.80
  -1  -5  -9  171.48   23.90
  -1   5  -9  190.58   37.40
  -1   5  -9  144.89   24.40
  -1   5  -9  137.49   35.00
   1   5   9  166.88   37.80
  -2  -5  -9   76.79   16.60
  -2  -5  -9   83.29   24.40
  -2   5  -9   46.20   22.30
   2   5   9   79.89   26.30
  -2   5  -9   87.49   29.20
   3  -5   9  370.16   43.60
  -3  -5  -9  325.67   44.70
  -3   5  -9  385.66   51.39
   3   5   9  379.96   53.59
  -3   5  -9  252.27   46.70
   4  -5   9  463.95   51.09
  -4  -5  -9  508.95   56.29
  -4   5  -9  487.35   55.99
   4   5   9  434.06   59.59
   4   5   9  391.66   46.90
  -4   5  -9  455.85   61.79
  -5  -5  -9   66.99   25.20
   5  -5   9   39.60   21.70
   5   5   9   11.60   19.60
   5   5   9   64.09   30.60
  -5   5  -9   52.29   27.30
  -5   5  -9   52.09   23.20
   6  -5   9  201.98   38.50
   6   5   9  192.78   35.60
   6   5   9  109.59   35.90
  -6   5  -9  226.68   39.80
  -6   5  -9  123.69   37.30
  10  -6  -9   29.00   24.20
   9  -6  -9  174.38   36.20
   9  -6  -9  188.88   33.90
   9   6  -9  143.79   35.90
   9   6  -9  202.88   40.40
   9   6  -9  192.18   36.70
   8  -6  -9   -4.60   17.80
   8   6  -9   19.00   22.40
   8   6  -9   12.70   15.90
   8   6  -9    3.50   14.40
   7  -6  -9   66.49   23.00
   7   6  -9   58.59   21.80
  -7   6   9   13.40   18.00
   7   6  -9   22.10   18.80
   7   6  -9   41.20   24.30
   6  -6  -9  313.17   41.50
  -6   6   9  287.67   43.30
   6   6  -9  257.37   45.90
   6   6  -9  309.87   45.00
   6   6  -9  269.17   46.40
   5  -6  -9  109.89   27.30
   5   6  -9  161.68   35.10
  -5   6   9  172.58   35.30
   5   6  -9  204.68   37.80
   5   6  -9  192.98   38.50
   4  -6  -9   66.29   22.40
   4   6  -9   48.30   23.30
   4   6  -9   34.90   22.20
  -4   6   9  111.39   30.70
   3  -6  -9  242.68   33.90
   3  -6  -9  268.07   37.40
   3   6  -9  236.58   41.30
   3   6  -9  223.58   43.00
  -3   6   9  274.07   45.20
   2  -6  -9  287.87   38.20
   2  -6  -9  165.78   28.60
  -2   6   9  191.18   38.70
   2   6  -9  282.47   46.30
   2   6  -9  150.18   33.30
   1  -6  -9  108.79   22.50
   1  -6  -9   71.29   23.20
   1   6  -9   87.59   30.80
   1   6  -9   44.00   22.70
  -1   6   9   88.09   30.80
   0  -6  -9   -6.10   11.60
   0  -6  -9    2.40   15.80
   0   6   9   47.00   27.20
   0   6  -9   -7.50   11.10
   0   6  -9  -22.70   15.50
  -1  -6  -9  173.98   32.40
   1   6   9  161.28   38.80
  -1   6  -9  165.38   39.00
  -1   6  -9  178.48   39.80
  -2  -6  -9  336.07   45.00
  -2   6  -9  407.26   58.39
  -2   6  -9  279.67   46.80
   2   6   9  328.07   51.29
  -3  -6  -9  255.87   41.40
  -3   6  -9  220.48   42.30
  -3   6  -9  214.48   45.50
   3   6   9  160.08   40.30
  -4  -6  -9   -4.80   15.00
   4  -6   9  -10.00   14.60
   4   6   9  -20.80   22.60
  -4   6  -9   17.30   23.70
  -4   6  -9   18.70   20.20
  -5  -6  -9   59.99   24.90
   5  -6   9  101.19   30.00
   5   6   9   85.19   30.60
  -5   6  -9   93.99   30.90
  -5   6  -9   68.09   29.30
   5   6   9   47.10   24.50
   7  -7  -9  116.09   30.90
   7   7  -9  172.08   35.10
   7   7  -9  156.78   41.80
   7   7  -9  157.58   40.30
  -7   7   9  153.88   33.60
   6  -7  -9   32.00   21.10
   6   7  -9   25.80   19.10
  -6   7   9   53.29   24.40
   6   7  -9    8.20   17.20
   6   7  -9   23.00   22.20
   5  -7  -9  358.66   45.90
  -5   7   9  328.57   49.80
   5   7  -9  402.76   53.89
   5   7  -9  303.77   52.89
   5   7  -9  453.15   63.49
   4  -7  -9  475.25   50.79
  -4   7   9  365.56   51.69
   4   7  -9  573.34   68.69
   4   7  -9  470.45   61.19
   4   7  -9  381.76   52.29
   3  -7  -9  337.37   41.10
   3  -7  -9  315.07   41.50
   3   7  -9  306.07   48.50
   3   7  -9  431.16   59.39
   3   7  -9  318.17   50.99
  -3   7   9  355.76   53.19
   2  -7  -9   26.20   19.80
   2   7  -9   20.70   19.30
  -2   7   9   50.09   27.70
   2   7  -9   92.79   30.00
   2   7  -9   73.39   29.30
   1  -7  -9  200.28   35.40
   1   7  -9  212.88   42.50
   1   7  -9  283.27   48.70
   1   7  -9  201.88   43.40
  -1   7   9  199.98   41.50
   0  -7  -9  653.83   61.59
   0   7  -9  683.13   74.09
   0   7   9  680.93   77.09
   0   7  -9  664.33   74.79
   0   7  -9  725.33   75.89
  -1  -7  -9  141.49   30.50
  -1   7  -9  119.39   35.30
   1   7   9  144.29   37.40
  -1   7  -9  126.79   36.30
  -2  -7  -9  132.99   31.50
   2   7   9  114.29   35.10
  -2   7  -9   87.69   29.60
  -2   7  -9  127.39   36.00
  -3  -7  -9  420.66   52.99
  -3   7  -9  469.15   66.49
   3   7   9  346.57   57.29
  -3   7  -9  443.46   61.19
  13   0 -10   74.69   28.60
  12   0 -10 1255.87   69.59
  12   0 -10 1224.78   81.89
  11   0 -10 1237.88   65.19
  11   0 -10 1184.78   75.69
  10   0 -10  266.27   30.40
  10   0 -10  229.88   38.40
  10   0 -10  186.38   39.00
   9   0 -10   76.29   27.70
   9   0 -10   59.49   14.70
   9   0 -10   95.19   24.80
   8   0 -10 1226.98   69.79
   8   0 -10 1106.59   50.49
   8   0 -10 1260.57   78.49
   7   0 -10 1198.78   48.10
   7   0 -10 1309.77   72.39
   7   0 -10 1279.87   76.69
   6   0 -10   25.80    4.90
   6   0 -10   41.30   19.50
   6   0 -10    5.90   12.90
   5   0 -10  685.83   52.79
   5   0 -10  776.02   51.79
   4   0 -10  558.24   49.60
   4   0 -10  503.65   50.79
   3   0 -10  791.42   55.59
   3   0 -10  611.14   45.00
   2   0 -10   -6.70   12.00
   2   0 -10  -11.90   10.50
   1   0 -10  824.82   57.49
   1   0 -10  874.51   55.49
   0   0 -10 2574.94  110.99
   0   0 -10 2534.85  114.19
  -1   0 -10  383.46   43.60
  -1   0 -10  526.45   52.49
   1   0  10  480.15   24.90
  -2   0 -10  311.17   41.90
   2   0  10  317.87   23.50
  -2   0 -10  315.77   40.20
  -3   0 -10  961.20   56.49
  -3   0 -10 1105.89   67.99
   3   0  10 1062.49   50.79
  -3   0 -10  860.41   62.79
  -4   0 -10 1692.93   91.09
  -4   0 -10 1812.32   94.79
   4   0  10 1760.62   77.09
  -4   0 -10 1745.63   80.29
  -5   0 -10  178.68   26.10
  -5   0 -10  196.68   36.30
  -5   0 -10  170.68   34.30
   5   0  10  203.08   29.00
  -6   0 -10  452.15   54.69
   6   0  10  402.36   43.50
  -7   0 -10  800.72   76.39
   7   0  10  862.51   60.19
  -8   0 -10  182.18   39.40
   8   0  10  158.58   32.50
  13  -1 -10   27.60   20.30
  13   1 -10   76.39   26.90
  13   1 -10    4.10   19.60
  13   1 -10   50.19   23.30
  12  -1 -10   23.00   14.70
  12  -1 -10   -2.70   13.30
  12   1 -10   30.60   17.20
  12   1 -10   49.70   23.90
  12   1 -10   -7.60   18.90
  11  -1 -10  -12.50   15.60
  11  -1 -10   -9.20   11.20
  11   1 -10    0.60   15.60
  11   1 -10   -4.00   16.80
  11   1 -10  -12.60   10.30
  10  -1 -10   18.60   11.80
  10  -1 -10   -8.70    9.60
  10   1 -10   17.40   12.40
  10   1 -10    6.30   16.50
  10   1 -10    0.90   17.50
   9  -1 -10   17.10   10.10
   9  -1 -10    7.10   13.10
   9   1 -10   -3.00   11.00
   9   1 -10   11.40   13.20
   9   1 -10   -2.60    8.30
   8  -1 -10   -3.90    7.10
   8  -1 -10   -0.40    9.50
   8  -1 -10   15.10   16.10
   8   1 -10    4.70   16.00
   8   1 -10   -3.30    7.20
   8   1 -10   20.00   14.20
   7  -1 -10   62.39   11.00
   7  -1 -10   62.09   20.60
   7  -1 -10   64.99   21.30
   7   1 -10   39.40   22.10
   7   1 -10   63.59   11.60
   7   1 -10   56.59   18.30
   6  -1 -10  163.78   29.70
   6  -1 -10  106.99   27.40
   6   1 -10   97.19   25.20
   6   1 -10  139.19   25.60
   6   1 -10  168.58   14.20
   5  -1 -10   -5.00    9.10
   5  -1 -10  -16.30    7.00
   5   1 -10   -6.30    7.00
   5   1 -10  -13.30   12.00
   4  -1 -10    9.00   11.10
   4  -1 -10   -8.30   11.20
   4   1 -10  -12.50   10.50
   4   1 -10   10.90   10.30
   3  -1 -10   11.60   13.50
   3  -1 -10   24.90   15.60
   3   1 -10   21.10   14.40
   3   1 -10   33.30   13.40
   2  -1 -10   37.70   17.70
   2  -1 -10   31.90   17.00
   2   1 -10   24.10   14.20
   2   1 -10   20.80   17.20
   1  -1 -10   -9.00   11.20
   1  -1 -10  -17.20    9.90
   1   1 -10  -12.00    7.00
   1   1 -10   27.10   15.60
   0  -1 -10   -0.90    9.10
   0  -1 -10    1.80   10.30
   0   1 -10    5.20   10.80
   0   1 -10    5.60   12.40
   0   1 -10   17.10   13.30
   0   1  10   16.60    3.90
   1  -1  10   63.19   11.70
  -1  -1 -10   32.30   17.60
  -1  -1 -10   26.50   14.70
  -1   1 -10   46.40   18.20
  -1   1 -10   63.59   19.60
  -1   1 -10    2.40   16.00
   1   1  10   43.20    9.50
  -2  -1 -10  -16.90   11.60
  -2  -1 -10   -4.00   12.00
   2  -1  10    3.00    8.30
   2   1  10    3.70    7.90
  -2   1 -10    1.10   15.20
  -2   1 -10   -7.50   12.40
  -2   1 -10   -6.30   11.30
  -3  -1 -10   60.39   22.80
   3  -1  10   54.49   16.20
  -3  -1 -10   56.69   21.00
  -3   1 -10   64.79   20.30
  -3   1 -10   31.90   15.70
  -3   1 -10   45.70   21.50
   3   1  10   37.60   13.40
  -4  -1 -10   93.99   25.60
  -4  -1 -10   61.59   22.10
  -4  -1 -10  134.69   22.80
   4  -1  10  108.69   21.20
  -4   1 -10   94.89   22.60
  -4   1 -10  104.09   29.50
   4   1  10   75.29   18.90
  -4   1 -10  114.19   27.70
  -5  -1 -10   -6.20    9.40
  -5  -1 -10   -1.00   16.20
   5  -1  10    3.80   11.20
  -5  -1 -10    4.20   16.20
  -5   1 -10  -12.40   10.10
  -5   1 -10   17.50   19.80
  -5   1 -10   24.10   18.70
   5   1  10    8.10   12.80
   6  -1  10    5.00   13.90
  -6  -1 -10    5.50   18.20
  -6   1 -10   32.30   24.00
   6   1  10   33.90   16.90
  -7  -1 -10   18.00   19.10
   7  -1  10   26.90   18.10
   7   1  10   22.40   17.50
  -7   1 -10   36.10   24.40
  -8  -1 -10   36.50   23.90
   8  -1  10   76.29   25.30
   8   1  10   39.40   20.80
  -8   1 -10  107.59   33.80
  13  -2 -10   -1.80   20.20
  13   2 -10   18.50   19.20
  13   2 -10   16.20   20.40
  13   2 -10    6.70   19.10
  12  -2 -10  419.56   55.79
  12  -2 -10  432.16   55.69
  12   2 -10  447.16   48.80
  12   2 -10  368.16   54.19
  12   2 -10  414.86   51.29
  12   2 -10  447.06   52.19
  11  -2 -10  528.25   48.70
  11  -2 -10  458.85   55.19
  11   2 -10  576.14   58.99
  11   2 -10  532.35   62.59
  11   2 -10  483.25   46.10
  10  -2 -10   -4.10   10.80
  10  -2 -10   22.90   18.10
  10   2 -10    3.90   16.70
  10   2 -10    5.40   11.90
  10   2 -10   -8.30   13.60
   9  -2 -10  424.06   49.90
   9  -2 -10  389.96   35.50
   9   2 -10  445.96   33.60
   9   2 -10  360.06   49.60
   9   2 -10  481.45   49.00
   8  -2 -10 1278.17   56.29
   8  -2 -10 1085.59   71.39
   8   2 -10 1224.18   56.69
   8   2 -10 1211.18   68.89
   8   2 -10 1168.98   76.99
   7  -2 -10  536.25   54.79
   7  -2 -10  577.34   31.80
   7   2 -10  553.64   57.49
   7   2 -10  520.95   49.40
   7   2 -10  565.64   32.70
   6  -2 -10   50.39   17.90
   6  -2 -10   26.00   17.80
   6   2 -10    9.40    7.40
   6   2 -10   16.70   13.70
  -6   2  10   13.10    6.80
   6   2 -10   24.40   14.50
   5  -2 -10  425.76   48.00
   5  -2 -10  492.75   48.50
   5   2 -10  389.76   48.90
   5   2 -10  431.26   23.30
   5   2 -10  569.84   47.80
   5   2 -10  446.26   23.60
  -5   2  10  478.95   20.80
   4  -2 -10 1062.89   67.49
   4  -2 -10 1049.89   63.39
   4   2 -10 1056.49   67.39
   4   2 -10 1126.59   61.29
   4   2 -10 1066.79   39.90
   4   2 -10 1098.69   70.29
   4   2 -10 1147.09   40.20
   3  -2 -10  900.01   58.79
   3  -2 -10  829.22   56.09
   3   2 -10  865.11   31.70
   3   2 -10  846.52   58.59
   3   2 -10  884.81   52.89
   3   2 -10  846.22   61.19
   2  -2 -10  129.39   26.70
   2  -2 -10  128.99   26.60
   2   2 -10   94.59   26.00
   2   2 -10  178.18   32.00
   2   2 -10  138.59   23.80
   2   2 -10  120.69   10.90
   1  -2 -10 1550.24   77.69
   1  -2 -10 1521.95   78.39
   1   2 -10 1383.96   71.89
   1   2 -10 1347.97   79.79
  -1   2  10 1419.36   46.80
   1   2 -10 1468.05   79.99
  -1   2  10 1400.96   46.70
   1   2 -10 1402.26   51.19
   0  -2 -10 2159.88   98.19
   0  -2 -10 2185.18  101.79
   0   2  10 2159.08   73.39
   0   2 -10 2284.47  109.09
   0   2 -10 2105.59   75.89
   0   2 -10 2020.00  100.19
   0   2 -10 2201.08   97.19
   0   2  10 2213.98   73.89
  -1  -2 -10  427.26   45.40
  -1  -2 -10  365.76   44.30
   1  -2  10  381.36   26.90
  -1   2 -10  416.16   49.70
  -1   2 -10  416.96   46.30
  -1   2 -10  398.56   35.40
  -1   2 -10  412.76   43.50
   1   2  10  396.46   25.30
  -2  -2 -10   78.39   24.60
   2  -2  10   81.49   17.10
  -2  -2 -10   94.59   24.50
  -2   2 -10   57.49   20.60
   2   2  10   67.19   14.40
  -2   2 -10   55.49   19.30
  -2   2 -10   46.80   22.20
  -3  -2 -10 1291.27   70.09
  -3  -2 -10 1203.78   72.99
   3  -2  10 1150.38   59.69
   3   2  10 1235.98   58.69
  -3   2 -10 1240.98   79.69
  -3   2 -10 1214.18   69.69
  -3   2 -10 1161.68   69.39
   4  -2  10 1092.89   59.69
  -4  -2 -10  992.80   62.99
  -4  -2 -10 1042.00   71.39
  -4   2 -10 1056.89   63.29
   4   2  10 1092.49   57.79
  -4   2 -10 1137.79   70.29
  -4   2 -10 1052.59   75.89
  -5  -2 -10   -2.40   14.00
   5  -2  10    7.40   14.80
  -5  -2 -10    1.90   12.50
   5   2  10   -6.10   12.60
  -5   2 -10   -9.60   12.40
  -5   2 -10   14.20   16.80
   6  -2  10  364.36   44.90
  -6  -2 -10  367.16   50.29
  -6  -2 -10  349.47   43.70
   6   2  10  391.86   44.70
  -6   2 -10  380.66   41.00
  -6   2 -10  390.56   55.49
   7  -2  10  617.54   59.69
  -7  -2 -10  583.64   57.49
  -7   2 -10  592.04   70.19
   7   2  10  494.05   52.79
  12  -3 -10   22.50   21.40
  12   3 -10    2.20   15.90
  12   3 -10  -23.90   14.80
  12   3 -10  -16.30   10.30
  12   3 -10    1.60   16.70
  12   3 -10    6.70   16.80
  11  -3 -10   47.40   22.10
  11  -3 -10   66.49   20.70
  11   3 -10   45.00   20.20
  11   3 -10   40.30   21.70
  11   3 -10   33.10   19.70
  11   3 -10   49.50   21.30
  11   3 -10   75.29   21.00
  10  -3 -10    7.70   12.80
  10  -3 -10   30.30   22.60
  10   3 -10   27.60   15.20
  10   3 -10   44.10   18.80
  10   3 -10   24.20   19.40
  10   3 -10   11.60   18.00
   9  -3 -10   98.29   20.30
   9  -3 -10   75.79   25.30
   9   3 -10   36.90   23.20
   9   3 -10  122.49   22.80
   9   3 -10   66.69   25.10
   9   3 -10  100.39   23.50
   8  -3 -10   33.40   12.90
   8  -3 -10    7.80   17.50
   8   3 -10   14.00   16.00
   8   3 -10   27.00   19.20
   8   3 -10   20.10   14.30
   8   3 -10   23.80   11.50
   7  -3 -10   16.70   10.00
   7  -3 -10   15.10   15.50
   7   3 -10    1.50   10.00
   7   3 -10   12.40   12.90
   7   3 -10    6.70   15.40
   7   3 -10    7.50   15.40
   6  -3 -10   31.70   15.00
   6   3 -10   46.90   15.90
   6   3 -10   49.00   18.60
   6   3 -10   35.70   17.60
   5  -3 -10  172.18   31.80
   5  -3 -10  138.69   28.30
   5   3 -10  165.38   34.80
   5   3 -10  162.58   32.80
  -5   3  10  196.78   19.60
   5   3 -10  174.98   26.80
   4  -3 -10   15.60   16.40
   4  -3 -10   -1.20    9.90
   4   3 -10    5.20   10.70
  -4   3  10    3.70    6.30
   4   3 -10   29.40   18.10
   4   3 -10  -15.60    9.80
   4   3 -10  -17.90   10.40
   3  -3 -10   36.30   18.30
   3  -3 -10   67.59   21.80
  -3   3  10   40.20    9.00
   3   3 -10   49.80   21.60
   3   3 -10   54.69   11.90
   3   3 -10   82.29   24.00
   3   3 -10   55.29   16.30
   2  -3 -10  280.87   36.40
   2  -3 -10  328.17   38.30
   2   3 -10  247.48   23.30
   2   3 -10  321.27   34.40
   2   3 -10  243.98   37.60
   2   3 -10  283.67   41.90
  -2   3  10  267.07   19.10
   1  -3 -10   42.70   16.60
   1  -3 -10   47.20   19.00
   1   3 -10   92.99   19.50
   1   3 -10   90.79   26.10
   1   3 -10   59.29   17.60
  -1   3  10   40.20   10.90
   1   3 -10   85.49   25.90
  -1   3  10   55.69   24.20
   0  -3 -10   22.90   14.10
   0  -3 -10   50.19   17.10
   0   3 -10   27.40   18.70
   0   3  10   14.80    8.40
   0   3 -10    7.00   13.20
   0   3  10   42.30   22.50
   0   3 -10   22.70   18.00
   0   3  10   21.00    9.10
  -1  -3 -10   30.30   16.00
  -1  -3 -10   29.80   19.70
  -1   3 -10   -6.00    8.90
  -1   3 -10   43.80   22.20
   1   3  10   39.80   12.10
  -1   3 -10   16.40   14.50
   1   3  10   44.10   22.90
  -2  -3 -10    0.40   14.90
   2  -3  10    0.30   12.20
  -2  -3 -10    4.70   12.90
  -2   3 -10   16.40   16.10
  -2   3 -10   16.40   15.20
   2   3  10   34.10   22.20
   2   3  10    6.30    9.60
  -2   3 -10   11.00   13.40
  -3  -3 -10    3.90   12.50
  -3  -3 -10   -3.40   11.90
   3  -3  10   28.50   15.20
   3   3  10    8.40   19.10
   3   3  10    5.10   10.10
  -3   3 -10   -6.00   11.90
  -3   3 -10  -16.00   10.30
  -3   3 -10  -12.70   12.20
  -4  -3 -10   60.49   25.70
  -4  -3 -10   66.49   20.80
   4  -3  10   42.30   18.60
  -4   3 -10   83.69   28.30
  -4   3 -10   46.60   21.10
   4   3  10   61.09   28.20
   4   3  10   74.09   20.10
  -5  -3 -10  159.48   35.10
  -5  -3 -10  137.79   27.40
   5  -3  10  131.09   29.10
   5   3  10  153.78   28.50
  -5   3 -10  200.08   42.50
  -5   3 -10  137.69   27.90
   5   3  10  112.19   33.00
  -6  -3 -10   90.29   27.00
   6  -3  10  116.19   27.50
  -6   3 -10  138.99   36.90
  -6   3 -10   99.39   26.00
   6   3  10  107.99   26.80
   6   3  10   97.59   29.90
   7  -3  10  -14.30   18.20
   7   3  10    5.40   16.40
   7   3  10  -20.20   20.10
  -7   3 -10   24.40   22.00
  11  -4 -10  508.45   61.99
  11   4 -10  751.32   64.49
  11   4 -10  748.43   55.39
  11   4 -10  711.73   73.09
  11   4 -10  816.12   77.39
  11   4 -10  756.52   74.39
  10  -4 -10   41.80   20.30
  10  -4 -10   83.19   25.50
  10   4 -10   85.39   28.00
  10   4 -10   64.49   20.80
  10   4 -10   31.20   20.50
  10   4 -10   31.40   21.80
  10   4 -10   30.30   15.40
   9  -4 -10  395.96   50.09
   9  -4 -10  324.77   38.40
   9   4 -10  456.75   56.49
   9   4 -10  409.86   54.19
   9   4 -10  444.16   44.00
   9   4 -10  350.76   40.30
   8  -4 -10  813.02   48.40
   8  -4 -10  777.22   67.99
   8   4 -10  739.43   71.79
   8   4 -10  669.03   68.99
   8   4 -10  736.33   49.50
   8   4 -10  732.13   48.30
   7  -4 -10  521.25   54.29
   7   4 -10  518.85   60.69
   7   4 -10  552.84   47.30
   7   4 -10  591.24   61.39
   6  -4 -10   -5.30   15.10
   6   4 -10  -16.50   13.10
   6   4 -10    5.90   10.20
   6   4 -10   10.30   16.00
   5  -4 -10  290.57   39.70
   5  -4 -10  278.47   40.00
   5   4 -10  312.47   33.70
   5   4 -10  235.18   38.60
   5   4 -10  165.78   33.90
   4  -4 -10  936.01   62.49
   4  -4 -10  858.21   60.89
  -4   4  10  905.81   65.49
   4   4 -10  953.00   53.09
   4   4 -10 1005.10   69.59
   4   4 -10  969.10   69.19
   3  -4 -10  835.32   56.89
   3  -4 -10  824.82   58.09
   3   4 -10  837.62   62.49
   3   4 -10  856.51   62.99
  -3   4  10  770.52   71.79
   3   4 -10  779.02   48.70
   2  -4 -10    7.10   12.10
   2  -4 -10   14.00   13.40
   2   4 -10    3.10   12.20
  -2   4  10   28.00   19.00
   2   4 -10   25.00   19.80
   2   4 -10   10.30   18.00
   1  -4 -10  551.74   43.20
   1  -4 -10  539.35   53.69
  -1   4  10  550.34   61.29
   1   4 -10  552.94   59.69
   1   4 -10  479.65   43.60
   1   4 -10  616.74   63.09
   0  -4 -10  917.51   63.59
   0  -4 -10  941.11   57.19
   0   4 -10  952.50   55.69
   0   4 -10  936.81   70.29
   0   4 -10 1034.30   69.79
   0   4  10  903.21   67.79
  -1  -4 -10  102.89   23.30
  -1  -4 -10  140.99   30.90
  -1   4 -10  103.59   30.40
  -1   4 -10  203.28   36.80
   1   4  10  164.48   38.00
  -1   4 -10  192.08   28.70
   2  -4  10  122.49   23.60
  -2  -4 -10  155.68   32.20
  -2  -4 -10  128.79   24.30
   2   4  10  118.89   22.30
  -2   4 -10  110.29   24.50
  -2   4 -10  164.48   37.30
   2   4  10  132.59   35.20
  -2   4 -10  140.69   31.50
  -3  -4 -10  908.41   65.59
  -3  -4 -10  831.32   50.99
   3  -4  10  785.52   53.99
  -3   4 -10  910.51   64.99
   3   4  10  850.11   53.09
  -3   4 -10  891.31   82.59
   3   4  10  728.33   74.79
   4  -4  10  809.92   55.59
  -4  -4 -10  711.73   68.59
   4   4  10  720.13   50.29
  -4   4 -10  837.02   61.69
   4   4  10  906.21   85.39
  -4   4 -10  654.73   73.39
   5  -4  10   44.90   23.50
  -5  -4 -10   97.99   30.10
  -5   4 -10   38.70   21.60
  -5   4 -10  101.49   33.20
   5   4  10   97.79   33.70
   5   4  10   89.69   24.70
   6  -4  10  337.97   47.30
  -6   4 -10  375.46   47.50
  -6   4 -10  286.17   54.09
   6   4  10  339.77   45.90
   6   4  10  312.37   50.59
  10  -5 -10   86.79   29.90
  10   5 -10   84.29   27.10
  10   5 -10   79.59   23.10
  10   5 -10   44.80   25.10
  10   5 -10   35.60   23.50
   9  -5 -10   55.19   25.50
   9  -5 -10   79.69   33.60
   9   5 -10   54.29   23.20
   9   5 -10   78.49   26.20
   9   5 -10   10.60   20.30
   9   5 -10   53.19   19.50
   9   5 -10   69.29   20.30
   8  -5 -10   11.60   18.80
   8   5 -10   60.89   24.40
   8   5 -10   38.20   15.60
   8   5 -10    7.90   19.20
   8   5 -10   24.00   18.90
   7  -5 -10   -1.50   16.90
   7   5 -10   18.80   19.50
   7   5 -10    7.90   17.50
   7   5 -10    5.80   12.10
   6  -5 -10  169.88   33.70
   6   5 -10  129.39   32.80
   6   5 -10  184.08   26.20
   6   5 -10  196.78   40.20
   5  -5 -10  277.87   40.00
   5   5 -10  204.68   41.00
   5   5 -10  196.98   36.60
  -5   5  10  247.28   40.90
   5   5 -10  204.08   26.70
   4  -5 -10   26.00   18.50
   4  -5 -10   37.90   19.60
  -4   5  10   66.39   26.10
   4   5 -10   25.70   20.50
   4   5 -10   36.50   15.20
   4   5 -10   60.99   24.10
   3  -5 -10  281.97   38.70
   3  -5 -10  240.88   35.70
   3   5 -10  254.97   30.40
  -3   5  10  258.07   43.20
   3   5 -10  225.78   41.00
   3   5 -10  232.78   42.40
   2  -5 -10  232.48   35.30
   2  -5 -10  230.48   32.70
  -2   5  10  167.78   34.80
   2   5 -10  266.87   31.10
   2   5 -10  156.18   34.00
   2   5 -10  194.98   38.50
   1  -5 -10  -16.50   11.60
   1  -5 -10   -7.60   12.20
  -1   5  10    5.60   15.30
   1   5 -10  -18.30   14.30
   1   5 -10   10.10   12.70
   1   5 -10   12.20   15.10
   0  -5 -10   59.69   19.40
   0  -5 -10   70.09   23.70
   0   5 -10   33.60   25.40
   0   5 -10   55.19   24.00
   0   5  10   73.39   30.70
   0   5 -10   42.70   15.40
  -1  -5 -10  171.08   33.90
  -1  -5 -10  159.38   25.30
   1   5  10  121.99   33.20
  -1   5 -10  140.89   32.70
  -1   5 -10  140.69   25.40
  -1   5 -10  175.48   37.50
  -2  -5 -10  315.57   45.50
  -2   5 -10  417.06   53.19
  -2   5 -10  361.86   55.39
   2   5  10  458.95   61.79
   3  -5  10   42.80   20.00
  -3  -5 -10  116.89   30.60
   3   5  10   87.39   23.70
  -3   5 -10  110.49   29.90
   3   5  10   81.99   31.90
  -3   5 -10   72.49   29.80
   4  -5  10    6.40   16.70
  -4  -5 -10   -0.10   18.10
   4   5  10   41.00   19.80
  -4   5 -10    4.80   16.70
   4   5  10   15.30   20.40
  -4   5 -10   -6.80   14.70
   5  -5  10  190.28   37.10
  -5  -5 -10  130.39   33.50
  -5   5 -10  125.89   34.30
   5   5  10  121.29   38.20
  -5   5 -10  211.38   46.30
   5   5  10  108.09   30.20
   9  -6 -10   20.20   20.40
   9   6 -10   61.39   26.70
   9   6 -10   30.40   22.40
   9   6 -10   31.90   24.30
   8  -6 -10  463.75   55.99
   8   6 -10  561.04   64.19
   8   6 -10  581.44   71.49
   8   6 -10  576.64   69.79
   7  -6 -10  301.17   44.30
   7   6 -10  213.88   40.70
   7   6 -10  307.47   51.59
   7   6 -10  214.98   44.80
   6  -6 -10    4.80   18.10
  -6   6  10   -5.30   17.40
   6   6 -10  -14.70   15.00
   6   6 -10   19.80   17.40
   6   6 -10  -15.10   16.40
   5  -6 -10  217.48   36.60
   5   6 -10  298.87   47.60
  -5   6  10  266.37   44.60
   5   6 -10  265.87   47.50
   4  -6 -10  438.46   50.39
   4  -6 -10  250.57   38.70
   4   6 -10  348.27   51.59
   4   6 -10  279.17   47.30
  -4   6  10  377.96   52.89
   3  -6 -10  167.88   32.70
   3  -6 -10  172.18   32.10
  -3   6  10  170.78   36.00
   3   6 -10  152.58   35.20
   3   6 -10  187.88   39.00
   2  -6 -10   -6.30   14.80
   2  -6 -10   -8.10   13.90
   2   6 -10   28.00   18.50
  -2   6  10    0.50   15.30
   2   6 -10   -1.70   18.70
   1  -6 -10  608.94   46.50
   1  -6 -10  669.53   62.39
   1   6 -10  634.54   70.89
  -1   6  10  565.04   66.49
   1   6 -10  556.14   67.49
   0  -6 -10  749.92   66.79
   0   6  10  880.81   85.69
   0   6 -10  687.53   75.39
   0   6 -10  836.32   81.49
  -1  -6 -10  138.69   31.80
   1   6  10  173.88   40.50
  -1   6 -10  107.39   32.70
  -1   6 -10  163.38   38.00
  -2  -6 -10   37.10   23.30
  -2   6 -10    7.70   20.20
  -2   6 -10   -4.00   20.70
   2   6  10   10.90   17.50
  -3  -6 -10  324.87   46.50
   3   6  10  277.47   50.39
  -3   6 -10  231.88   49.70
  -3   6 -10  240.68   44.50
   6  -7 -10  287.67   44.00
   6   7 -10  321.27   49.60
   6   7 -10  298.97   52.19
  -6   7  10  292.77   48.30
   6   7 -10  303.87   55.29
   5  -7 -10  140.49   33.60
   5   7 -10  178.68   42.80
   5   7 -10  145.89   40.40
  -5   7  10  140.19   37.00
   5   7 -10  126.09   33.80
   4  -7 -10   40.10   20.50
   4  -7 -10   10.60   18.60
   4   7 -10    5.40   16.90
  -4   7  10   -3.40   21.30
   4   7 -10   25.70   23.80
   4   7 -10    0.20   22.30
   3  -7 -10  290.27   43.80
   3   7 -10  258.17   48.60
   3   7 -10  195.98   43.50
  -3   7  10  327.87   52.89
   3   7 -10  258.77   48.20
   2  -7 -10  286.77   43.00
   2   7 -10  355.36   56.69
   2   7 -10  385.96   57.99
  -2   7  10  262.67   50.09
   2   7 -10  263.97   50.69
   1  -7 -10   70.99   25.30
   1   7 -10  116.29   35.40
   1   7 -10  109.79   36.70
  -1   7  10   81.49   33.90
   0  -7 -10   -0.60   17.60
   0   7  10    5.80   20.10
   0   7 -10    4.60   22.60
   0   7 -10    3.90   22.10
  -1  -7 -10   78.99   27.40
  -1   7 -10  132.09   38.00
   1   7  10  116.99   39.80
  -1   7 -10  126.69   35.80
  12   0 -11   42.00   23.30
  12   0 -11    0.20   16.30
  11   0 -11  -20.60   16.40
  11   0 -11   17.70   17.80
  10   0 -11  -15.30    8.50
  10   0 -11    7.20   14.80
   9   0 -11   10.70   12.70
   9   0 -11   -3.90   15.70
   8   0 -11    4.50   12.30
   8   0 -11   -1.70   13.80
   7   0 -11  -14.70    6.60
   7   0 -11   -0.90   11.60
   6   0 -11    1.30   12.90
   6   0 -11   -2.90   11.00
   5   0 -11   -5.10    8.80
   5   0 -11    8.20   15.70
   4   0 -11   17.60   15.40
   4   0 -11  -18.30   12.30
   3   0 -11  -17.60   10.80
   3   0 -11    8.50   14.90
   2   0 -11    9.40   11.10
   2   0 -11   -9.30    8.30
   1   0 -11   16.40   13.40
   1   0 -11  -22.40   11.20
   0   0 -11   12.80   15.80
   0   0 -11    0.60    9.50
   1   0  11    5.80    6.00
  -1   0 -11   20.20   16.70
  -1   0 -11   10.40   17.00
  -2   0 -11   -4.60   16.00
   2   0  11    2.30    8.00
  -2   0 -11  -13.00   11.60
  -2   0 -11    7.50   15.50
  -3   0 -11   20.70   18.70
  -3   0 -11   -8.90   11.20
   3   0  11   13.60   10.20
  -3   0 -11   -9.00   13.50
   4   0  11  -10.40   10.40
  -4   0 -11   -8.90   11.80
  -4   0 -11   -7.40   15.60
  -4   0 -11    5.90   12.60
  -5   0 -11   -3.40   16.10
   5   0  11   -0.80   12.50
  -5   0 -11   -6.60   16.30
   6   0  11   19.10   17.20
  -6   0 -11   15.70   21.70
  -7   0 -11   -5.40   18.70
  12  -1 -11  559.04   61.99
  12   1 -11  353.46   54.89
  12   1 -11  556.14   59.59
  11  -1 -11  864.51   76.79
  11   1 -11  782.12   78.79
  11   1 -11  687.43   67.19
  10  -1 -11  192.98   35.90
  10  -1 -11  185.38   38.50
  10   1 -11  140.29   34.70
  10   1 -11  202.78   36.10
   9  -1 -11  131.69   29.30
   9  -1 -11  110.09   32.10
   9   1 -11   98.89   31.10
   9   1 -11  197.28   35.70
   8  -1 -11 1542.35   92.39
   8  -1 -11 1622.34   88.79
   8   1 -11 1529.15   91.99
   8   1 -11 1702.03   87.29
   7  -1 -11 1079.79   73.29
   7  -1 -11 1209.78   72.09
   7   1 -11 1140.49   74.79
   7   1 -11 1084.59   67.29
   6  -1 -11   43.40   22.30
   6  -1 -11   37.90   20.80
   6   1 -11   17.40   15.90
   6   1 -11   12.30   17.40
   5  -1 -11 1117.69   72.09
   5  -1 -11 1034.00   64.09
   5   1 -11 1010.20   68.79
   5   1 -11  986.20   60.99
   4  -1 -11  949.40   65.09
   4  -1 -11  929.71   60.99
   4   1 -11  808.92   55.79
   4   1 -11  949.51   66.59
   3  -1 -11  440.46   46.30
   3  -1 -11  437.36   48.80
   3   1 -11  404.66   43.00
   3   1 -11  292.87   43.20
   2  -1 -11   27.70   16.80
   2  -1 -11    5.60   15.90
   2   1 -11   30.20   16.70
   2   1 -11   46.00   18.00
   1  -1 -11  823.42   59.19
   1  -1 -11  821.82   57.99
   1   1 -11  835.52   62.19
   1   1 -11  756.42   54.29
   0  -1 -11 1223.88   75.49
   0  -1 -11 1357.76   76.49
   0   1 -11 1304.17   76.19
   0   1 -11 1407.96   81.79
   0   1 -11 1550.44   79.19
  -1  -1 -11  365.56   45.60
  -1  -1 -11  268.77   39.00
   1  -1  11  317.07   21.00
  -1   1 -11  425.76   46.30
  -1   1 -11  370.46   43.80
   1   1  11  358.66   20.20
  -1   1 -11  338.67   47.20
  -2  -1 -11  157.28   30.60
   2  -1  11  148.59   19.20
  -2  -1 -11  121.29   29.50
  -2   1 -11  189.18   35.30
   2   1  11  158.38   18.50
  -2   1 -11  144.99   29.60
  -2   1 -11  136.89   27.30
  -3  -1 -11 1090.89   71.69
   3  -1  11 1202.38   56.49
  -3  -1 -11 1087.59   71.19
  -3   1 -11 1221.28   69.49
  -3   1 -11 1218.88   79.19
  -3   1 -11 1136.19   71.29
   3   1  11 1111.99   53.99
  -4  -1 -11  856.21   53.39
  -4  -1 -11  818.92   72.69
  -4  -1 -11  880.51   63.69
   4  -1  11  846.22   50.79
  -4   1 -11  725.43   68.59
  -4   1 -11  908.31   69.79
   4   1  11  868.31   50.39
  -4   1 -11  928.01   58.29
  -5  -1 -11   12.80   19.90
  -5  -1 -11   25.50   20.80
   5  -1  11   21.20   15.60
  -5   1 -11    8.20   20.30
  -5   1 -11   33.40   15.90
   5   1  11   11.70   14.30
  -5   1 -11   16.20   17.90
  -6  -1 -11  364.86   49.80
   6  -1  11  249.78   36.50
   6   1  11  272.17   45.20
  -6   1 -11  351.46   53.29
  -7  -1 -11  526.75   61.79
  -7   1 -11  448.26   60.59
  12  -2 -11   10.60   21.90
  12   2 -11    0.00   15.50
  12   2 -11    6.30   16.30
  12   2 -11  -10.00   17.60
  11  -2 -11    2.30   14.80
  11   2 -11   -0.10   15.00
  11   2 -11  -11.80   17.90
  10  -2 -11   49.50   24.50
  10   2 -11   23.50   15.60
  10   2 -11    4.40   18.70
   9  -2 -11  -19.00   12.80
   9   2 -11  -14.80    9.90
   9   2 -11    1.00   14.70
   8  -2 -11   -5.80   17.30
   8  -2 -11    4.70   16.60
   8   2 -11    1.80   16.20
   8   2 -11    8.70   14.80
   7  -2 -11   17.60   19.10
   7  -2 -11   -2.00   14.10
   7   2 -11    1.50   13.80
   7   2 -11   -5.40   13.20
   6  -2 -11   -9.50   16.60
   6  -2 -11   30.20   15.50
   6   2 -11   14.30   16.90
   6   2 -11   14.00   12.80
   5  -2 -11   13.60   17.50
   5  -2 -11    2.10   10.80
   5   2 -11    4.70   16.60
   5   2 -11   28.10   16.10
   4  -2 -11   58.09   21.60
   4  -2 -11   57.69   21.60
   4   2 -11   45.60   18.10
   4   2 -11   66.89   22.10
   4   2 -11   40.90   21.40
   3  -2 -11  165.48   29.30
   3  -2 -11  136.59   29.10
   3   2 -11  200.38   35.50
   3   2 -11  117.39   29.00
   3   2 -11  178.38   29.20
   2  -2 -11  215.18   34.40
   2  -2 -11  288.47   39.20
   2   2 -11  279.07   42.30
   2   2 -11  202.98   31.30
   2   2 -11  230.38   36.80
   1  -2 -11   64.39   20.60
   1  -2 -11   44.50   20.40
   1   2 -11   88.49   25.40
   1   2 -11   64.89   21.00
   1   2 -11   89.99   25.80
   0  -2 -11   20.20   13.80
   0  -2 -11   17.30   16.20
   0   2 -11   20.60   20.00
   0   2  11   12.70    5.30
   0   2 -11   28.50   18.70
   0   2 -11   23.00   16.00
  -1  -2 -11   -6.40   12.50
  -1  -2 -11   -4.60   16.10
  -1   2 -11  -15.10   13.60
  -1   2 -11   -1.90    9.00
  -1   2 -11   10.90   15.20
   1   2  11  -12.70    5.60
  -2  -2 -11   18.80   16.30
  -2  -2 -11    4.70   13.20
   2  -2  11   18.20   11.20
  -2   2 -11   56.29   21.80
[truncated: 40,364 more chars]
