# Supplementary material for: Crystal structure of bis­[(η5-tert-butyl­cyclo­pentadien­yl)tri­carbonyl­molybdenum(I)](Mo—Mo)
Source: Acta Crystallogr E Crystallogr Commun. 2024 Jul 23;80(Pt 8):882–5. doi: 10.1107/S2056989024006959 (PMC11299755; doi:10.1107/S2056989024006959)
Supplement: Supplementary file 2 [file e-80-00882-Isup2.hkl]

data_I                                                                          
_shelx_title ' Mo-3 in P2(1)/c'                                                 
_shelx_refln_list_code          4                                               
_shelx_F_calc_maximum      191.60                                               
_exptl_crystal_F_000       604.00                                               
_reflns_d_resolution_high  0.8183                                               
                                                                                
loop_                                                                           
 _space_group_symop_operation_xyz                                               
 'x, y, z'                                                                      
 '-x, y+1/2, -z+1/2'                                                            
 '-x, -y, -z'                                                                   
 'x, -y-1/2, z-1/2'                                                             
                                                                                
_cell_length_a    12.1857                                                       
_cell_length_b     8.0515                                                       
_cell_length_c    12.6153                                                       
_cell_angle_alpha  90.000                                                       
_cell_angle_beta  105.490                                                       
_cell_angle_gamma  90.000                                                       
                                                                                
_shelx_F_squared_multiplier     1.000                                           
                                                                                
loop_                                                                           
 _refln_index_h                                                                 
 _refln_index_k                                                                 
 _refln_index_l                                                                 
 _refln_F_squared_calc                                                          
 _refln_F_squared_meas                                                          
 _refln_F_squared_sigma                                                         
 _refln_observed_status                                                         
   1   0   0      19374.32      18201.03       480.00 o                         
   2   0   0       2663.75       2638.72        42.66 o                         
   3   0   0       5898.09       5816.76        80.94 o                         
   4   0   0       2645.60       2475.26        44.34 o                         
   5   0   0        919.84        943.51        35.26 o                         
   6   0   0        822.55        839.26        46.19 o                         
   7   0   0       5875.59       5849.71        94.92 o                         
   8   0   0       3215.83       3170.86        99.99 o                         
   9   0   0        508.85        497.92        29.70 o                         
  10   0   0       1353.43       1242.91        49.74 o                         
  11   0   0       3825.53       4025.72       181.65 o                         
  12   0   0       3380.99       3215.75       240.23 o                         
  13   0   0          0.76         41.88        54.74 o                         
  14   0   0       1403.21       2018.92       254.19 o                         
   1   1   0       3547.08       3636.11        35.40 o                         
   2   1   0       2474.14       2611.76        31.66 o                         
   3   1   0        376.96        357.68        16.42 o                         
   4   1   0       1730.91       1772.32        27.79 o                         
   5   1   0        655.45        700.45        22.52 o                         
   6   1   0        507.70        498.35        16.01 o                         
   7   1   0        255.53        282.92        14.88 o                         
   8   1   0        142.26        143.32        16.19 o                         
   9   1   0         33.06         28.93        11.52 o                         
  10   1   0         36.47         27.91        15.35 o                         
  11   1   0        420.24        414.35        53.78 o                         
  12   1   0        138.44         98.62       101.56 o                         
  13   1   0        235.26        128.30        90.17 o                         
  14   1   0          3.36        -20.79        52.87 o                         
   0   2   0      12996.74      13209.13       137.21 o                         
   1   2   0       4292.43       4455.27        43.07 o                         
   2   2   0      17104.19      17657.95       153.04 o                         
   3   2   0      19969.12      19810.37       188.16 o                         
   4   2   0      11397.83      11382.53       127.46 o                         
   5   2   0       5096.03       4998.12        62.29 o                         
   6   2   0        950.92       1022.14        29.13 o                         
   7   2   0       6993.01       6983.10        98.98 o                         
   8   2   0       5535.86       5488.47        90.25 o                         
   9   2   0        818.11        850.74        24.67 o                         
  10   2   0       1021.66        905.86        46.81 o                         
  11   2   0       5169.49       5100.00       164.00 o                         
  12   2   0       1694.02       2014.37       114.25 o                         
  13   2   0         34.09         46.09        42.52 o                         
  14   2   0        266.54        304.89        79.81 o                         
   1   3   0         35.01         57.16         6.18 o                         
   2   3   0       2194.77       2308.75        31.11 o                         
   3   3   0       1069.68       1074.32        24.62 o                         
   4   3   0         90.34        106.24        10.04 o                         
   5   3   0       1292.04       1280.09        30.65 o                         
   6   3   0       2652.79       2721.55        56.19 o                         
   7   3   0          4.46         -1.34         9.16 o                         
   8   3   0        276.85        307.38        23.10 o                         
   9   3   0         25.79         29.30        13.76 o                         
  10   3   0         10.44         21.98        25.16 o                         
  11   3   0         10.99        -24.51        24.51 o                         
  12   3   0         62.53         38.71        37.23 o                         
  13   3   0        244.76        164.75        68.19 o                         
   0   4   0      18526.21      18507.62       213.49 o                         
   1   4   0       5468.60       5206.63        55.39 o                         
   2   4   0        694.71        754.54        19.77 o                         
   3   4   0       5606.54       5610.34        68.65 o                         
   4   4   0       8280.38       8213.80       100.61 o                         
   5   4   0        530.03        506.91        20.26 o                         
   6   4   0       1676.15       1748.34        35.61 o                         
   7   4   0       4519.64       4430.07        69.30 o                         
   8   4   0       4191.35       4168.49        81.86 o                         
   9   4   0        777.46        794.21        49.78 o                         
  10   4   0        145.79        171.04        37.08 o                         
  11   4   0       2343.37       2221.52       133.37 o                         
  12   4   0        990.80        985.73        92.21 o                         
  13   4   0         14.09        -48.07        48.07 o                         
   1   5   0        225.54        191.18        13.36 o                         
   2   5   0       2304.61       2270.57        44.69 o                         
   3   5   0       2233.20       2168.31        37.50 o                         
   4   5   0          0.37         -1.99        11.51 o                         
   5   5   0       1858.60       1952.46        54.58 o                         
   6   5   0        851.92        926.40        41.90 o                         
   7   5   0        113.65        122.76        18.76 o                         
   8   5   0        831.91        865.44        42.53 o                         
   9   5   0        585.58        550.09        51.06 o                         
  10   5   0        272.52        290.38        49.25 o                         
  11   5   0          5.16        -13.06        31.33 o                         
  12   5   0         82.14         13.71        70.89 o                         
   0   6   0       9494.78       9398.22       338.88 o                         
   1   6   0       3431.48       3379.63        87.32 o                         
   2   6   0         22.19         17.45        12.07 o                         
   3   6   0       2378.57       2344.91        48.22 o                         
   4   6   0       3591.98       3651.21        86.09 o                         
   5   6   0       1402.86       1414.41        54.43 o                         
   6   6   0        724.29        776.07        52.73 o                         
   7   6   0       1607.79       1640.07        71.96 o                         
   8   6   0        494.78        506.62        54.06 o                         
   9   6   0         67.12         66.92        49.37 o                         
  10   6   0        500.84        528.26        64.97 o                         
  11   6   0       1874.75       1948.81       154.45 o                         
   1   7   0       1294.83       1252.84        59.63 o                         
   2   7   0       1746.85       1782.24        50.99 o                         
   3   7   0        391.71        340.83        29.32 o                         
   4   7   0         40.45         27.67        20.55 o                         
   5   7   0       1420.40       1411.49        99.14 o                         
   6   7   0       1638.91       1686.47        72.48 o                         
   7   7   0         73.30         83.13        26.36 o                         
   8   7   0        311.74        257.05        70.15 o                         
   9   7   0       1126.14       1058.61       105.14 o                         
  10   7   0        298.63        265.19        78.01 o                         
   0   8   0        760.90        855.59       198.55 o                         
   1   8   0        389.97        315.47        73.38 o                         
   2   8   0          4.53          6.92        31.56 o                         
   3   8   0       1587.41       1561.49        98.29 o                         
   4   8   0       2441.07       2410.59       116.60 o                         
   5   8   0        448.12        409.66        54.92 o                         
   6   8   0        221.14        261.21        41.62 o                         
   7   8   0       1782.07       1699.71       109.15 o                         
   8   8   0        919.56        902.26        99.69 o                         
   1   9   0        515.49        378.30        60.33 o                         
   2   9   0       1372.79       1217.46        93.78 o                         
   3   9   0        650.12        742.28       102.50 o                         
   4   9   0         80.87         71.50        41.80 o                         
   5   9   0        785.86        903.47        83.45 o                         
 -14   1   1        909.95        815.76       147.30 o                         
 -13   1   1          0.53         17.02        62.46 o                         
 -12   1   1       2577.72       2770.88       184.34 o                         
 -11   1   1       5223.27       5151.48       155.36 o                         
 -10   1   1       1061.50       1090.91        45.62 o                         
  -9   1   1        759.43        678.16        37.49 o                         
  -8   1   1       7595.92       7590.85       138.42 o                         
  -7   1   1       8335.55       8494.81       136.23 o                         
  -6   1   1        607.63        526.69        26.08 o                         
  -5   1   1       5161.68       5269.11        86.95 o                         
  -4   1   1      10336.89      10161.42       141.70 o                         
  -3   1   1      16855.31      17156.93       186.82 o                         
  -2   1   1       1625.48       1708.56        27.10 o                         
  -1   1   1      15484.47      15513.31       135.16 o                         
   0   1   1      32810.06      30921.15       370.18 o                         
   1   1   1       8862.51       8908.69        72.64 o                         
   2   1   1       3764.28       3852.09        40.77 o                         
   3   1   1      15759.88      15859.64       132.46 o                         
   4   1   1      17888.12      17540.16       168.58 o                         
   5   1   1        566.57        542.73        20.63 o                         
   6   1   1       1663.03       1561.99        31.86 o                         
   7   1   1       4400.67       4235.67        75.98 o                         
   8   1   1       3542.60       3669.00        69.14 o                         
   9   1   1       1235.87       1185.92        37.14 o                         
  10   1   1        770.75        787.32        54.04 o                         
  11   1   1       4409.10       4527.41       247.41 o                         
  12   1   1       1647.87       1667.77       235.66 o                         
  13   1   1        121.54        108.27        55.85 o                         
 -14   2   1        494.66        568.49       103.36 o                         
 -13   2   1        289.17        321.44        78.62 o                         
 -12   2   1        140.52         97.75        45.72 o                         
 -11   2   1          0.83         -5.87        25.19 o                         
 -10   2   1         39.66         24.54        14.22 o                         
  -9   2   1         44.08         44.24        14.06 o                         
  -8   2   1        321.62        370.01        26.73 o                         
  -7   2   1         18.48         30.35        18.07 o                         
  -6   2   1        459.61        496.32        23.67 o                         
  -5   2   1        272.02        238.70        24.66 o                         
  -4   2   1         58.95         32.18         8.43 o                         
  -3   2   1       1723.32       1765.53        27.25 o                         
  -2   2   1       6627.67       7012.54        68.76 o                         
  -1   2   1        189.21        187.53         7.59 o                         
   0   2   1         68.02         67.94         5.38 o                         
   1   2   1        721.86        740.01        15.71 o                         
   2   2   1        156.71        155.44        10.54 o                         
   3   2   1        471.25        485.19        17.59 o                         
   4   2   1        205.59        236.33        12.25 o                         
   5   2   1          6.65          3.14         6.15 o                         
   6   2   1         40.97         57.76         8.82 o                         
   7   2   1        267.14        285.32        17.96 o                         
   8   2   1        524.75        481.69        18.34 o                         
   9   2   1        134.88        114.63        22.01 o                         
  10   2   1       1105.64       1007.41        65.07 o                         
  11   2   1        174.97        225.98        44.69 o                         
  12   2   1         18.36        -17.02        50.47 o                         
  13   2   1        182.49         84.31        62.07 o                         
 -13   3   1          1.17         53.07        49.42 o                         
 -12   3   1       1880.93       2031.87       124.73 o                         
 -11   3   1       4716.46       4742.53       162.96 o                         
 -10   3   1       1695.30       1690.97       110.43 o                         
  -9   3   1       1423.00       1358.69        51.68 o                         
  -8   3   1       5980.41       5937.52       111.84 o                         
  -7   3   1       6145.09       6154.57       111.54 o                         
  -6   3   1        688.42        698.71        26.63 o                         
  -5   3   1       2583.86       2574.69        45.18 o                         
  -4   3   1      10901.09      10773.90       116.46 o                         
  -3   3   1       2245.88       2101.64        34.15 o                         
  -2   3   1        250.48        285.17        12.42 o                         
  -1   3   1       4302.90       4087.65        48.54 o                         
   0   3   1      17976.30      17770.98       152.06 o                         
   1   3   1       9568.67       9509.41        89.03 o                         
   2   3   1        113.43        148.13        10.81 o                         
   3   3   1      14533.68      14378.00       161.11 o                         
   4   3   1      11184.93      10965.68       114.34 o                         
   5   3   1        117.44        100.66         9.64 o                         
   6   3   1       3506.24       3574.69        56.76 o                         
   7   3   1       3109.06       3179.56        50.26 o                         
   8   3   1       5070.66       4943.62        85.55 o                         
   9   3   1        571.39        524.17        37.36 o                         
  10   3   1       1202.03       1249.59        93.61 o                         
  11   3   1       2350.68       2579.34       130.99 o                         
  12   3   1       1532.56       1469.21       109.76 o                         
  13   3   1        114.61        238.62        77.86 o                         
 -13   4   1         37.27         63.76        49.43 o                         
 -12   4   1         14.63         32.62        35.83 o                         
 -11   4   1          0.45         -7.25        67.87 o                         
 -10   4   1        955.12        839.90        63.03 o                         
  -9   4   1       1472.91       1373.32        53.49 o                         
  -8   4   1          0.78          3.85        14.20 o                         
  -7   4   1        163.91        154.19        16.10 o                         
  -6   4   1        750.46        806.40        30.28 o                         
  -5   4   1       3331.59       3432.00        57.72 o                         
  -4   4   1         74.03         58.56         9.66 o                         
  -3   4   1       3225.93       3426.08        42.99 o                         
  -2   4   1       1118.58       1016.95        21.43 o                         
  -1   4   1          5.88         26.28         7.75 o                         
   0   4   1        102.41         95.10         9.36 o                         
   1   4   1          0.45          2.83         5.67 o                         
   2   4   1       1101.65       1158.68        33.24 o                         
   3   4   1        681.41        774.08        26.76 o                         
   4   4   1        670.39        722.33        31.83 o                         
   5   4   1       2646.61       2717.99        53.02 o                         
   6   4   1       1282.50       1352.41        42.27 o                         
   7   4   1       1106.46       1115.79        29.50 o                         
   8   4   1         59.96         48.71         9.73 o                         
   9   4   1        364.99        377.63        51.65 o                         
  10   4   1         58.15         53.28        30.42 o                         
  11   4   1         53.41         57.56        39.10 o                         
  12   4   1        101.01        119.55        42.97 o                         
 -12   5   1       1552.73       1400.34       115.21 o                         
 -11   5   1       2327.98       2511.18       191.79 o                         
 -10   5   1        219.22        301.43        48.62 o                         
  -9   5   1         43.18          1.61        23.70 o                         
  -8   5   1       1185.70       1278.83        68.22 o                         
  -7   5   1       4264.82       4262.79        79.16 o                         
  -6   5   1         49.18         54.86        12.66 o                         
  -5   5   1       2835.99       2893.98        53.59 o                         
  -4   5   1       5663.31       5655.15        82.43 o                         
  -3   5   1       5409.71       5415.48        67.59 o                         
  -2   5   1        342.88        398.33        23.06 o                         
  -1   5   1       3486.20       3449.31        56.68 o                         
   0   5   1       9780.46       9548.56       115.86 o                         
   1   5   1       3769.96       3739.78        47.18 o                         
   2   5   1        248.57        270.87        19.88 o                         
   3   5   1       5577.64       5275.63        87.75 o                         
   4   5   1       5243.17       5251.62        94.86 o                         
   5   5   1       1205.13       1263.37        57.76 o                         
   6   5   1        627.37        625.60        34.68 o                         
   7   5   1       2089.64       2079.14        66.51 o                         
   8   5   1        638.10        698.30        42.00 o                         
   9   5   1        656.26        680.87        64.99 o                         
  10   5   1        472.04        549.22        64.73 o                         
  11   5   1       3297.92       3213.07       175.71 o                         
  12   5   1       1582.18       1546.33       123.93 o                         
 -11   6   1          0.33        -10.12        35.71 o                         
 -10   6   1        915.29        979.82       131.24 o                         
  -9   6   1        561.46        512.61        56.88 o                         
  -8   6   1        263.95        243.18        53.50 o                         
  -7   6   1        124.25        122.10        26.32 o                         
  -6   6   1       1525.70       1540.25        55.96 o                         
  -5   6   1       2491.66       2537.12        54.17 o                         
  -4   6   1       1392.84       1183.00        36.06 o                         
  -3   6   1       1476.22       1496.93        52.92 o                         
  -2   6   1       2318.85       2321.42        52.78 o                         
  -1   6   1          4.63         -2.93        10.62 o                         
   0   6   1        801.28        728.25        30.06 o                         
   1   6   1       1060.40       1046.81        45.47 o                         
   2   6   1       1618.63       1621.31        34.22 o                         
   3   6   1        229.22        216.83        26.12 o                         
   4   6   1         77.41         67.54        19.58 o                         
   5   6   1        205.49        245.35        28.13 o                         
   6   6   1       1372.52       1324.40        68.54 o                         
   7   6   1         92.76         58.76        24.28 o                         
   8   6   1        215.35        185.33        37.60 o                         
   9   6   1       1367.36       1417.99       127.80 o                         
  10   6   1       1241.03       1180.12        92.84 o                         
  11   6   1        161.91        100.27        42.40 o                         
 -10   7   1         69.87         46.44        40.93 o                         
  -9   7   1        187.53        253.00        47.94 o                         
  -8   7   1       2596.18       2550.54        98.45 o                         
  -7   7   1       2573.35       2683.86        86.37 o                         
  -6   7   1        891.21        878.93        54.44 o                         
  -5   7   1        833.33        836.36        50.76 o                         
  -4   7   1       1287.51       1285.88        61.26 o                         
  -3   7   1        809.24        866.14        41.81 o                         
  -2   7   1        372.61        318.14        24.86 o                         
  -1   7   1        999.85        946.72        35.78 o                         
   0   7   1       3272.90       3288.05        78.51 o                         
   1   7   1        874.13        847.85        48.67 o                         
   2   7   1        221.41        190.46        32.64 o                         
   3   7   1       1473.10       1386.00        56.21 o                         
   4   7   1       4745.77       4712.06       105.68 o                         
   5   7   1        450.04        347.29        36.63 o                         
   6   7   1       1073.54        943.92       103.25 o                         
   7   7   1       2415.05       2619.88       109.50 o                         
   8   7   1       1628.68       1599.67       200.15 o                         
   9   7   1        231.54        278.55        68.46 o                         
  -8   8   1        151.56        271.71        54.09 o                         
  -7   8   1        156.50        195.52        45.65 o                         
  -6   8   1        539.11        595.81        66.41 o                         
  -5   8   1        980.13        897.26        74.58 o                         
  -4   8   1         71.93         73.89        33.02 o                         
  -3   8   1       1937.59       2063.36       112.66 o                         
  -2   8   1       4675.91       4865.27       153.13 o                         
  -1   8   1       1554.97       1596.99        99.28 o                         
   0   8   1         11.41         32.57        29.25 o                         
   1   8   1        799.22        832.84        72.68 o                         
   2   8   1        485.93        562.36        60.75 o                         
   3   8   1        441.82        391.16        53.54 o                         
   4   8   1         42.44         -5.77        26.89 o                         
   5   8   1        636.23        684.62        67.66 o                         
   6   8   1        998.51        987.23        75.10 o                         
   7   8   1        357.47        442.50        87.75 o                         
   8   8   1        412.61        316.65       112.79 o                         
  -5   9   1        345.53        327.15        57.40 o                         
  -4   9   1       1148.40       1200.88        94.43 o                         
  -3   9   1       1055.11       1147.94       102.50 o                         
  -2   9   1         23.44        -11.82        34.50 o                         
  -1   9   1        555.66        664.65        73.17 o                         
   0   9   1       1560.86       1492.21       110.23 o                         
   1   9   1        622.54        616.84        69.38 o                         
   2   9   1          0.27         -0.14        34.05 o                         
   3   9   1        745.49        707.93        75.04 o                         
   4   9   1       1149.81       1153.95        95.00 o                         
   5   9   1        511.53        502.41        66.67 o                         
 -14   0   2       3413.56       3599.99       275.87 o                         
 -13   0   2        147.40        163.85        93.32 o                         
 -12   0   2       3445.77       3901.58       267.79 o                         
 -11   0   2       3783.31       3937.22       262.66 o                         
 -10   0   2       1450.81       1460.27        59.54 o                         
  -9   0   2          9.85         -8.13        13.40 o                         
  -8   0   2       3387.07       3251.18        89.97 o                         
  -7   0   2       7554.37       7363.03       183.58 o                         
  -6   0   2       1230.56       1257.37        52.03 o                         
  -5   0   2      21878.32      22540.57       405.85 o                         
  -4   0   2      36709.01      36183.50       769.65 o                         
  -3   0   2       9676.48       9892.00       293.14 o                         
  -2   0   2       2833.50       2807.55        61.40 o                         
  -1   0   2      19525.38      19098.16       398.35 o                         
   0   0   2      26871.82      25176.08       282.16 o                         
   1   0   2        423.56        458.32        15.06 o                         
   2   0   2       6176.33       6624.37        76.79 o                         
   3   0   2        105.37         71.78         9.86 o                         
   4   0   2      16014.79      16200.98       184.62 o                         
   5   0   2       2092.52       1978.93        75.43 o                         
   6   0   2       4190.90       4094.35        79.16 o                         
   7   0   2       5969.47       5712.03       123.46 o                         
   8   0   2       3877.18       3719.09        97.77 o                         
   9   0   2         70.98         80.48        41.73 o                         
  10   0   2       1016.10       1050.65        64.58 o                         
  11   0   2       5398.85       5429.02       322.89 o                         
  12   0   2       3723.71       3631.22       265.58 o                         
  13   0   2         85.84        155.04        98.09 o                         
 -14   1   2        101.18        -12.70        43.69 o                         
 -13   1   2         25.57        -38.68        61.54 o                         
 -12   1   2        192.33         67.61        82.48 o                         
 -11   1   2          4.12        -18.17        18.17 o                         
 -10   1   2        245.71        208.24        24.17 o                         
  -9   1   2        829.49        779.00        49.23 o                         
  -8   1   2       1254.11       1233.01        57.32 o                         
  -7   1   2         28.77         35.34        15.69 o                         
  -6   1   2          6.32         11.50        10.90 o                         
  -5   1   2        116.31        121.74        13.96 o                         
  -4   1   2         80.31         80.27        10.17 o                         
  -3   1   2        365.70        388.06        27.47 o                         
  -2   1   2         18.27         38.76         6.88 o                         
  -1   1   2       2988.42       3070.16        34.45 o                         
   0   1   2       2733.75       2854.10        30.28 o                         
   1   1   2         18.58         14.72         4.90 o                         
   2   1   2       3299.51       3487.32        37.97 o                         
   3   1   2       1128.19       1183.38        19.20 o                         
   4   1   2        646.44        630.65        18.09 o                         
   5   1   2        953.87       1022.28        24.27 o                         
   6   1   2        558.89        519.37        19.97 o                         
   7   1   2       1305.24       1378.27        34.54 o                         
   8   1   2        264.00        240.94        19.45 o                         
   9   1   2          5.47          6.96        15.00 o                         
  10   1   2         97.38         91.54        25.24 o                         
  11   1   2        101.29         91.22        34.58 o                         
  12   1   2        198.67        333.89        77.73 o                         
  13   1   2         29.30        -16.93        59.70 o                         
 -14   2   2       1333.76       1605.10       346.41 o                         
 -13   2   2          0.12        -32.76        32.76 o                         
 -12   2   2       4790.95       4564.72       155.97 o                         
 -11   2   2       5231.70       5302.47       130.92 o                         
 -10   2   2        233.90        234.77        26.90 o                         
  -9   2   2       1137.71       1237.98        67.44 o                         
  -8   2   2      10271.01      10137.46       174.83 o                         
  -7   2   2      12752.13      12581.87       187.02 o                         
  -6   2   2       1894.49       1872.38        50.38 o                         
  -5   2   2       3596.85       3567.59        66.18 o                         
  -4   2   2       2291.20       2101.39        36.30 o                         
  -3   2   2       1886.90       1864.46        31.94 o                         
  -2   2   2         18.78         24.22         6.35 o                         
  -1   2   2       6716.44       6974.85        67.53 o                         
   0   2   2       8246.40       8143.15        74.63 o                         
   1   2   2       8510.59       8785.06        80.62 o                         
   2   2   2        404.26        401.21        12.86 o                         
   3   2   2      13060.45      12869.67       110.29 o                         
   4   2   2      18039.64      17821.98       167.30 o                         
   5   2   2       3953.26       4018.41        50.86 o                         
   6   2   2       3404.00       3479.32        66.73 o                         
   7   2   2       6911.99       6842.66        99.38 o                         
   8   2   2       3583.91       3429.85        63.05 o                         
   9   2   2        741.42        728.56        48.12 o                         
  10   2   2        663.70        738.85        70.28 o                         
  11   2   2       2014.46       2136.26       115.77 o                         
  12   2   2       1493.86       1529.40       140.88 o                         
  13   2   2        229.09        214.52        93.11 o                         
 -14   3   2         86.80        100.86        60.25 o                         
 -13   3   2        177.19        226.08        70.87 o                         
 -12   3   2        247.34        176.85        47.05 o                         
 -11   3   2         21.36        -17.10        42.30 o                         
 -10   3   2        180.38        178.34        29.86 o                         
  -9   3   2        275.28        260.54        32.76 o                         
  -8   3   2          0.12        -13.53        13.53 o                         
  -7   3   2       1428.42       1510.40        64.76 o                         
  -6   3   2       1412.79       1479.49        41.13 o                         
  -5   3   2        339.64        306.79        17.51 o                         
  -4   3   2         33.58         56.21        16.00 o                         
  -3   3   2        428.69        457.35        17.02 o                         
  -2   3   2        890.98        845.66        20.95 o                         
  -1   3   2        482.80        440.95        12.77 o                         
   0   3   2        308.04        301.65        12.32 o                         
   1   3   2       2927.90       3034.20        37.99 o                         
   2   3   2       3888.24       3957.52        49.99 o                         
   3   3   2         98.89        141.77        11.60 o                         
   4   3   2        742.24        756.71        26.40 o                         
   5   3   2         35.74         52.87         9.35 o                         
   6   3   2        215.47        209.45        17.49 o                         
   7   3   2          2.27          1.33        11.53 o                         
   8   3   2          8.01         11.27        14.99 o                         
   9   3   2        443.67        463.35        19.14 o                         
  10   3   2        410.50        470.21        50.24 o                         
  11   3   2         41.25         20.32        29.24 o                         
  12   3   2        178.07        176.03        48.25 o                         
 -13   4   2         23.48         -9.01        36.15 o                         
 -12   4   2       2442.89       2475.46       146.01 o                         
 -11   4   2       3121.30       3079.30       140.76 o                         
 -10   4   2        881.31        976.23        55.67 o                         
  -9   4   2        647.92        746.76        48.02 o                         
  -8   4   2       4675.39       4783.45       108.11 o                         
  -7   4   2       6357.67       6299.94       109.64 o                         
  -6   4   2        157.26        153.15        19.81 o                         
  -5   4   2       3750.87       3696.68        59.21 o                         
  -4   4   2       6203.18       6281.26        77.33 o                         
  -3   4   2       3747.16       3662.91        50.58 o                         
  -2   4   2         23.21         20.96         8.22 o                         
  -1   4   2       1556.38       1441.69        28.89 o                         
   0   4   2       9650.05       9473.18        94.26 o                         
   1   4   2       2164.74       2069.08        30.86 o                         
   2   4   2        114.90         99.45        10.52 o                         
   3   4   2       7322.75       7291.89        83.47 o                         
   4   4   2      12857.52      12814.70       147.11 o                         
   5   4   2        854.03        882.95        42.63 o                         
   6   4   2        142.03        137.93        17.17 o                         
   7   4   2       3515.58       3425.54        81.86 o                         
   8   4   2       2620.57       2633.32        56.76 o                         
   9   4   2        328.65        358.12        50.00 o                         
  10   4   2       1074.54       1005.83        74.97 o                         
  11   4   2       2220.17       2297.64       110.26 o                         
  12   4   2       1084.75       1233.28       106.68 o                         
 -12   5   2        378.91        391.72        86.30 o                         
 -11   5   2         53.01         49.41        39.23 o                         
 -10   5   2        979.85       1062.52        76.77 o                         
  -9   5   2        998.02        985.06        59.27 o                         
  -8   5   2         12.06          3.48        11.99 o                         
  -7   5   2        182.59        193.74        20.68 o                         
  -6   5   2       1048.31       1040.68        45.11 o                         
  -5   5   2        304.69        287.77        19.95 o                         
  -4   5   2          2.80         -8.17         8.17 o                         
  -3   5   2       1601.85       1607.00        28.12 o                         
  -2   5   2       2277.81       2223.24        46.94 o                         
  -1   5   2       1995.52       2013.02        44.33 o                         
   0   5   2        117.99        151.68        14.23 o                         
   1   5   2       2105.55       2130.87        32.90 o                         
   2   5   2        222.39        265.43        14.66 o                         
   3   5   2          0.52         -4.47        10.48 o                         
   4   5   2        204.89        186.67        22.60 o                         
   5   5   2         19.86         44.34        13.64 o                         
   6   5   2       1054.71       1060.20        44.74 o                         
   7   5   2        755.09        720.77        40.77 o                         
   8   5   2        204.23        246.29        28.34 o                         
   9   5   2        613.87        581.06        62.28 o                         
  10   5   2        645.98        652.61        66.60 o                         
  11   5   2         43.95         77.32        36.48 o                         
 -11   6   2       1382.61       1368.51       115.31 o                         
 -10   6   2        802.96        774.39        70.64 o                         
  -9   6   2         40.65         65.31        25.85 o                         
  -8   6   2       2446.06       2329.96        90.31 o                         
  -7   6   2       2252.87       2338.03        75.40 o                         
  -6   6   2         42.30         49.09        15.80 o                         
  -5   6   2       2409.39       2517.06        55.71 o                         
  -4   6   2       3579.15       3651.84        55.06 o                         
  -3   6   2       2997.40       2993.50        78.22 o                         
  -2   6   2        459.00        475.59        28.10 o                         
  -1   6   2       3738.62       3759.37        71.27 o                         
   0   6   2       5351.49       5320.93        89.48 o                         
   1   6   2       2579.97       2511.62        52.65 o                         
   2   6   2        115.03        115.73        11.02 o                         
   3   6   2       1371.14       1393.10        56.06 o                         
   4   6   2       2684.04       2521.43        81.54 o                         
   5   6   2        283.10        310.05        26.31 o                         
   6   6   2       1572.69       1677.11        77.71 o                         
   7   6   2       1869.28       1812.33        83.48 o                         
   8   6   2       2621.38       2608.46       147.20 o                         
   9   6   2        339.52        386.69        67.91 o                         
  10   6   2        837.12        872.51        81.61 o                         
 -10   7   2        658.16        660.88        71.58 o                         
  -9   7   2       1247.96       1340.88        80.34 o                         
  -8   7   2        150.76        121.07        31.41 o                         
  -7   7   2        206.25        273.39        38.65 o                         
  -6   7   2       1310.09       1317.88        65.13 o                         
  -5   7   2       1322.04       1274.67        61.99 o                         
  -4   7   2         65.81         95.43        26.45 o                         
  -3   7   2        703.82        632.61        36.15 o                         
  -2   7   2       2754.67       2787.64       109.25 o                         
  -1   7   2        765.18        759.69        36.28 o                         
   0   7   2        700.69        687.72        36.18 o                         
   1   7   2       1213.66       1179.74        54.20 o                         
   2   7   2        359.03        382.45        30.08 o                         
   3   7   2         63.53         71.08        18.70 o                         
   4   7   2         31.54         11.06        17.13 o                         
   5   7   2        560.40        570.32        50.73 o                         
   6   7   2       1503.22       1475.30        79.31 o                         
   7   7   2        543.89        556.12        65.90 o                         
   8   7   2        102.38         96.42        51.18 o                         
   9   7   2       1001.53        842.60        94.72 o                         
  -8   8   2       1668.71       1652.20       109.36 o                         
  -7   8   2       1363.76       1357.74        99.04 o                         
  -6   8   2         55.37        108.56        38.72 o                         
  -5   8   2         43.92        -20.90        27.65 o                         
  -4   8   2        739.41        875.30        75.16 o                         
  -3   8   2       1093.10       1060.56        81.88 o                         
  -2   8   2         57.68         42.52        25.05 o                         
  -1   8   2        689.40        725.93        69.11 o                         
   0   8   2       1891.44       1882.08        91.66 o                         
   1   8   2       1093.61       1171.08        78.50 o                         
   2   8   2        116.39        101.59        31.54 o                         
   3   8   2       2564.05       2513.45       119.73 o                         
   4   8   2       2587.11       2808.90       121.47 o                         
   5   8   2        377.32        363.24        52.57 o                         
   6   8   2        252.67        250.92        42.14 o                         
   7   8   2        997.07        874.70       100.17 o                         
  -5   9   2       1151.82       1014.19       101.70 o                         
  -4   9   2        269.16        317.06        54.40 o                         
  -3   9   2        620.73        627.51        70.75 o                         
  -2   9   2       1556.19       1480.84       104.25 o                         
  -1   9   2        394.87        418.13        75.61 o                         
   0   9   2        109.89         75.14        41.05 o                         
   1   9   2       1176.53       1340.61        98.72 o                         
   2   9   2       1600.96       1534.42       104.79 o                         
   3   9   2        337.08        319.48        54.73 o                         
   4   9   2          4.99        -38.29        38.29 o                         
 -14   1   3       1707.49       1533.78       177.80 o                         
 -13   1   3        116.93        155.76        58.29 o                         
 -12   1   3       4339.47       4195.34       195.06 o                         
 -11   1   3       3686.56       3596.52       103.29 o                         
 -10   1   3        649.41        778.84        51.25 o                         
  -9   1   3       1253.83       1317.60        60.92 o                         
  -8   1   3       7559.60       7689.56       115.31 o                         
  -7   1   3       9189.60       9028.88       122.91 o                         
  -6   1   3        499.57        429.83        27.20 o                         
  -5   1   3       3145.96       3001.99        62.97 o                         
  -4   1   3      15531.26      15264.38       273.01 o                         
  -3   1   3       9540.79       9906.39       134.80 o                         
  -2   1   3       4886.12       5130.81        59.62 o                         
  -1   1   3       7410.58       7692.05        82.36 o                         
   0   1   3       3053.38       2925.37        36.12 o                         
   1   1   3       4908.03       4853.41        51.87 o                         
   2   1   3       7847.18       8551.48        77.67 o                         
   3   1   3       8652.26       8536.73        76.44 o                         
   4   1   3      21424.83      21309.54       175.53 o                         
   5   1   3       3974.15       3802.85        48.39 o                         
   6   1   3       1940.85       1915.88        35.61 o                         
   7   1   3       7608.19       7740.79       102.64 o                         
   8   1   3       5476.47       5340.56       103.82 o                         
   9   1   3        485.68        484.86        37.84 o                         
  10   1   3       2332.87       2184.14        97.77 o                         
  11   1   3       2977.03       3124.74       137.23 o                         
  12   1   3       1242.19       1272.27       132.82 o                         
  13   1   3         10.54        -11.50        37.77 o                         
 -14   2   3         74.24         97.33        56.86 o                         
 -13   2   3        101.52         76.61        53.55 o                         
 -12   2   3        116.96         82.55        58.39 o                         
 -11   2   3        238.63        206.17        32.55 o                         
 -10   2   3         16.74         -4.35        16.39 o                         
  -9   2   3        375.03        399.05        37.23 o                         
  -8   2   3         91.31        131.31        21.34 o                         
  -7   2   3       1326.88       1449.38        50.48 o                         
  -6   2   3        553.25        604.48        25.51 o                         
  -5   2   3        218.96        302.77        31.00 o                         
  -4   2   3        977.55       1097.06        28.49 o                         
  -3   2   3        972.76       1030.54        25.26 o                         
  -2   2   3        783.73        858.75        19.40 o                         
  -1   2   3       1794.12       1842.42        27.06 o                         
   0   2   3        478.14        475.94        15.47 o                         
   1   2   3         17.02         22.87         6.85 o                         
   2   2   3         97.97        137.44         9.39 o                         
   3   2   3         60.78         85.41         8.82 o                         
   4   2   3        384.79        383.90        15.79 o                         
   5   2   3         26.82         25.88         7.32 o                         
   6   2   3        538.53        578.95        26.78 o                         
   7   2   3         13.16          0.27        11.85 o                         
   8   2   3         10.96          9.96        11.62 o                         
   9   2   3       1215.22       1186.26        53.44 o                         
  10   2   3       1140.83       1062.50        84.61 o                         
  11   2   3          1.62        -11.15        33.08 o                         
  12   2   3         19.99         18.06        52.59 o                         
 -14   3   3       1408.32       1450.69       148.47 o                         
 -13   3   3        176.01        206.20        61.79 o                         
 -12   3   3       3917.19       3798.29       285.39 o                         
 -11   3   3       5715.76       5727.65       145.90 o                         
 -10   3   3        412.09        356.06        50.29 o                         
  -9   3   3        743.68        667.14        56.57 o                         
  -8   3   3       4197.65       4150.14       112.02 o                         
  -7   3   3       2884.57       2760.96        69.82 o                         
  -6   3   3        530.87        586.27        25.01 o                         
  -5   3   3       4919.40       5152.82        71.02 o                         
  -4   3   3      10918.13      10482.09       113.85 o                         
  -3   3   3       5243.48       5020.39        59.40 o                         
  -2   3   3        864.30        925.23        22.69 o                         
  -1   3   3       4594.71       4400.18        49.62 o                         
   0   3   3       3869.90       3597.43        45.18 o                         
   1   3   3       5159.57       5125.67        57.25 o                         
   2   3   3         58.01         82.38         9.02 o                         
   3   3   3       8316.63       8444.76        85.43 o                         
   4   3   3      12698.03      12564.78       123.97 o                         
   5   3   3       1275.15       1242.69        35.35 o                         
   6   3   3        381.87        378.59        20.40 o                         
   7   3   3       4988.65       4852.03        83.30 o                         
   8   3   3       5969.14       5853.72        96.51 o                         
   9   3   3          0.33         18.30        26.07 o                         
  10   3   3       1332.06       1302.86        77.50 o                         
  11   3   3       2634.92       2715.09       296.63 o                         
  12   3   3       1804.54       1727.30       132.00 o                         
 -13   4   3         70.82         29.80        61.04 o                         
 -12   4   3         33.47         16.75        35.63 o                         
 -11   4   3        201.65        200.25        37.64 o                         
 -10   4   3       1894.96       1843.08        73.83 o                         
  -9   4   3        774.51        803.87        50.84 o                         
  -8   4   3         22.84         28.84        19.30 o                         
  -7   4   3        120.25        125.62        17.30 o                         
  -6   4   3         58.19         59.74        12.96 o                         
  -5   4   3        713.55        747.09        30.93 o                         
  -4   4   3         45.20         72.91        11.07 o                         
  -3   4   3         57.63         74.81         9.31 o                         
  -2   4   3        472.19        441.94        17.99 o                         
  -1   4   3       1551.12       1589.47        32.72 o                         
   0   4   3          0.22         -0.67         6.27 o                         
   1   4   3       3640.87       3628.10        45.90 o                         
   2   4   3       4608.00       4572.99        51.11 o                         
   3   4   3        193.56        202.77        16.62 o                         
   4   4   3         90.55         84.88        14.31 o                         
   5   4   3          1.09          6.02        11.46 o                         
   6   4   3         17.26         37.48        16.92 o                         
   7   4   3       1126.14       1137.92        44.75 o                         
   8   4   3          2.18         14.38        29.32 o                         
   9   4   3        319.85        336.78        47.56 o                         
  10   4   3        109.69        109.33        35.39 o                         
  11   4   3          2.46        -35.98        35.98 o                         
 -12   5   3       1143.99       1071.95       101.06 o                         
 -11   5   3       1756.82       1893.67       201.49 o                         
 -10   5   3        406.03        382.62        47.47 o                         
  -9   5   3        501.86        570.85        45.25 o                         
  -8   5   3       5810.51       5733.89       117.28 o                         
  -7   5   3       5167.22       5226.87        97.49 o                         
  -6   5   3         12.28          8.59        12.37 o                         
  -5   5   3       1780.13       1814.30        44.26 o                         
  -4   5   3       3923.92       3979.54        63.00 o                         
  -3   5   3       3777.17       3789.13        51.66 o                         
  -2   5   3        153.82        117.29        16.25 o                         
  -1   5   3       3667.35       3626.48        60.79 o                         
   0   5   3       6459.43       6347.58        95.19 o                         
   1   5   3       4166.19       4062.21        58.37 o                         
   2   5   3        183.66        195.40        16.73 o                         
   3   5   3       1404.56       1447.12        41.82 o                         
   4   5   3       3676.40       3637.46        67.84 o                         
   5   5   3       1065.29       1082.61        41.44 o                         
   6   5   3        998.13        993.47        46.27 o                         
   7   5   3       4201.73       4047.06       109.49 o                         
   8   5   3       3752.23       3846.28       105.94 o                         
   9   5   3        377.15        432.48        55.68 o                         
  10   5   3       1663.35       1751.37       105.63 o                         
  11   5   3       1978.39       1950.93       197.49 o                         
 -11   6   3         57.68         23.14        33.62 o                         
 -10   6   3       1001.21       1057.37        78.15 o                         
  -9   6   3       1010.65       1003.12        66.94 o                         
  -8   6   3        160.87        165.54        27.37 o                         
  -7   6   3        359.65        302.77        28.49 o                         
  -6   6   3        863.10        911.45        36.60 o                         
  -5   6   3        693.61        705.37        25.49 o                         
  -4   6   3         61.67         51.14        15.86 o                         
  -3   6   3        636.46        621.59        34.00 o                         
  -2   6   3        776.31        790.63        61.12 o                         
  -1   6   3        278.10        277.07        23.59 o                         
   0   6   3         61.53         64.89        15.18 o                         
   1   6   3       1510.37       1458.90        51.11 o                         
   2   6   3       1915.86       1992.82        49.04 o                         
   3   6   3         53.62         56.31        15.32 o                         
   4   6   3         61.42         29.41        16.39 o                         
   5   6   3        860.92        929.68        48.68 o                         
   6   6   3       1438.67       1483.32        69.53 o                         
   7   6   3        573.85        641.57        63.02 o                         
   8   6   3         15.25         29.00        39.34 o                         
   9   6   3       1025.00        935.04        83.27 o                         
  10   6   3       1325.68       1172.78        92.82 o                         
 -10   7   3        942.81       1044.92       101.35 o                         
  -9   7   3        154.44        143.89        33.54 o                         
  -8   7   3       2127.65       2165.28       100.96 o                         
  -7   7   3       1681.60       1638.13        74.25 o                         
  -6   7   3         14.71          1.03        19.28 o                         
  -5   7   3        674.83        690.44        44.69 o                         
  -4   7   3       1076.09       1031.38        54.16 o                         
  -3   7   3       1649.74       1628.03        60.97 o                         
  -2   7   3        339.46        306.46        27.48 o                         
  -1   7   3       1547.33       1580.11        57.18 o                         
   0   7   3       2815.04       2713.97        68.94 o                         
   1   7   3        211.45        220.60        25.04 o                         
   2   7   3        291.28        314.51        41.48 o                         
   3   7   3       3882.96       3863.22       114.01 o                         
   4   7   3       4215.42       4210.66       126.36 o                         
   5   7   3        731.17        710.03        53.18 o                         
   6   7   3         61.95         58.71        25.34 o                         
   7   7   3       1004.65       1105.46       105.44 o                         
   8   7   3       1300.27       1199.40       112.06 o                         
  -8   8   3         25.30         25.13        32.57 o                         
  -7   8   3        417.76        479.44        63.13 o                         
  -6   8   3       1452.07       1402.34        95.72 o                         
  -5   8   3       1174.94       1346.74       101.38 o                         
  -4   8   3         10.03         18.20        29.28 o                         
  -3   8   3        857.23        923.79        64.43 o                         
  -2   8   3       2191.57       2225.36        96.20 o                         
  -1   8   3       1650.79       1483.13        83.26 o                         
   0   8   3         46.83         44.35        29.08 o                         
   1   8   3        328.92        382.07        46.71 o                         
   2   8   3       1010.13       1108.34       106.97 o                         
   3   8   3        453.04        420.06        62.47 o                         
   4   8   3        183.50        146.35        37.84 o                         
   5   8   3        838.15        834.98        73.80 o                         
   6   8   3        599.82        592.87        85.78 o                         
   7   8   3         32.97         91.92        56.84 o                         
  -5   9   3        410.33        528.34        67.95 o                         
  -4   9   3        897.15        884.78        85.55 o                         
  -3   9   3        587.52        730.82        75.27 o                         
  -2   9   3         10.60         43.92        33.10 o                         
  -1   9   3        650.68        770.37        76.98 o                         
   0   9   3       2009.08       1823.08        99.44 o                         
   1   9   3       1012.43       1111.58        78.70 o                         
   2   9   3         10.78          1.67        27.15 o                         
   3   9   3        482.45        444.69        65.91 o                         
   4   9   3        500.70        481.18        65.84 o                         
 -14   0   4       1726.69       1417.95       200.19 o                         
 -13   0   4        128.52         78.25        56.94 o                         
 -12   0   4       1348.44       1535.52       188.43 o                         
 -11   0   4       2462.78       2538.57        94.00 o                         
 -10   0   4        844.11        870.93        56.66 o                         
  -9   0   4       2056.20       2074.77       282.68 o                         
  -8   0   4       9505.13       9416.08       208.00 o                         
  -7   0   4       5044.66       4863.59       298.28 o                         
  -6   0   4        414.52        462.85        46.56 o                         
  -5   0   4      12357.87      12563.31       246.40 o                         
  -4   0   4      17508.20      16746.86       307.38 o                         
  -3   0   4      31596.12      31538.30       548.23 o                         
  -2   0   4       3126.92       3280.46        66.69 o                         
  -1   0   4       1154.62        998.32        34.75 o                         
   0   0   4       3767.98       3566.60        66.34 o                         
   1   0   4       2418.59       2492.12        48.96 o                         
   2   0   4       1279.24       1477.58        35.59 o                         
   3   0   4       6923.18       6670.59        87.02 o                         
   4   0   4      19308.24      19393.24       224.63 o                         
   5   0   4        736.71        690.79        28.59 o                         
   6   0   4        990.05        968.58        34.13 o                         
   7   0   4      11539.70      11582.37       221.88 o                         
   8   0   4       6466.92       6742.61       180.91 o                         
   9   0   4         55.82         88.93        44.27 o                         
  10   0   4       2310.61       2256.62       225.90 o                         
  11   0   4       4264.86       3937.95       278.44 o                         
  12   0   4       1108.02        991.83       173.77 o                         
 -14   1   4        283.63        236.43        66.19 o                         
 -13   1   4         81.51         71.07        49.62 o                         
 -12   1   4        151.16        110.68        39.17 o                         
 -11   1   4        231.37        210.19        54.13 o                         
 -10   1   4         99.93         88.38        23.74 o                         
  -9   1   4        112.64         92.96        14.32 o                         
  -8   1   4         42.27         48.65        11.13 o                         
  -7   1   4         71.27         44.51        12.59 o                         
  -6   1   4        189.14        204.96        21.82 o                         
  -5   1   4         24.13         40.48        11.27 o                         
  -4   1   4        269.83        273.63        18.75 o                         
  -3   1   4       1118.31       1183.47        27.23 o                         
  -2   1   4        292.69        293.70        17.50 o                         
  -1   1   4       1832.20       1959.96        30.16 o                         
   0   1   4        845.51        845.56        19.67 o                         
   1   1   4       1376.04       1351.12        25.81 o                         
   2   1   4        395.57        389.36        14.61 o                         
   3   1   4       4084.35       4393.06        51.03 o                         
   4   1   4         19.45         32.76         7.61 o                         
   5   1   4        103.40        106.24         8.08 o                         
   6   1   4        135.08        141.87        16.18 o                         
   7   1   4        148.73        130.91        17.68 o                         
   8   1   4        184.89        169.21        18.84 o                         
   9   1   4         11.68        -10.90        17.80 o                         
  10   1   4         71.68          1.11        29.12 o                         
  11   1   4          1.21         -0.71        27.65 o                         
  12   1   4          1.42        -42.62        42.62 o                         
 -14   2   4        884.55        656.34        99.36 o                         
 -13   2   4        236.93        141.81        86.87 o                         
 -12   2   4       5012.60       4643.34       128.69 o                         
 -11   2   4       3478.88       3425.53       104.98 o                         
 -10   2   4        808.29        871.91        60.13 o                         
  -9   2   4        240.88        214.11        30.81 o                         
  -8   2   4       6968.35       7154.84       118.50 o                         
  -7   2   4       6610.07       6424.83       102.01 o                         
  -6   2   4       1101.85       1062.19        34.89 o                         
  -5   2   4        306.04        235.64        17.53 o                         
  -4   2   4       6073.69       6003.38        79.86 o                         
  -3   2   4       4484.55       4465.77        57.29 o                         
  -2   2   4        377.77        336.51        14.60 o                         
  -1   2   4      19637.74      19348.55       178.21 o                         
   0   2   4      17166.85      16789.84       146.23 o                         
   1   2   4       6784.75       7024.08        71.84 o                         
   2   2   4        401.91        456.00        16.38 o                         
   3   2   4       5608.62       5283.11        60.20 o                         
   4   2   4       8736.70       8621.40        82.70 o                         
   5   2   4       4280.05       4239.91        55.07 o                         
   6   2   4       1016.67       1105.80        36.52 o                         
   7   2   4       6228.68       6170.69       100.38 o                         
   8   2   4       5736.19       5630.46       102.43 o                         
   9   2   4        226.70        204.97        32.72 o                         
  10   2   4       1618.98       1489.74       103.46 o                         
  11   2   4       2414.98       2338.07       185.01 o                         
  12   2   4       1356.41       1564.48       236.94 o                         
 -14   3   4         42.39         55.41        67.78 o                         
 -13   3   4         57.39         85.40        79.72 o                         
 -12   3   4          0.06          1.30        31.72 o                         
 -11   3   4        541.70        498.11        60.55 o                         
 -10   3   4        134.62        108.30        35.02 o                         
  -9   3   4        508.03        492.43        44.94 o                         
  -8   3   4        161.96        166.64        15.78 o                         
  -7   3   4         36.58         40.74        13.12 o                         
  -6   3   4        132.73        156.72        18.02 o                         
  -5   3   4        109.86         94.80        12.92 o                         
  -4   3   4         39.74         34.42        11.03 o                         
  -3   3   4        181.63        170.81        13.06 o                         
  -2   3   4       2659.94       2725.88        40.78 o                         
  -1   3   4       2924.27       3012.33        41.79 o                         
   0   3   4        565.89        668.47        21.82 o                         
   1   3   4        902.14        974.11        23.94 o                         
   2   3   4        558.49        536.81        20.14 o                         
   3   3   4          5.53         13.66         7.55 o                         
   4   3   4          2.02          5.41         7.44 o                         
   5   3   4        909.54        892.07        31.91 o                         
   6   3   4        532.68        488.77        27.14 o                         
   7   3   4          6.43         11.94        12.98 o                         
   8   3   4         29.91         33.36        21.57 o                         
   9   3   4        168.89        134.40        33.81 o                         
  10   3   4        148.09        122.74        43.89 o                         
  11   3   4         10.42         11.82        38.37 o                         
  12   3   4        182.05        146.22        67.92 o                         
 -13   4   4        213.32        169.69        51.95 o                         
 -12   4   4       2271.66       2169.46       109.46 o                         
 -11   4   4       3326.69       3504.01       101.21 o                         
 -10   4   4        886.54        795.85        49.27 o                         
  -9   4   4        837.39        813.89        48.78 o                         
  -8   4   4       3854.09       3962.52        83.55 o                         
  -7   4   4       4497.62       4522.85        82.19 o                         
  -6   4   4          5.46          4.56        10.41 o                         
  -5   4   4       1215.66       1186.02        35.33 o                         
  -4   4   4       6896.47       6921.69        83.72 o                         
  -3   4   4       5117.65       5133.92        67.16 o                         
  -2   4   4          0.12          4.21         6.80 o                         
  -1   4   4       5587.66       5485.50        63.03 o                         
   0   4   4       8463.39       8446.87        92.38 o                         
   1   4   4       1601.65       1563.63        31.60 o                         
   2   4   4          2.37          9.76         8.13 o                         
   3   4   4       4979.08       5097.05        80.03 o                         
   4   4   4       6297.85       6180.22        99.88 o                         
   5   4   4       2842.03       3011.67        75.52 o                         
   6   4   4         77.94         75.30        33.02 o                         
   7   4   4       4387.10       4400.68        87.63 o                         
   8   4   4       3363.39       3502.74       109.61 o                         
   9   4   4         35.87         62.32        32.09 o                         
  10   4   4       1871.22       2058.93       112.27 o                         
  11   4   4       2110.58       2327.90       143.93 o                         
 -12   5   4         14.56         37.34        31.38 o                         
 -11   5   4         73.51         57.19        27.51 o                         
 -10   5   4        376.16        352.36        38.31 o                         
  -9   5   4         22.44        -12.14        22.16 o                         
  -8   5   4        161.43        174.95        25.72 o                         
  -7   5   4        310.03        382.53        26.06 o                         
  -6   5   4       2183.50       2085.60        49.91 o                         
  -5   5   4        789.59        794.18        33.03 o                         
  -4   5   4         69.69         61.42        12.42 o                         
  -3   5   4        140.21        107.36        12.32 o                         
  -2   5   4        287.22        364.59        23.96 o                         
  -1   5   4       2712.79       2712.67        55.04 o                         
   0   5   4         31.96         17.07         9.09 o                         
   1   5   4       1832.43       1832.09        41.58 o                         
   2   5   4       1601.23       1578.85        29.23 o                         
   3   5   4        224.87        253.47        20.59 o                         
   4   5   4         59.94         74.36        18.14 o                         
   5   5   4        785.28        819.82        39.91 o                         
   6   5   4       1262.18       1229.71        59.74 o                         
   7   5   4          2.19         -8.69        19.51 o                         
   8   5   4        352.97        448.87        46.99 o                         
   9   5   4        559.42        569.92        70.67 o                         
  10   5   4        471.61        440.36        62.92 o                         
 -11   6   4       1433.42       1460.97        99.81 o                         
 -10   6   4        504.34        473.45        55.46 o                         
  -9   6   4        673.58        607.72        49.32 o                         
  -8   6   4       4771.15       4700.88       107.88 o                         
  -7   6   4       1221.74       1314.76        48.69 o                         
  -6   6   4          6.75         -6.69        12.20 o                         
  -5   6   4       1521.30       1561.76        47.50 o                         
  -4   6   4       4578.59       4804.71        95.70 o                         
  -3   6   4       5116.56       4912.33        91.37 o                         
  -2   6   4         56.65         75.44        17.83 o                         
  -1   6   4       2149.78       2165.95        83.91 o                         
   0   6   4       1216.14       1299.03        44.62 o                         
   1   6   4       1115.31       1133.14        33.23 o                         
   2   6   4          2.67         14.78        13.48 o                         
   3   6   4       2231.49       2228.65        55.64 o                         
   4   6   4       3407.22       3476.50        94.28 o                         
   5   6   4        188.62        223.03        32.50 o                         
   6   6   4        614.23        658.90        48.58 o                         
   7   6   4       3371.79       3337.15       139.53 o                         
   8   6   4       3403.53       3507.92       159.15 o                         
   9   6   4        195.40        259.67        52.48 o                         
 -10   7   4        528.64        518.56        91.09 o                         
  -9   7   4        910.33        956.75        78.07 o                         
  -8   7   4        118.01        119.20        33.46 o                         
  -7   7   4        303.47        272.62        34.90 o                         
  -6   7   4       1261.74       1308.52        61.50 o                         
  -5   7   4        665.21        744.02        52.50 o                         
  -4   7   4         25.54        -11.97        18.23 o                         
  -3   7   4        163.98        154.74        26.75 o                         
  -2   7   4       1111.63       1128.40        52.89 o                         
  -1   7   4        910.69        955.51        48.06 o                         
   0   7   4         21.99          6.22        21.99 o                         
   1   7   4        644.24        631.68        45.23 o                         
   2   7   4       2500.99       2437.87        95.52 o                         
   3   7   4        960.38        929.92        65.69 o                         
   4   7   4        337.14        322.73        39.51 o                         
   5   7   4       2048.12       2177.88        89.10 o                         
   6   7   4       1106.54       1044.92        65.50 o                         
   7   7   4         38.66         12.66        35.04 o                         
   8   7   4         76.69         42.88        62.11 o                         
  -8   8   4       1338.53       1382.18       102.90 o                         
  -7   8   4       1281.75       1209.83       112.89 o                         
  -6   8   4        120.72         90.28        33.85 o                         
  -5   8   4        175.82        188.69        39.26 o                         
  -4   8   4       1471.17       1508.38        83.12 o                         
  -3   8   4        877.97        869.59        56.06 o                         
  -2   8   4        307.33        377.85        48.12 o                         
  -1   8   4       1364.70       1100.88        73.97 o                         
   0   8   4       2122.19       2236.61       127.60 o                         
   1   8   4        929.02        927.69        70.08 o                         
   2   8   4        118.16        151.27        39.01 o                         
   3   8   4       1207.74       1218.80        80.10 o                         
   4   8   4       1289.55       1628.28       106.62 o                         
   5   8   4        151.80        142.60        37.09 o                         
   6   8   4         43.99         84.37        43.04 o                         
  -5   9   4        729.70        698.45        93.16 o                         
  -4   9   4         33.48         89.06        41.18 o                         
  -3   9   4        641.92        532.90        88.32 o                         
  -2   9   4       1508.85       1489.71       106.93 o                         
  -1   9   4        896.85        870.09        71.87 o                         
   0   9   4         45.84         11.48        33.17 o                         
   1   9   4       1586.75       1434.70       120.76 o                         
   2   9   4       1831.73       1684.45        99.56 o                         
   3   9   4        426.44        372.97        54.48 o                         
 -14   1   5        446.98        512.53        88.93 o                         
 -13   1   5        148.95        107.30        81.36 o                         
 -12   1   5       1332.65       1293.94        91.14 o                         
 -11   1   5       4268.95       4255.27       137.19 o                         
 -10   1   5       2453.38       2412.83        60.15 o                         
  -9   1   5       1198.04       1192.07        52.54 o                         
  -8   1   5       9771.76       9718.14       152.78 o                         
  -7   1   5       4666.64       4466.58        85.45 o                         
  -6   1   5         38.41         10.67        14.21 o                         
  -5   1   5       1317.07       1180.16        35.97 o                         
  -4   1   5      14036.49      13770.72       162.76 o                         
  -3   1   5      10124.73      10201.38       124.79 o                         
  -2   1   5          4.60          9.20         6.19 o                         
  -1   1   5       8678.67       8418.58        90.86 o                         
   0   1   5      14338.47      13794.95       133.69 o                         
   1   1   5      10355.92      10424.70        98.65 o                         
   2   1   5       1631.82       1682.88        43.36 o                         
   3   1   5      14776.95      14513.07       130.29 o                         
   4   1   5       5171.71       5162.99        63.66 o                         
   5   1   5        514.59        533.32        21.74 o                         
   6   1   5        267.58        276.72        27.64 o                         
   7   1   5       3494.30       3580.81        70.08 o                         
   8   1   5       6073.39       6058.31       106.44 o                         
   9   1   5         86.17         65.27        30.14 o                         
  10   1   5       2385.99       2232.21       142.49 o                         
  11   1   5       3011.81       2887.74       198.24 o                         
  12   1   5        897.60        948.67       121.19 o                         
 -14   2   5          3.26        -40.83        44.20 o                         
 -13   2   5         69.44        119.89        54.56 o                         
 -12   2   5          8.45          3.43        23.58 o                         
 -11   2   5         39.51         31.51        22.78 o                         
 -10   2   5        339.12        326.84        38.97 o                         
  -9   2   5         12.69          6.75        12.04 o                         
  -8   2   5         33.51          9.48        24.13 o                         
  -7   2   5        139.50        148.24        18.03 o                         
  -6   2   5         23.63         12.17         9.95 o                         
  -5   2   5       2045.91       2060.93        61.32 o                         
  -4   2   5        816.27        905.30        34.77 o                         
  -3   2   5       1183.79       1271.42        27.89 o                         
  -2   2   5        128.05        115.42        14.78 o                         
  -1   2   5          0.28          1.63         6.87 o                         
   0   2   5         73.52         78.40        10.08 o                         
   1   2   5        405.35        488.96        19.05 o                         
   2   2   5        428.52        405.33        17.70 o                         
   3   2   5          2.20         -0.56         7.22 o                         
   4   2   5        708.50        635.52        26.98 o                         
   5   2   5       3619.34       3668.44        68.33 o                         
   6   2   5        592.43        607.29        39.34 o                         
   7   2   5         76.37         93.60        17.91 o                         
   8   2   5          4.63         -0.69        17.99 o                         
   9   2   5         65.64         78.81        26.47 o                         
  10   2   5          5.34         -4.96        38.75 o                         
  11   2   5          0.44         32.97        43.97 o                         
 -14   3   5        498.93        499.86        92.53 o                         
 -13   3   5         94.31         71.07        41.32 o                         
 -12   3   5       1643.72       1613.97        81.02 o                         
 -11   3   5       2548.03       2567.91        91.42 o                         
 -10   3   5       1126.55       1146.84        58.43 o                         
  -9   3   5        398.17        423.91        26.12 o                         
  -8   3   5       5090.43       5151.81        87.29 o                         
  -7   3   5       5757.95       5767.55        93.99 o                         
  -6   3   5       1075.25       1183.17        40.14 o                         
  -5   3   5       3374.10       3443.90        62.13 o                         
  -4   3   5       7547.55       7449.13        99.64 o                         
  -3   3   5       7729.30       7678.79        91.47 o                         
  -2   3   5         71.07         55.13         9.93 o                         
  -1   3   5       8068.01       8131.98        90.61 o                         
   0   3   5      10830.90      10460.05       107.20 o                         
   1   3   5       2185.93       2100.94        34.96 o                         
   2   3   5        992.30       1016.23        29.25 o                         
   3   3   5       6422.84       6466.51        83.55 o                         
   4   3   5       3688.62       3617.09        58.64 o                         
   5   3   5        766.79        800.92        29.24 o                         
   6   3   5         91.19         94.38        13.95 o                         
   7   3   5       6826.43       6778.54       120.70 o                         
   8   3   5       4564.28       4403.63       124.33 o                         
   9   3   5        223.83        181.84        48.78 o                         
  10   3   5        844.92        844.03        86.77 o                         
  11   3   5       2266.30       2133.13       138.20 o                         
 -13   4   5        280.67        266.41        46.50 o                         
 -12   4   5         81.21         62.22        30.91 o                         
 -11   4   5        158.88        120.84        27.83 o                         
 -10   4   5        130.27        114.57        29.54 o                         
  -9   4   5         59.47         73.65        20.04 o                         
  -8   4   5        175.02        176.02        22.87 o                         
  -7   4   5        205.53        212.70        21.46 o                         
  -6   4   5       1348.62       1309.33        42.91 o                         
  -5   4   5       1938.26       2109.19        46.73 o                         
  -4   4   5         11.80         33.59        11.03 o                         
  -3   4   5       1051.89       1093.67        35.34 o                         
  -2   4   5       2463.92       2648.81        44.62 o                         
  -1   4   5        233.70        256.06        15.51 o                         
   0   4   5        263.80        277.79        17.23 o                         
   1   4   5        978.78        991.48        32.25 o                         
   2   4   5       1836.35       1817.29        45.32 o                         
   3   4   5       1815.55       1834.32        46.75 o                         
   4   4   5         95.79         78.86        18.28 o                         
   5   4   5         46.41         58.96        20.85 o                         
   6   4   5        121.23         97.31        26.54 o                         
   7   4   5        178.80        150.06        32.71 o                         
   8   4   5       1046.10       1054.19        69.83 o                         
   9   4   5        476.18        530.11        53.10 o                         
  10   4   5        229.94        103.67        47.78 o                         
 -12   5   5       1695.36       1823.11       145.18 o                         
 -11   5   5       1701.69       1679.22        88.07 o                         
 -10   5   5        500.50        462.46        37.84 o                         
  -9   5   5        899.79        965.06        54.04 o                         
  -8   5   5       4130.38       4263.87       120.23 o                         
  -7   5   5       2411.11       2496.46        58.97 o                         
  -6   5   5         13.64          0.84        11.63 o                         
  -5   5   5       1094.52       1163.73        42.10 o                         
  -4   5   5       8205.66       8384.45       116.54 o                         
  -3   5   5       4841.66       4848.53        78.02 o                         
  -2   5   5         20.02         -8.52        10.13 o                         
  -1   5   5       1381.36       1365.10        42.01 o                         
   0   5   5       4241.88       4168.27        94.44 o                         
   1   5   5       1779.36       1819.44        69.68 o                         
   2   5   5        216.29        231.87        15.44 o                         
   3   5   5       3432.75       3522.88        78.47 o                         
   4   5   5       4129.92       4142.22        89.60 o                         
   5   5   5        639.65        698.57        52.12 o                         
   6   5   5        601.75        574.64        57.95 o                         
   7   5   5       2868.62       3062.62       110.27 o                         
   8   5   5       1832.95       1795.36        94.33 o                         
   9   5   5          4.90         86.19        36.58 o                         
  10   5   5       1122.67        982.72       102.80 o                         
 -11   6   5        255.74        271.53        46.38 o                         
 -10   6   5        657.95        650.18        65.19 o                         
  -9   6   5        703.18        759.92        76.14 o                         
  -8   6   5        232.66        259.33        28.64 o                         
  -7   6   5          1.45          4.42        15.96 o                         
  -6   6   5        636.34        743.46        38.72 o                         
  -5   6   5        523.01        562.07        33.83 o                         
  -4   6   5          1.65         -6.50         6.50 o                         
  -3   6   5       1604.70       1708.27        68.51 o                         
  -2   6   5        920.79        962.85        43.47 o                         
  -1   6   5        883.89        878.78        44.15 o                         
   0   6   5        144.81        127.76        23.46 o                         
   1   6   5       1348.23       1315.04        50.55 o                         
   2   6   5       1607.39       1628.44        57.10 o                         
   3   6   5        632.41        604.82        36.56 o                         
   4   6   5        644.78        611.82        53.38 o                         
   5   6   5       2897.06       2918.15       124.57 o                         
   6   6   5       1459.90       1481.39        83.98 o                         
   7   6   5         40.84         16.40        27.76 o                         
   8   6   5         17.67        -20.36        31.91 o                         
   9   6   5        131.65        150.40        49.61 o                         
 -10   7   5        398.87        336.36        53.38 o                         
  -9   7   5         74.20         44.13        34.15 o                         
  -8   7   5       1408.02       1534.78        95.35 o                         
  -7   7   5       1585.72       1609.47        81.97 o                         
  -6   7   5        396.19        433.68        47.17 o                         
  -5   7   5        482.44        458.91        41.04 o                         
  -4   7   5       2527.84       2518.06        83.10 o                         
  -3   7   5        697.71        721.18        63.36 o                         
  -2   7   5        342.76        336.22        34.13 o                         
  -1   7   5       3827.69       3728.78        97.94 o                         
   0   7   5       1754.42       1747.90        76.18 o                         
   1   7   5       1112.33       1113.03       109.79 o                         
   2   7   5          3.32          9.68        22.52 o                         
   3   7   5       1731.67       1675.52        77.17 o                         
   4   7   5       1687.64       1534.84        77.22 o                         
   5   7   5        557.13        598.97        58.09 o                         
   6   7   5         96.50        110.39        34.10 o                         
   7   7   5       1361.55       1302.98       122.74 o                         
  -8   8   5          0.82         -5.75        39.16 o                         
  -7   8   5        560.99        572.26        64.84 o                         
  -6   8   5       2004.62       2121.64       110.11 o                         
  -5   8   5       2263.53       2365.69        99.19 o                         
  -4   8   5        140.36         79.18        26.19 o                         
  -3   8   5        158.68        135.31        29.55 o                         
  -2   8   5       1105.30       1175.95        65.65 o                         
  -1   8   5        749.56        739.11        53.50 o                         
   0   8   5          0.09        -25.31        25.31 o                         
   1   8   5        593.15        599.35        63.24 o                         
   2   8   5       2302.19       2405.38       112.70 o                         
   3   8   5        213.18        242.11        45.51 o                         
   4   8   5        432.14        429.73        53.55 o                         
   5   8   5       1240.82       1117.54        91.05 o                         
  -4   9   5       1405.40       1545.11       116.16 o                         
  -3   9   5        762.90        763.73        82.09 o                         
  -2   9   5          0.26        -32.29        37.48 o                         
  -1   9   5        232.81        202.13        44.92 o                         
   0   9   5        824.12        840.11        74.05 o                         
   1   9   5        133.46        108.60        39.33 o                         
   2   9   5         60.44         -6.22        30.96 o                         
 -14   0   6        433.58        368.08       109.48 o                         
 -13   0   6         89.37         92.21        70.54 o                         
 -12   0   6        528.10        409.23        99.19 o                         
 -11   0   6       2364.78       2320.11       148.47 o                         
 -10   0   6        656.94        643.45        55.38 o                         
  -9   0   6       5718.05       5538.42       192.89 o                         
  -8   0   6      12043.56      11940.99       544.41 o                         
  -7   0   6      15235.87      14669.97       615.66 o                         
  -6   0   6       1265.99       1247.43        71.37 o                         
  -5   0   6       1429.42       1376.80        73.11 o                         
  -4   0   6       6996.05       6767.39       131.87 o                         
  -3   0   6      10803.79      11211.43       192.41 o                         
  -2   0   6          0.30         -9.54         9.54 o                         
  -1   0   6       4037.41       3780.30        82.68 o                         
   0   0   6      17409.47      17120.93       231.62 o                         
   1   0   6       2923.65       3053.20        82.08 o                         
   2   0   6       2411.79       2566.94        60.68 o                         
   3   0   6      14854.08      14864.65       208.87 o                         
   4   0   6       1310.92       1326.28        49.36 o                         
   5   0   6         10.67         -0.87        15.01 o                         
   6   0   6        644.52        656.58        47.06 o                         
   7   0   6       5917.30       5880.33       143.93 o                         
   8   0   6       4137.29       3918.51       173.48 o                         
   9   0   6        642.87        542.10        81.77 o                         
  10   0   6        409.02        607.58       124.54 o                         
  11   0   6       1903.79       2012.71       234.72 o                         
 -14   1   6         75.42         71.79        38.73 o                         
 -13   1   6        138.67        121.57        41.18 o                         
 -12   1   6         49.57         18.49        23.54 o                         
 -11   1   6          6.38         -5.87        15.42 o                         
 -10   1   6        288.49        275.12        27.25 o                         
  -9   1   6         66.31         59.68        16.72 o                         
  -8   1   6          0.01        -10.79        10.79 o                         
  -7   1   6        554.04        595.03        33.30 o                         
  -6   1   6         61.12         84.99        16.25 o                         
  -5   1   6        234.16        233.42        18.17 o                         
  -4   1   6        180.00        190.45        13.43 o                         
  -3   1   6        678.36        695.10        21.78 o                         
  -2   1   6         65.46         86.55         8.75 o                         
  -1   1   6          2.38         11.95         7.04 o                         
   0   1   6        174.74        167.57        10.98 o                         
   1   1   6        335.68        331.80        17.08 o                         
   2   1   6       1619.64       1633.25        33.27 o                         
   3   1   6        692.80        707.07        24.26 o                         
   4   1   6        302.77        318.20        20.10 o                         
   5   1   6         10.85         10.56         9.58 o                         
   6   1   6         53.79         45.79        10.06 o                         
   7   1   6         10.51          3.51        15.09 o                         
   8   1   6          0.92         16.25        15.86 o                         
   9   1   6         49.67         28.61        39.56 o                         
  10   1   6         16.84          5.56        45.04 o                         
  11   1   6         10.32        -52.89        54.92 o                         
 -14   2   6        426.71        444.44        68.32 o                         
 -13   2   6        246.43        338.84        48.46 o                         
 -12   2   6       2231.11       2247.23        87.22 o                         
 -11   2   6       3755.03       3751.60        94.91 o                         
 -10   2   6       3889.33       3885.37       102.92 o                         
  -9   2   6         92.53         65.51        20.67 o                         
  -8   2   6       6785.03       6621.89       103.79 o                         
  -7   2   6       3238.37       3002.20        64.16 o                         
  -6   2   6          0.26        -15.91        15.91 o                         
  -5   2   6       7013.59       7023.13       109.67 o                         
  -4   2   6      14964.70      15213.96       173.50 o                         
  -3   2   6       4000.74       3875.33        59.18 o                         
  -2   2   6          7.56         10.93         7.49 o                         
  -1   2   6       7713.71       7600.34        86.01 o                         
   0   2   6      11450.53      11391.29       119.36 o                         
   1   2   6       2362.42       2368.09        39.16 o                         
   2   2   6       2780.45       2890.07        42.09 o                         
   3   2   6       5548.49       5476.19        77.75 o                         
   4   2   6       5200.17       5143.78        72.43 o                         
   5   2   6       1830.71       1879.39        43.56 o                         
   6   2   6        264.55        277.64        16.57 o                         
   7   2   6       2468.80       2532.24        66.85 o                         
   8   2   6       2581.37       2552.55        85.03 o                         
   9   2   6        115.05        115.82        36.65 o                         
  10   2   6       1065.13       1047.04        81.46 o                         
  11   2   6       3103.54       2778.82       155.72 o                         
 -14   3   6         40.08        185.12       100.66 o                         
 -13   3   6        450.30        383.26        46.82 o                         
 -12   3   6         33.54         13.22        19.37 o                         
 -11   3   6        240.40        210.72        28.73 o                         
 -10   3   6         67.53         42.89        18.14 o                         
  -9   3   6        325.73        354.29        27.37 o                         
  -8   3   6        129.37         89.11        23.80 o                         
  -7   3   6        116.03         82.73        15.72 o                         
  -6   3   6        682.98        691.38        34.96 o                         
  -5   3   6       1647.31       1681.14        43.93 o                         
  -4   3   6         29.01         18.64        11.13 o                         
  -3   3   6       1127.21       1145.83        30.69 o                         
  -2   3   6       1158.24       1199.87        30.45 o                         
  -1   3   6        239.19        230.60        17.51 o                         
   0   3   6        150.20        141.36        14.76 o                         
   1   3   6         35.13         19.30        10.56 o                         
   2   3   6         16.50          7.22        11.59 o                         
   3   3   6        278.38        261.16        20.77 o                         
   4   3   6          7.11         -2.62        11.12 o                         
   5   3   6        832.44        819.10        32.92 o                         
   6   3   6        340.52        387.06        25.16 o                         
   7   3   6        114.34        127.75        29.71 o                         
   8   3   6        116.38        105.74        29.23 o                         
   9   3   6        220.33        151.83        39.18 o                         
  10   3   6         70.45         29.04        36.02 o                         
 -13   4   6        324.39        360.13        48.44 o                         
 -12   4   6        992.70       1072.94        57.74 o                         
 -11   4   6       2089.38       2072.89        78.21 o                         
 -10   4   6        748.41        714.03        44.85 o                         
  -9   4   6        409.98        370.34        32.19 o                         
  -8   4   6       4413.47       4683.94        92.45 o                         
  -7   4   6       4975.79       5081.82        96.35 o                         
  -6   4   6        386.78        352.60        25.73 o                         
  -5   4   6       2081.78       2104.08        50.78 o                         
  -4   4   6       6453.40       6458.80       122.14 o                         
  -3   4   6       3230.13       3202.18        59.55 o                         
  -2   4   6        436.40        433.72        35.61 o                         
  -1   4   6       6166.58       6131.90        88.73 o                         
   0   4   6       8140.42       8099.70        99.83 o                         
   1   4   6       3729.65       3685.62        61.41 o                         
   2   4   6        185.81        217.36        24.88 o                         
   3   4   6       2384.73       2497.90        58.17 o                         
   4   4   6       2731.85       2753.73        64.48 o                         
   5   4   6        173.62        151.09        19.74 o                         
   6   4   6        772.89        718.11        57.28 o                         
   7   4   6       3453.99       3620.50       111.52 o                         
   8   4   6       1680.09       1790.49        91.42 o                         
   9   4   6         55.42        -27.67        32.54 o                         
  10   4   6        259.36        223.86        49.60 o                         
 -12   5   6         63.85         81.08        30.38 o                         
 -11   5   6        165.02        162.40        28.27 o                         
 -10   5   6        444.35        480.12        39.11 o                         
  -9   5   6        399.00        492.30        41.11 o                         
  -8   5   6        381.93        364.17        52.81 o                         
  -7   5   6        365.37        408.62        29.24 o                         
  -6   5   6       1681.88       1624.50        53.02 o                         
  -5   5   6        877.84        848.19        40.95 o                         
  -4   5   6         28.52         38.91        16.35 o                         
  -3   5   6        326.07        325.91        32.97 o                         
  -2   5   6       2114.90       2216.45        84.72 o                         
  -1   5   6        383.03        365.70        31.27 o                         
   0   5   6        360.53        419.41        38.03 o                         
   1   5   6        791.66        850.96        55.58 o                         
   2   5   6        153.30        130.51        24.20 o                         
   3   5   6        307.81        305.48        32.43 o                         
   4   5   6          0.55          9.51        19.65 o                         
   5   5   6       2030.56       1977.22       146.07 o                         
   6   5   6        928.08        931.89        86.64 o                         
   7   5   6          2.94         12.65        26.02 o                         
   8   5   6        305.75        370.90        47.71 o                         
   9   5   6         61.48         43.06        46.07 o                         
 -11   6   6       1030.81       1080.03        76.08 o                         
 -10   6   6        209.13        331.39        51.52 o                         
  -9   6   6        980.71       1092.77        69.86 o                         
  -8   6   6       2528.71       2606.27        83.99 o                         
  -7   6   6       1990.59       2067.58        79.06 o                         
  -6   6   6        866.12        856.84        52.09 o                         
  -5   6   6        663.76        653.94        40.86 o                         
  -4   6   6       5696.03       5802.81       112.40 o                         
  -3   6   6       2638.27       2553.70        65.33 o                         
  -2   6   6         73.11         92.41        26.81 o                         
  -1   6   6        958.00       1023.56        53.73 o                         
   0   6   6       1336.51       1296.71        66.35 o                         
   1   6   6        682.36        697.99        32.98 o                         
   2   6   6        415.72        431.83        32.98 o                         
   3   6   6       5207.29       4924.73       118.05 o                         
   4   6   6       2427.98       2485.46       142.51 o                         
   5   6   6        372.47        358.88        46.58 o                         
   6   6   6        200.10        122.72        35.86 o                         
   7   6   6       1593.50       1635.75       108.81 o                         
   8   6   6       1469.25       1410.29       118.29 o                         
  -9   7   6        689.54        611.41        64.38 o                         
  -8   7   6          4.65         17.57        30.45 o                         
  -7   7   6        230.15        283.31        39.95 o                         
  -6   7   6        900.45        993.81        96.69 o                         
  -5   7   6        696.09        676.98        55.37 o                         
  -4   7   6         85.60         66.91        28.54 o                         
  -3   7   6        366.05        389.27        40.52 o                         
  -2   7   6       2111.90       2070.38        86.11 o                         
  -1   7   6        649.03        668.97        49.93 o                         
   0   7   6        223.94        252.33        31.30 o                         
   1   7   6       1188.88       1186.35        72.93 o                         
   2   7   6       1744.54       1755.89       182.27 o                         
   3   7   6        334.90        351.95        54.00 o                         
   4   7   6        207.95        101.86        35.42 o                         
   5   7   6        780.62        719.83        85.79 o                         
   6   7   6        655.48        693.39        62.59 o                         
  -7   8   6        691.32        595.50        76.41 o                         
  -6   8   6         43.33         39.57        40.30 o                         
  -5   8   6        510.11        563.31        66.28 o                         
  -4   8   6       2888.53       2767.07       114.97 o                         
  -3   8   6        710.83        722.23        59.28 o                         
  -2   8   6        287.92        248.08        37.10 o                         
  -1   8   6        890.09        850.30        61.19 o                         
   0   8   6       1485.29       1495.46        79.32 o                         
   1   8   6        520.43        528.88        51.50 o                         
   2   8   6         11.82        -11.78        34.42 o                         
   3   8   6        525.14        517.96        64.94 o                         
   4   8   6       1047.33       1132.08        96.58 o                         
  -3   9   6        996.76        961.29       130.53 o                         
  -2   9   6       1565.77       1531.37        95.98 o                         
  -1   9   6        884.55        971.95       106.19 o                         
 -14   1   7        466.65        502.70        61.40 o                         
 -13   1   7        261.63        326.96        47.89 o                         
 -12   1   7       2729.29       2737.93        93.83 o                         
 -11   1   7       4042.16       3961.26        92.49 o                         
 -10   1   7        731.42        821.02        91.66 o                         
  -9   1   7       1377.41       1336.37        58.16 o                         
  -8   1   7       4623.34       4638.89        92.78 o                         
  -7   1   7       4371.72       4398.28        81.19 o                         
  -6   1   7       1353.70       1422.02        43.06 o                         
  -5   1   7       4579.75       4652.09        72.73 o                         
  -4   1   7      16810.29      16695.79       176.47 o                         
  -3   1   7       4344.59       4240.13        57.13 o                         
  -2   1   7        830.09        921.65        33.33 o                         
  -1   1   7       4094.13       3932.42        51.43 o                         
   0   1   7       8910.06       8616.04        90.97 o                         
   1   1   7       3414.15       3485.08        49.38 o                         
   2   1   7       1446.16       1479.84        36.21 o                         
   3   1   7       4973.06       4906.67        96.24 o                         
   4   1   7       3407.80       3618.83        68.98 o                         
   5   1   7        562.63        592.69        30.48 o                         
   6   1   7        185.33        188.19        18.38 o                         
   7   1   7       3671.07       3794.03        96.41 o                         
   8   1   7       2566.93       2725.80       143.06 o                         
   9   1   7        107.35        103.34        35.68 o                         
  10   1   7        784.61        809.19        86.64 o                         
 -14   2   7         13.57        -28.75        28.75 o                         
 -13   2   7         59.43         22.66        25.65 o                         
 -12   2   7         20.08          9.29        21.45 o                         
 -11   2   7        151.53        114.19        27.94 o                         
 -10   2   7        322.39        313.53        34.37 o                         
  -9   2   7        301.08        277.20        25.66 o                         
  -8   2   7         37.69         26.54        16.57 o                         
  -7   2   7          7.54          8.51        12.03 o                         
  -6   2   7        252.60        329.13        23.69 o                         
  -5   2   7       1042.88       1039.24        56.00 o                         
  -4   2   7         92.97         87.74        13.93 o                         
  -3   2   7          2.36          1.87         8.12 o                         
  -2   2   7        103.25        112.59        11.57 o                         
  -1   2   7        199.68        218.31        17.12 o                         
   0   2   7        105.33        101.26        13.43 o                         
   1   2   7       1882.75       1936.11        41.03 o                         
   2   2   7        678.68        701.93        26.53 o                         
   3   2   7        103.94         85.00        13.35 o                         
   4   2   7        221.16        184.78        17.58 o                         
   5   2   7         41.27         51.31        14.72 o                         
   6   2   7         26.59         27.82        12.05 o                         
   7   2   7        510.84        447.71        42.62 o                         
   8   2   7         52.57         39.30        29.06 o                         
   9   2   7         15.70         17.46        29.91 o                         
  10   2   7         29.75        -30.54        30.54 o                         
 -13   3   7        170.31        258.84        36.91 o                         
 -12   3   7       1394.86       1407.28        66.04 o                         
 -11   3   7       2907.42       2938.78        83.31 o                         
 -10   3   7        759.67        749.40        45.32 o                         
  -9   3   7        693.77        677.83        41.34 o                         
  -8   3   7       4946.91       4947.62        90.09 o                         
  -7   3   7       6513.08       6415.55       110.73 o                         
  -6   3   7        166.61        178.98        20.56 o                         
  -5   3   7       3239.66       3403.86        72.63 o                         
  -4   3   7       7697.46       7734.14       113.44 o                         
  -3   3   7       1841.02       1826.24        43.79 o                         
  -2   3   7        365.39        432.45        28.82 o                         
  -1   3   7       4911.33       4900.06        73.44 o                         
   0   3   7       5223.57       5250.61        82.12 o                         
   1   3   7       2513.75       2432.36        48.75 o                         
   2   3   7        293.42        301.05        20.91 o                         
   3   3   7       5044.23       5169.45        80.29 o                         
   4   3   7       3498.79       3622.15        67.73 o                         
   5   3   7       1254.96       1154.18        41.50 o                         
   6   3   7       1152.74       1169.43        58.98 o                         
   7   3   7       3666.22       3653.01        99.47 o                         
   8   3   7       2156.81       2187.99        92.80 o                         
   9   3   7        360.07        318.92        51.60 o                         
  10   3   7        134.06        127.92        42.43 o                         
 -13   4   7        349.37        329.58        48.75 o                         
 -12   4   7        372.50        382.12        38.14 o                         
 -11   4   7          6.64        -14.60        18.84 o                         
 -10   4   7        879.71        888.81        51.30 o                         
  -9   4   7        764.44        786.13        51.98 o                         
  -8   4   7         46.11         49.47        18.55 o                         
  -7   4   7        833.22        848.88        63.94 o                         
  -6   4   7        895.60       1005.52        42.68 o                         
  -5   4   7          4.57          8.07        11.48 o                         
  -4   4   7        191.67        210.30        22.43 o                         
  -3   4   7       1032.38       1014.32        39.14 o                         
  -2   4   7       2482.95       2330.77        53.43 o                         
  -1   4   7        872.84        879.60        34.58 o                         
   0   4   7        130.56        125.27        16.15 o                         
   1   4   7        156.63        173.92        18.52 o                         
   2   4   7        173.33        158.09        20.47 o                         
   3   4   7         22.99         46.58        18.62 o                         
   4   4   7         88.12         81.38        19.34 o                         
   5   4   7        449.90        469.85        35.32 o                         
   6   4   7        378.27        346.06        50.14 o                         
   7   4   7          0.38        -13.95        25.96 o                         
   8   4   7        242.06        159.51        37.86 o                         
   9   4   7        641.54        703.85        73.98 o                         
 -12   5   7       1672.15       1696.92        82.71 o                         
 -11   5   7       1330.62       1342.71        66.31 o                         
 -10   5   7        276.24        314.67        33.47 o                         
  -9   5   7        580.94        574.09        45.20 o                         
  -8   5   7       2507.99       2573.99        92.52 o                         
  -7   5   7       2698.43       2728.39        72.21 o                         
  -6   5   7        702.72        691.70        39.59 o                         
  -5   5   7       1646.12       1609.17        61.86 o                         
  -4   5   7       7473.97       7806.92       181.96 o                         
  -3   5   7       2096.51       2137.29        74.82 o                         
  -2   5   7          8.06         13.32        14.42 o                         
  -1   5   7       1015.90        996.85        42.17 o                         
   0   5   7       4888.75       4745.49        89.73 o                         
   1   5   7        865.06        881.68        46.12 o                         
   2   5   7       1042.53       1004.28        49.23 o                         
   3   5   7       3442.18       3518.94        89.51 o                         
   4   5   7       2339.83       2419.77       103.04 o                         
   5   5   7        203.24        183.36        37.45 o                         
   6   5   7        300.40        321.74        44.17 o                         
   7   5   7       1223.22       1321.23        83.76 o                         
   8   5   7       1070.28        972.43        73.16 o                         
 -11   6   7         22.01        -27.70        27.70 o                         
 -10   6   7        843.08        985.94        81.04 o                         
  -9   6   7        581.93        484.62        49.80 o                         
  -8   6   7          6.20          2.24        25.64 o                         
  -7   6   7        592.91        565.60        46.43 o                         
  -6   6   7        583.54        564.25        49.63 o                         
  -5   6   7        616.90        654.99        53.52 o                         
  -4   6   7         52.64         45.67        25.11 o                         
  -3   6   7        634.60        630.98        47.50 o                         
  -2   6   7        764.76        817.09        58.55 o                         
  -1   6   7        459.59        441.72        39.10 o                         
   0   6   7        551.67        584.76        45.81 o                         
   1   6   7       1864.30       1841.68        73.51 o                         
   2   6   7       1232.00       1218.77        83.58 o                         
   3   6   7        579.28        530.69        51.63 o                         
   4   6   7          0.58         -9.43        27.50 o                         
   5   6   7        271.68        269.70        49.26 o                         
   6   6   7        290.00        330.05        56.23 o                         
   7   6   7        164.52        119.50        40.50 o                         
  -9   7   7        103.81        148.91        60.44 o                         
  -8   7   7       1068.51       1126.14       189.40 o                         
  -7   7   7       1094.59       1058.91        69.57 o                         
  -6   7   7        159.11        235.19        38.34 o                         
  -5   7   7       1358.59       1386.32        79.20 o                         
  -4   7   7       1861.66       1926.81        92.36 o                         
  -3   7   7        740.87        798.34        61.23 o                         
  -2   7   7        121.37        114.07        32.55 o                         
  -1   7   7       1820.53       1884.87        93.13 o                         
   0   7   7       2973.11       2768.54       110.49 o                         
   1   7   7       1848.93       1619.40        88.74 o                         
   2   7   7        150.23        174.68        35.17 o                         
   3   7   7       1192.13       1140.06        78.11 o                         
   4   7   7        925.19        881.71        63.58 o                         
   5   7   7        215.22        182.56        43.22 o                         
  -7   8   7        307.31        375.43        77.59 o                         
  -6   8   7       1131.50       1250.69        90.09 o                         
  -5   8   7        786.59        686.41        63.31 o                         
  -4   8   7          4.77        -24.58        24.58 o                         
  -3   8   7        315.73        318.05        47.20 o                         
  -2   8   7       1356.30       1354.74       103.66 o                         
  -1   8   7        222.78        226.78        43.51 o                         
   0   8   7          7.95        -23.90        23.90 o                         
   1   8   7        546.31        573.12        61.21 o                         
   2   8   7        632.46        582.06        73.28 o                         
   3   8   7         23.56        -34.03        34.03 o                         
 -14   0   8        255.70        212.95        65.84 o                         
 -13   0   8       1372.71       1430.08       129.79 o                         
 -12   0   8       5004.45       4609.35       240.99 o                         
 -11   0   8       4748.91       4797.13       192.91 o                         
 -10   0   8         20.85         25.00        31.80 o                         
  -9   0   8       1706.39       1643.91       101.57 o                         
  -8   0   8       2260.12       2302.27       108.30 o                         
  -7   0   8       9271.63       9437.23       259.02 o                         
  -6   0   8       2210.91       2390.61       115.95 o                         
  -5   0   8       1603.10       1580.16        71.91 o                         
  -4   0   8      10298.97       9700.06       234.05 o                         
  -3   0   8       3622.53       3542.97       142.34 o                         
  -2   0   8        517.76        511.01        89.26 o                         
  -1   0   8       5066.31       4751.02       142.98 o                         
   0   0   8       4532.74       4612.20       176.58 o                         
   1   0   8        853.08        804.47        50.33 o                         
   2   0   8       1831.91       1826.34       135.02 o                         
   3   0   8       4038.73       4016.31       119.27 o                         
   4   0   8       5581.52       5770.21       136.71 o                         
   5   0   8       3558.69       3592.19       124.70 o                         
   6   0   8        698.96        837.67        62.37 o                         
   7   0   8       4453.96       4645.52       219.49 o                         
   8   0   8       1568.84       1429.34       124.91 o                         
   9   0   8         14.87        -37.72        37.72 o                         
  10   0   8        403.94        485.98       106.34 o                         
 -14   1   8          0.72        -24.45        24.45 o                         
 -13   1   8          0.12         28.30        28.05 o                         
 -12   1   8          3.11         39.07        22.72 o                         
 -11   1   8          3.43         40.98        21.92 o                         
 -10   1   8        128.03         91.16        34.36 o                         
  -9   1   8         12.31         -9.79        24.97 o                         
  -8   1   8        428.02        454.71        30.31 o                         
  -7   1   8         21.24         37.39        13.49 o                         
  -6   1   8         25.01         27.75        12.63 o                         
  -5   1   8        502.92        528.82        27.50 o                         
  -4   1   8        436.13        385.67        25.31 o                         
  -3   1   8        789.06        854.50        23.70 o                         
  -2   1   8        836.64        797.54        46.03 o                         
  -1   1   8        459.89        476.14        36.44 o                         
   0   1   8        154.31        141.96        14.66 o                         
   1   1   8         79.80         53.54        12.09 o                         
   2   1   8        108.24        113.98        15.16 o                         
   3   1   8        288.34        285.83        23.17 o                         
   4   1   8         13.99         18.50        13.82 o                         
   5   1   8         59.82         92.15        18.71 o                         
   6   1   8         93.76        108.63        20.80 o                         
   7   1   8        233.90        223.96        32.05 o                         
   8   1   8         14.69         14.32        29.16 o                         
   9   1   8          2.03        -19.21        28.19 o                         
  10   1   8          6.41         18.16        40.85 o                         
 -13   2   8        120.75        168.13        32.79 o                         
 -12   2   8       3037.91       3151.59       109.87 o                         
 -11   2   8       2370.50       2458.81        83.44 o                         
 -10   2   8        129.01        142.08        25.94 o                         
  -9   2   8       1255.49       1365.98        56.93 o                         
  -8   2   8       3978.72       3933.72        80.42 o                         
  -7   2   8       1343.02       1455.59        49.97 o                         
  -6   2   8        305.35        267.57        22.33 o                         
  -5   2   8       3493.81       3550.36        74.38 o                         
  -4   2   8       9019.12       9168.91       133.31 o                         
  -3   2   8       2719.38       2670.35        64.78 o                         
  -2   2   8          6.43          7.60         9.56 o                         
  -1   2   8       5166.97       5109.75        77.35 o                         
   0   2   8       8528.20       8185.35       112.05 o                         
   1   2   8       2127.82       2157.34        54.47 o                         
   2   2   8          0.49         -4.30        11.21 o                         
   3   2   8       2398.53       2419.10        49.51 o                         
   4   2   8       6275.51       6355.45        94.71 o                         
   5   2   8        961.62        911.28        40.05 o                         
   6   2   8       1932.55       1947.36        59.99 o                         
   7   2   8       3981.29       4183.19       102.06 o                         
   8   2   8       1749.46       1744.34        87.72 o                         
   9   2   8        137.57        146.96        44.85 o                         
 -13   3   8        209.37        186.94        32.30 o                         
 -12   3   8         94.50        107.28        25.72 o                         
 -11   3   8         12.31         38.20        20.33 o                         
 -10   3   8        131.51        140.92        24.53 o                         
  -9   3   8        823.22        790.12        45.61 o                         
  -8   3   8         34.05         44.55        15.92 o                         
  -7   3   8       1591.40       1617.81        61.72 o                         
  -6   3   8        666.53        674.49        37.08 o                         
  -5   3   8        166.39        213.79        26.33 o                         
  -4   3   8         23.60         14.39        11.33 o                         
  -3   3   8        257.76        247.06        19.64 o                         
  -2   3   8          2.29         -4.58        10.13 o                         
  -1   3   8        638.03        627.38        29.07 o                         
   0   3   8          8.98          7.53        12.50 o                         
   1   3   8        337.70        288.26        23.60 o                         
   2   3   8        671.21        699.08        31.50 o                         
   3   3   8         95.05        110.71        19.12 o                         
   4   3   8          9.08         -0.78        14.15 o                         
   5   3   8        197.30        211.95        27.88 o                         
   6   3   8         50.32         21.11        22.30 o                         
   7   3   8         45.22         13.62        23.88 o                         
   8   3   8         97.88        155.78        41.99 o                         
   9   3   8        747.96        743.90        73.16 o                         
 -12   4   8       1856.15       1771.38        76.53 o                         
 -11   4   8       2246.09       2174.89        82.80 o                         
 -10   4   8        388.05        414.94        37.27 o                         
  -9   4   8       1054.26       1070.88        54.49 o                         
  -8   4   8       2158.98       2290.44        78.74 o                         
  -7   4   8       2497.31       2508.56        81.09 o                         
  -6   4   8         14.81         14.94        15.63 o                         
  -5   4   8       2399.55       2453.99        68.52 o                         
  -4   4   8       5528.51       5467.88       100.19 o                         
  -3   4   8       4477.31       4414.76        81.62 o                         
  -2   4   8          3.18        -11.27        11.27 o                         
  -1   4   8       1990.46       1996.48        50.09 o                         
   0   4   8       5392.78       5419.97        87.74 o                         
   1   4   8       1119.69       1089.87        44.91 o                         
   2   4   8        319.03        327.73        30.06 o                         
   3   4   8       2656.04       2783.72        81.81 o                         
   4   4   8       2993.43       2806.39        86.91 o                         
   5   4   8        256.52        264.69        31.25 o                         
   6   4   8        867.28        893.63        67.17 o                         
   7   4   8       2733.68       2623.86       107.63 o                         
   8   4   8       1071.25       1175.17        91.51 o                         
 -11   5   8         16.31         14.97        22.29 o                         
 -10   5   8        828.16        877.73        53.08 o                         
  -9   5   8       1524.26       1581.43       113.30 o                         
  -8   5   8         11.75          7.79        20.47 o                         
  -7   5   8        940.68        944.00        53.87 o                         
  -6   5   8        891.09        978.75        69.60 o                         
  -5   5   8         44.85         28.65        21.32 o                         
  -4   5   8         37.59         28.71        22.09 o                         
  -3   5   8         96.70         92.96        23.24 o                         
  -2   5   8        870.15        961.66        44.57 o                         
  -1   5   8        387.85        387.64        29.83 o                         
   0   5   8          2.95         11.98        15.93 o                         
   1   5   8        587.57        540.09        39.36 o                         
   2   5   8        444.58        495.24        39.89 o                         
   3   5   8        509.82        568.50        53.21 o                         
   4   5   8        196.95        130.12        45.11 o                         
   5   5   8        729.71        755.67        56.40 o                         
   6   5   8        693.48        761.66        64.41 o                         
   7   5   8        178.29        159.88        39.61 o                         
 -10   6   8        105.92         77.20        33.04 o                         
  -9   6   8        575.36        562.22        54.45 o                         
  -8   6   8       2217.72       2244.07       102.35 o                         
  -7   6   8       2296.23       2384.94       103.44 o                         
  -6   6   8        634.64        642.33        56.96 o                         
  -5   6   8        553.89        623.74        54.94 o                         
  -4   6   8       2325.09       2223.63        98.44 o                         
  -3   6   8        390.51        404.69        45.74 o                         
  -2   6   8          3.13        -18.87        18.87 o                         
  -1   6   8       2054.06       2010.31        85.73 o                         
   0   6   8       3819.15       4027.20       111.96 o                         
   1   6   8       1117.79       1013.75        92.53 o                         
   2   6   8        949.91        764.42        70.70 o                         
   3   6   8       2736.55       2652.56       113.77 o                         
   4   6   8       1277.61       1368.47        84.43 o                         
   5   6   8        518.83        458.79        63.03 o                         
   6   6   8         91.67         53.09        36.17 o                         
  -8   7   8         82.18         73.70        43.44 o                         
  -7   7   8        523.66        572.13        56.06 o                         
  -6   7   8        931.97       1026.16        71.96 o                         
  -5   7   8        327.48        269.04        44.04 o                         
  -4   7   8         11.43          2.69        37.45 o                         
  -3   7   8        626.33        668.67        59.45 o                         
  -2   7   8       1232.47       1084.60        74.04 o                         
  -1   7   8        339.43        314.87        45.46 o                         
   0   7   8         72.72         51.13        30.99 o                         
   1   7   8        497.47        466.71        53.93 o                         
   2   7   8       1032.48       1025.55        74.22 o                         
   3   7   8        230.64        262.28        46.66 o                         
   4   7   8          0.19        -21.86        31.04 o                         
  -5   8   8        682.91        722.67        63.39 o                         
  -4   8   8       1599.75       1715.92       128.79 o                         
  -3   8   8        753.64        611.21        60.89 o                         
  -2   8   8         64.91         40.95        32.37 o                         
  -1   8   8        488.09        528.37        58.34 o                         
   0   8   8       1907.76       1850.61       101.08 o                         
   1   8   8        536.30        652.16        67.84 o                         
 -13   1   9        237.90        284.79        46.25 o                         
 -12   1   9       3839.96       3948.14       155.95 o                         
 -11   1   9       3128.39       3227.12       101.45 o                         
 -10   1   9          3.99        -18.96        18.96 o                         
  -9   1   9       1992.26       1870.75        71.29 o                         
  -8   1   9       2092.71       2031.65        69.33 o                         
  -7   1   9       3091.45       3059.74        77.97 o                         
  -6   1   9        587.64        599.31        38.11 o                         
  -5   1   9       2127.13       2175.18        86.08 o                         
  -4   1   9       7110.40       6922.86       201.28 o                         
  -3   1   9       3293.33       3084.57       121.90 o                         
  -2   1   9          5.68         -7.33        35.26 o                         
  -1   1   9       3633.72       3474.53       103.35 o                         
   0   1   9       9248.40       9404.30       165.43 o                         
   1   1   9       1746.82       1810.11        45.36 o                         
   2   1   9        167.78        175.35        19.12 o                         
   3   1   9       3661.12       3864.65        75.26 o                         
   4   1   9       4643.90       4794.47        89.27 o                         
   5   1   9        823.03        813.86        41.16 o                         
   6   1   9       1821.54       1761.89        86.33 o                         
   7   1   9       4625.02       4727.30       141.16 o                         
   8   1   9       1805.95       1865.40       103.99 o                         
   9   1   9         16.15         29.46        36.01 o                         
 -13   2   9         54.35         38.04        26.70 o                         
 -12   2   9          2.90        -18.93        18.93 o                         
 -11   2   9          1.02        -13.43        17.51 o                         
 -10   2   9        191.59        197.40        30.54 o                         
  -9   2   9        364.87        351.46        33.15 o                         
  -8   2   9        122.47        139.93        22.22 o                         
  -7   2   9         20.40         34.32        15.93 o                         
  -6   2   9        221.57        230.80        25.93 o                         
  -5   2   9          1.23         10.84        11.64 o                         
  -4   2   9        109.69        119.04        19.17 o                         
  -3   2   9        144.35        135.52        16.43 o                         
  -2   2   9          8.22          0.16        10.72 o                         
  -1   2   9        239.26        250.40        16.50 o                         
   0   2   9        191.05        164.43        17.77 o                         
   1   2   9        866.93        874.41        35.41 o                         
   2   2   9        620.63        613.30        31.18 o                         
   3   2   9        294.60        287.86        23.25 o                         
   4   2   9         46.78         34.98        17.68 o                         
   5   2   9         52.98         45.03        27.35 o                         
   6   2   9        250.03        330.49        36.30 o                         
   7   2   9        114.13         57.06        28.84 o                         
   8   2   9         39.04         19.65        33.76 o                         
 -13   3   9        152.99        175.15        33.12 o                         
 -12   3   9       2655.12       2758.45        88.98 o                         
 -11   3   9       3686.29       3560.81        91.42 o                         
 -10   3   9          1.99         -6.54        17.33 o                         
  -9   3   9       1168.39       1150.31        58.56 o                         
  -8   3   9       2624.55       2849.38        71.84 o                         
  -7   3   9        846.08        838.22        42.08 o                         
  -6   3   9         24.47          8.77        13.96 o                         
  -5   3   9       1158.33       1189.10        64.67 o                         
  -4   3   9       4282.56       4225.74        82.61 o                         
  -3   3   9       4384.39       4314.03        78.57 o                         
  -2   3   9         77.68         27.78        13.52 o                         
  -1   3   9       3618.91       3470.02        69.51 o                         
   0   3   9       5086.65       5258.17        91.41 o                         
   1   3   9       2206.66       2234.16        54.74 o                         
   2   3   9       1108.79       1122.87        43.59 o                         
   3   3   9       4853.93       4925.26       111.02 o                         
   4   3   9       5829.89       5811.67       143.88 o                         
   5   3   9        726.27        682.93        44.23 o                         
   6   3   9        850.80        877.91        55.74 o                         
   7   3   9       1919.54       2063.58       102.09 o                         
   8   3   9        889.05        910.01        80.96 o                         
 -12   4   9         68.70         42.11        24.66 o                         
 -11   4   9         47.35         55.66        24.57 o                         
 -10   4   9        334.08        308.57        42.38 o                         
  -9   4   9        253.24        315.61        42.87 o                         
  -8   4   9         13.09         28.62        20.30 o                         
  -7   4   9        977.93        927.85        56.29 o                         
  -6   4   9        459.12        447.73        40.67 o                         
  -5   4   9        404.86        374.62        31.46 o                         
  -4   4   9        141.75        153.29        20.63 o                         
  -3   4   9         28.52          8.36        14.63 o                         
  -2   4   9        745.14        728.78        34.49 o                         
  -1   4   9        290.63        284.42        25.45 o                         
   0   4   9        515.13        508.34        32.41 o                         
   1   4   9         55.87         51.09        21.91 o                         
   2   4   9        784.33        706.45        44.25 o                         
   3   4   9         34.99         32.84        23.65 o                         
   4   4   9        720.55        711.89        45.89 o                         
   5   4   9        892.20        923.87        60.11 o                         
   6   4   9        392.69        441.75        49.82 o                         
   7   4   9        104.91        105.70        35.55 o                         
 -11   5   9       1648.61       1852.38        93.37 o                         
 -10   5   9        169.89        155.81        29.28 o                         
  -9   5   9       1148.31       1211.03        65.63 o                         
  -8   5   9       2622.82       2719.13        90.13 o                         
  -7   5   9       2682.27       2859.30       101.70 o                         
  -6   5   9        439.76        504.61        45.80 o                         
  -5   5   9       1084.91       1173.14        91.19 o                         
  -4   5   9       2010.36       1975.87        96.58 o                         
  -3   5   9        782.83        757.18        44.24 o                         
  -2   5   9         20.67          2.87        17.36 o                         
  -1   5   9       2581.14       2552.78        78.07 o                         
   0   5   9       5889.69       5829.87       124.51 o                         
   1   5   9        529.74        577.08        44.33 o                         
   2   5   9        237.50        273.79        36.85 o                         
   3   5   9       1224.67       1275.22        78.12 o                         
   4   5   9       1673.96       1677.83        81.83 o                         
   5   5   9        158.86        167.04        35.74 o                         
   6   5   9        689.01        665.09        76.09 o                         
 -10   6   9        219.14        106.54        88.91 o                         
  -9   6   9        634.66        668.10        59.88 o                         
  -8   6   9         31.85         25.71        31.13 o                         
  -7   6   9        176.13        141.18        34.11 o                         
  -6   6   9        950.95       1066.94        72.80 o                         
  -5   6   9        611.38        615.84        55.83 o                         
  -4   6   9        180.95        234.80        50.10 o                         
  -3   6   9        939.58        918.88        64.93 o                         
  -2   6   9        729.59        796.67       102.89 o                         
  -1   6   9        331.43        303.73        41.38 o                         
   0   6   9          0.13         -8.47        30.64 o                         
   1   6   9        526.18        625.88        68.16 o                         
   2   6   9       1238.25       1236.75        91.17 o                         
   3   6   9        776.80        800.01        77.61 o                         
   4   6   9         20.55         -3.65        29.68 o                         
   5   6   9        322.04        274.87        41.95 o                         
  -7   7   9        695.57        556.32        58.58 o                         
  -6   7   9        134.53         98.87        33.43 o                         
  -5   7   9       1437.94       1355.32        85.93 o                         
  -4   7   9       1670.30       1659.08       117.61 o                         
  -3   7   9       1330.04       1253.07        71.78 o                         
  -2   7   9        181.71        175.74        44.65 o                         
  -1   7   9        787.75        804.10        68.40 o                         
   0   7   9       2595.90       2497.28       118.17 o                         
   1   7   9        448.70        493.17        63.46 o                         
   2   7   9        485.72        429.34        60.13 o                         
   3   7   9       1435.43       1545.61       108.14 o                         
 -13   0  10        334.91        274.40       105.07 o                         
 -12   0  10       4320.67       4566.66       194.82 o                         
 -11   0  10       4616.25       4466.77       181.47 o                         
 -10   0  10        963.95        877.97        77.06 o                         
  -9   0  10        224.79        268.68        42.26 o                         
  -8   0  10       4252.44       4320.50       177.46 o                         
  -7   0  10       4558.88       4573.29       130.46 o                         
  -6   0  10         99.67         89.14        31.98 o                         
  -5   0  10       2692.34       2698.67       165.67 o                         
  -4   0  10       1648.69       1958.13       130.37 o                         
  -3   0  10       2711.00       2549.27       331.16 o                         
  -2   0  10          9.30        -29.03        29.03 o                         
  -1   0  10       3067.03       3127.43       146.68 o                         
   0   0  10       8973.68       9388.94       292.40 o                         
   1   0  10       1661.59       1730.45       131.73 o                         
   2   0  10       1085.17       1161.61        67.08 o                         
   3   0  10       3701.13       3701.84       183.88 o                         
   4   0  10       6460.11       6440.13       155.92 o                         
   5   0  10        676.44        690.59        56.25 o                         
   6   0  10       1634.08       1554.21       125.07 o                         
   7   0  10       3072.34       3085.72       173.69 o                         
   8   0  10        540.16        620.64        92.11 o                         
 -13   1  10         89.16        133.67        50.31 o                         
 -12   1  10         72.75         59.78        35.76 o                         
 -11   1  10         18.92        -21.51        21.51 o                         
 -10   1  10         74.95         23.78        20.71 o                         
  -9   1  10         36.63         19.96        17.48 o                         
  -8   1  10          0.00         10.07        14.64 o                         
  -7   1  10        225.09        221.77        23.10 o                         
  -6   1  10        591.26        554.88        51.44 o                         
  -5   1  10          1.14        -15.02        15.02 o                         
  -4   1  10          5.12         -0.62        21.58 o                         
  -3   1  10        107.05         83.38        25.99 o                         
  -2   1  10        117.51        104.14        30.01 o                         
  -1   1  10          4.28        -23.29        27.90 o                         
   0   1  10         36.13         37.37        11.60 o                         
   1   1  10        174.53        159.14        24.02 o                         
   2   1  10          0.68        -11.56        14.57 o                         
   3   1  10        175.57        179.83        24.65 o                         
   4   1  10        378.91        371.09        30.07 o                         
   5   1  10          0.13          8.91        16.73 o                         
   6   1  10         89.07         64.75        31.70 o                         
   7   1  10        111.14         92.65        35.45 o                         
   8   1  10        234.66        224.25        57.26 o                         
 -13   2  10         19.16         36.55        36.19 o                         
 -12   2  10       1499.98       1558.64        79.21 o                         
 -11   2  10       1765.43       1891.02        87.49 o                         
 -10   2  10         56.94          9.68        22.08 o                         
  -9   2  10       1646.08       1558.65        68.18 o                         
  -8   2  10       4381.17       4441.83       105.95 o                         
  -7   2  10       2027.98       2055.67        67.42 o                         
  -6   2  10         61.31         71.08        16.87 o                         
  -5   2  10       1738.44       1693.75        66.32 o                         
  -4   2  10       4138.81       4023.03        74.93 o                         
  -3   2  10       3024.26       3173.21        73.21 o                         
  -2   2  10        477.03        469.60        29.55 o                         
  -1   2  10       5289.12       5244.27        79.57 o                         
   0   2  10       7985.54       7955.57       114.35 o                         
   1   2  10       1528.49       1462.91        46.90 o                         
   2   2  10        279.89        257.28        26.92 o                         
   3   2  10       4612.61       4456.16        93.82 o                         
   4   2  10       3788.13       3927.48        90.33 o                         
   5   2  10         17.22          0.57        20.41 o                         
   6   2  10       1456.28       1373.62        69.00 o                         
   7   2  10       1913.67       2093.14       108.57 o                         
 -12   3  10          8.25        -14.12        22.25 o                         
 -11   3  10        178.14        190.03        29.04 o                         
 -10   3  10        109.24         84.30        25.37 o                         
  -9   3  10        344.03        331.31        38.83 o                         
  -8   3  10         71.33         79.53        21.82 o                         
  -7   3  10          8.96         36.41        18.70 o                         
  -6   3  10        144.08        148.79        30.49 o                         
  -5   3  10        656.75        646.08        41.11 o                         
  -4   3  10          1.22          1.18        18.91 o                         
  -3   3  10        160.62        190.02        20.49 o                         
  -2   3  10        978.48       1015.91        40.72 o                         
  -1   3  10        285.51        227.55        25.70 o                         
   0   3  10         94.38         86.07        16.71 o                         
   1   3  10        107.04         88.13        22.59 o                         
   2   3  10         58.48         35.11        17.54 o                         
   3   3  10          6.21         -1.44        15.88 o                         
   4   3  10        230.94        226.14        31.11 o                         
   5   3  10        555.04        537.92        42.96 o                         
   6   3  10        435.57        395.95        42.65 o                         
   7   3  10         45.54         -6.13        34.59 o                         
 -11   4  10       2540.87       2651.23       111.97 o                         
 -10   4  10        159.08        183.33        31.77 o                         
  -9   4  10       1262.89       1442.26        68.66 o                         
  -8   4  10       2524.38       2765.34        84.64 o                         
  -7   4  10       2068.22       2008.90       101.00 o                         
  -6   4  10         11.17         -4.71        23.85 o                         
  -5   4  10       1014.79        977.88        78.76 o                         
  -4   4  10       3512.43       3444.90        93.95 o                         
  -3   4  10       3073.91       3001.96        88.35 o                         
  -2   4  10         54.48         47.95        22.14 o                         
  -1   4  10       1964.43       1994.77        78.20 o                         
   0   4  10       3350.66       3482.49        94.83 o                         
   1   4  10        537.63        566.60        58.15 o                         
   2   4  10        443.77        481.68        35.58 o                         
   3   4  10       3063.17       3103.25        84.80 o                         
   4   4  10       2853.99       2844.97       127.76 o                         
   5   4  10        233.61        276.74        41.82 o                         
   6   4  10       1193.63       1232.91        80.22 o                         
 -10   5  10        310.04        241.26        41.73 o                         
  -9   5  10        177.42        203.61        31.95 o                         
  -8   5  10        100.33        101.07        30.91 o                         
  -7   5  10         52.61         26.52        28.84 o                         
  -6   5  10        647.48        636.44        58.94 o                         
  -5   5  10        878.22        826.16        58.33 o                         
  -4   5  10        160.29        148.06        29.58 o                         
  -3   5  10        961.33        922.98        56.54 o                         
  -2   5  10        804.13        802.72        57.75 o                         
  -1   5  10         45.33        -11.11        19.95 o                         
   0   5  10        174.21        200.05        32.22 o                         
   1   5  10        540.02        559.76        45.44 o                         
   2   5  10       1239.96       1416.50       105.30 o                         
   3   5  10        290.34        310.46        39.67 o                         
   4   5  10         59.14         32.42        26.11 o                         
   5   5  10        440.27        547.80        58.66 o                         
  -9   6  10        196.66        127.09        42.44 o                         
  -8   6  10       1658.04       1988.41       118.41 o                         
  -7   6  10        982.44        962.65        95.33 o                         
  -6   6  10         11.23         -9.90        27.52 o                         
  -5   6  10       1023.68        953.64        79.53 o                         
  -4   6  10       1155.21       1252.43       108.03 o                         
  -3   6  10        585.42        625.59        57.09 o                         
  -2   6  10         19.65          5.26        26.11 o                         
  -1   6  10       2246.32       2244.22        99.47 o                         
   0   6  10       3000.24       2885.81       148.31 o                         
   1   6  10        625.70        536.72        64.68 o                         
   2   6  10         73.47         44.62        36.94 o                         
   3   6  10        919.02       1006.77        87.42 o                         
  -6   7  10       1019.20       1104.01        81.22 o                         
  -5   7  10        650.82        534.28        60.81 o                         
  -4   7  10         51.40         46.93        30.25 o                         
  -3   7  10        934.40        989.70        77.26 o                         
  -2   7  10       1088.32       1141.68        87.68 o                         
  -1   7  10        295.74        340.75        58.29 o                         
   0   7  10          0.07         11.89        37.29 o                         
   1   7  10        403.01        411.98        62.67 o                         
 -12   1  11       1755.80       1838.58       226.24 o                         
 -11   1  11       2956.85       2853.15       158.11 o                         
 -10   1  11        771.40        671.60        66.54 o                         
  -9   1  11        669.14        515.71        72.84 o                         
  -8   1  11       6107.65       5897.51       165.39 o                         
  -7   1  11       4183.48       4150.35       131.70 o                         
  -6   1  11        139.85         95.94        34.14 o                         
  -5   1  11       3523.02       3799.70       121.38 o                         
  -4   1  11       3189.97       3327.48       113.29 o                         
  -3   1  11       1595.38       1466.57       101.40 o                         
  -2   1  11        114.17         98.31        30.86 o                         
  -1   1  11       3041.43       2967.34       106.92 o                         
   0   1  11       5053.64       5044.84       163.77 o                         
   1   1  11       1192.51       1270.51        53.59 o                         
   2   1  11        589.91        558.19        34.81 o                         
   3   1  11       4231.63       4240.01        91.51 o                         
   4   1  11       3017.49       3163.45        76.94 o                         
   5   1  11         20.87         68.41        24.05 o                         
   6   1  11       1072.81       1119.46       103.07 o                         
   7   1  11       1833.84       1799.81       158.94 o                         
 -12   2  11         33.78          4.86        31.93 o                         
 -11   2  11          9.10         -9.87        33.36 o                         
 -10   2  11        139.03         87.26        39.54 o                         
  -9   2  11         20.15        -25.39        25.39 o                         
  -8   2  11         48.98          9.61        29.66 o                         
  -7   2  11          7.77          6.48        26.82 o                         
  -6   2  11         12.73         46.49        27.85 o                         
  -5   2  11         26.53         40.51        26.43 o                         
  -4   2  11        216.16        196.44        34.15 o                         
  -3   2  11        616.79        594.63        49.53 o                         
  -2   2  11        942.50        887.31        59.49 o                         
  -1   2  11        235.47        256.58        36.59 o                         
   0   2  11         52.84         67.03        15.82 o                         
   1   2  11          0.38        -14.50        14.50 o                         
   2   2  11         82.31         90.94        20.14 o                         
   3   2  11        131.00         91.58        23.05 o                         
   4   2  11         38.82         39.04        21.66 o                         
   5   2  11        161.32        160.22        31.32 o                         
   6   2  11         28.74        -29.64        35.26 o                         
 -11   3  11       1834.70       1922.37       110.98 o                         
 -10   3  11        220.62        276.49        45.91 o                         
  -9   3  11        577.03        632.00        65.47 o                         
  -8   3  11       3719.56       3724.46       128.87 o                         
  -7   3  11       2790.34       2456.73       145.11 o                         
  -6   3  11         22.69         13.79        23.45 o                         
  -5   3  11       2093.67       2130.48       118.83 o                         
  -4   3  11       3926.10       3832.05       111.71 o                         
  -3   3  11       1750.46       1665.40        82.53 o                         
  -2   3  11        357.14        345.19        29.89 o                         
  -1   3  11       2656.24       2578.58        76.32 o                         
   0   3  11       4588.25       4458.15       101.14 o                         
   1   3  11       1268.28       1287.43        72.28 o                         
   2   3  11        387.27        402.08        41.01 o                         
   3   3  11       3082.83       2974.00        80.04 o                         
   4   3  11       2207.42       2300.87        81.31 o                         
   5   3  11        141.39        170.06        36.47 o                         
   6   3  11        273.14        261.19        59.13 o                         
 -11   4  11        292.57        281.09        56.41 o                         
 -10   4  11        228.79        161.42        38.82 o                         
  -9   4  11         74.58         90.16        38.05 o                         
  -8   4  11          7.43        -24.01        24.01 o                         
  -7   4  11          1.44          7.37        28.38 o                         
  -6   4  11        700.07        660.02        55.54 o                         
  -5   4  11       2656.68       2491.45        99.93 o                         
  -4   4  11        565.12        526.71        48.59 o                         
  -3   4  11        621.30        559.41        51.24 o                         
  -2   4  11        254.55        258.09        36.14 o                         
  -1   4  11        170.59        208.22        54.14 o                         
   0   4  11        294.25        265.23        37.16 o                         
   1   4  11        843.80        894.51        52.80 o                         
   2   4  11        306.24        309.64        40.19 o                         
   3   4  11          8.79          9.03        26.28 o                         
   4   4  11         98.53        110.60        36.14 o                         
   5   4  11        223.08        197.14        43.62 o                         
  -9   5  11        529.79        682.52        74.53 o                         
  -8   5  11       1888.40       2119.94       139.35 o                         
  -7   5  11       1936.59       1860.16       103.14 o                         
  -6   5  11          4.80         -4.62        27.42 o                         
  -5   5  11       1659.53       1779.60        87.94 o                         
  -4   5  11       1663.26       1665.88        79.41 o                         
  -3   5  11        900.85        864.58        57.40 o                         
  -2   5  11          0.62        -18.88        18.88 o                         
  -1   5  11       1755.65       1693.38        88.42 o                         
   0   5  11       1772.95       1758.12        81.65 o                         
   1   5  11        240.21        348.92        47.93 o                         
   2   5  11         14.07        -32.78        34.89 o                         
   3   5  11       1892.04       2025.08       123.10 o                         
   4   5  11       2661.06       2646.70       138.99 o                         
  -7   6  11         13.63        -25.62        41.89 o                         
  -6   6  11        872.94        994.80       100.99 o                         
  -5   6  11        526.95        483.09        55.82 o                         
  -4   6  11         71.13         35.19        34.48 o                         
  -3   6  11       1394.53       1317.34        83.63 o                         
  -2   6  11       1466.00       1556.60        90.41 o                         
  -1   6  11        641.57        584.54        98.89 o                         
   0   6  11          0.10        -22.63        34.22 o                         
   1   6  11        278.80        300.95        56.62 o                         
   2   6  11        346.96        444.41        74.66 o                         
 -12   0  12       2585.61       3011.04       226.66 o                         
 -11   0  12       1963.37       2260.88       178.61 o                         
 -10   0  12       1081.98        944.27       115.40 o                         
  -9   0  12        601.76        551.37       138.30 o                         
  -8   0  12       5297.40       5227.62       228.30 o                         
  -7   0  12       3230.67       3257.96       173.53 o                         
  -6   0  12        471.33        397.94        79.06 o                         
  -5   0  12       1649.44       1611.67       190.10 o                         
  -4   0  12       2633.78       2708.64       172.37 o                         
  -3   0  12       1327.10       1373.81       230.15 o                         
  -2   0  12        554.01        385.33        67.17 o                         
  -1   0  12       3586.91       3625.30       177.51 o                         
   0   0  12       4764.73       4848.56       207.55 o                         
   1   0  12        835.85        798.58       100.77 o                         
   2   0  12         10.32         37.06        52.12 o                         
   3   0  12       1836.11       1916.48       169.71 o                         
   4   0  12       2257.06       2327.86       167.81 o                         
   5   0  12         36.89        111.47       121.95 o                         
 -11   1  12          1.59         11.28        50.67 o                         
 -10   1  12          3.42        -27.52        27.52 o                         
  -9   1  12          1.36         48.68        33.60 o                         
  -8   1  12         77.48        112.87        38.20 o                         
  -7   1  12        258.59        170.88        42.38 o                         
  -6   1  12         84.98         50.37        38.59 o                         
  -5   1  12          1.98        -23.92        23.92 o                         
  -4   1  12        174.07        131.84        34.25 o                         
  -3   1  12         79.93         46.13        29.06 o                         
  -2   1  12         54.09         68.70        33.77 o                         
  -1   1  12        153.42        103.10        30.60 o                         
   0   1  12         21.97         51.20        27.23 o                         
   1   1  12         12.13          4.52        26.17 o                         
   2   1  12          0.22        -22.79        22.79 o                         
   3   1  12         33.19        -20.09        22.40 o                         
   4   1  12          1.12        -22.79        22.79 o                         
   5   1  12        127.26         90.72        57.52 o                         
 -11   2  12       1973.46       1996.59       142.77 o                         
 -10   2  12        346.91        346.60        55.61 o                         
  -9   2  12        505.13        459.11        55.11 o                         
  -8   2  12       4853.70       4674.45       150.82 o                         
  -7   2  12       3083.44       2962.80       127.06 o                         
  -6   2  12          7.15         13.66        29.13 o                         
  -5   2  12       4190.68       3958.91       117.64 o                         
  -4   2  12       4845.61       4919.73       194.16 o                         
  -3   2  12       1446.90       1419.09        79.12 o                         
  -2   2  12         90.51         70.01        29.66 o                         
  -1   2  12       2687.83       2607.92       113.01 o                         
   0   2  12       1317.48       1263.24        75.94 o                         
   1   2  12        336.67        309.32        44.15 o                         
   2   2  12        183.66        191.91        37.67 o                         
   3   2  12       2885.27       2990.61       111.90 o                         
   4   2  12       2413.36       2413.55       109.70 o                         
   5   2  12        340.45        329.99        68.16 o                         
 -10   3  12        315.63        358.30        66.58 o                         
  -9   3  12        197.68        187.46        39.28 o                         
  -8   3  12         31.39         19.88        32.63 o                         
  -7   3  12         31.71         -6.78        23.31 o                         
  -6   3  12        255.59        276.66        42.17 o                         
  -5   3  12        277.67        286.10        39.63 o                         
  -4   3  12          4.17        -10.49        21.67 o                         
  -3   3  12        167.17        174.85        36.15 o                         
  -2   3  12        308.35        305.33        41.44 o                         
  -1   3  12          2.96          4.63        23.87 o                         
   0   3  12        298.65        297.77        42.42 o                         
   1   3  12         87.02         53.30        36.14 o                         
   2   3  12        107.46         92.89        32.53 o                         
   3   3  12         19.53          1.83        26.20 o                         
   4   3  12         49.66        -10.71        40.63 o                         
  -9   4  12        646.06        511.17        62.93 o                         
  -8   4  12       3478.57       3495.75       125.22 o                         
  -7   4  12       2777.80       2832.25       114.43 o                         
  -6   4  12         46.74         17.00        28.79 o                         
  -5   4  12       1467.00       1643.84        87.88 o                         
  -4   4  12       2506.91       2505.50       103.93 o                         
  -3   4  12        678.10        806.18        62.48 o                         
  -2   4  12        462.45        489.42        50.38 o                         
  -1   4  12       1567.42       1564.05        97.48 o                         
   0   4  12       1430.56       1380.14        74.23 o                         
   1   4  12        709.15        799.01        59.66 o                         
   2   4  12        157.19        124.18        38.82 o                         
   3   4  12       1838.98       1722.25       112.45 o                         
  -8   5  12          0.86        -33.51        42.28 o                         
  -7   5  12        103.75         93.77        41.01 o                         
  -6   5  12        430.00        432.22        62.62 o                         
  -5   5  12        323.72        265.14        51.48 o                         
  -4   5  12         26.31         -7.87        26.12 o                         
  -3   5  12        586.12        638.25        52.60 o                         
  -2   5  12        806.57        787.84        58.58 o                         
  -1   5  12         98.69        110.79        32.14 o                         
   0   5  12         23.87         19.29        27.95 o                         
   1   5  12        628.16        585.30        61.41 o                         
   2   5  12        290.29        255.41        72.53 o                         
  -5   6  12       1058.84       1133.16        92.18 o                         
  -4   6  12       2055.45       2240.76       116.77 o                         
  -3   6  12        929.68        914.48        74.31 o                         
  -2   6  12         66.22        -15.35        37.52 o                         
  -1   6  12       1310.74       1511.27       204.23 o                         
 -10   1  13        115.23        157.47        47.87 o                         
  -9   1  13        918.97        922.27        81.06 o                         
  -8   1  13       2941.40       2699.50       134.06 o                         
  -7   1  13       1665.92       1774.88       106.40 o                         
  -6   1  13         13.56          3.57        27.46 o                         
  -5   1  13       1652.55       1755.14       101.76 o                         
  -4   1  13       4060.17       3986.07       147.57 o                         
  -3   1  13       1876.67       2006.92       129.32 o                         
  -2   1  13        511.43        400.57        70.15 o                         
  -1   1  13       2512.74       2619.42       113.86 o                         
   0   1  13       1260.47       1162.17       113.05 o                         
   1   1  13        310.24        287.34        44.71 o                         
   2   1  13        121.64        127.03        42.95 o                         
   3   1  13       2087.16       2132.00        93.25 o                         
   4   1  13       2347.15       2524.41       133.50 o                         
 -10   2  13         16.70          2.04        36.75 o                         
  -9   2  13          5.93          2.16        28.19 o                         
  -8   2  13        134.54         83.65        45.44 o                         
  -7   2  13        212.54        199.32        45.10 o                         
  -6   2  13        183.21        189.44        37.84 o                         
  -5   2  13          0.07         13.87        25.51 o                         
  -4   2  13          0.15         -8.57        26.04 o                         
  -3   2  13         18.38          6.52        30.26 o                         
  -2   2  13        360.47        344.01        55.34 o                         
  -1   2  13        164.35        137.46        34.67 o                         
   0   2  13         74.26         34.85        28.29 o                         
   1   2  13         22.30         11.13        27.27 o                         
   2   2  13         83.45         49.83        31.35 o                         
   3   2  13         24.12          4.59        28.94 o                         
  -9   3  13        550.54        585.46        96.28 o                         
  -8   3  13       3018.58       2889.34       121.60 o                         
  -7   3  13       2127.92       2245.53       122.21 o                         
  -6   3  13          1.72         -3.50        30.81 o                         
  -5   3  13       1917.84       1751.69        93.64 o                         
  -4   3  13       4017.18       3812.52       120.71 o                         
  -3   3  13        321.66        347.86        46.92 o                         
  -2   3  13        490.76        516.03        61.83 o                         
  -1   3  13       1773.92       1720.99        93.65 o                         
   0   3  13       2122.86       2092.27       103.35 o                         
   1   3  13        974.93       1032.16        73.74 o                         
   2   3  13         18.91        -12.14        30.26 o                         
   3   3  13        982.44        921.96       115.14 o                         
  -8   4  13        106.39        158.34        40.48 o                         
  -7   4  13        109.53         81.45        34.78 o                         
  -6   4  13        184.48        140.08        43.82 o                         
  -5   4  13         27.36          8.24        35.00 o                         
  -4   4  13        183.81        176.14        38.70 o                         
  -3   4  13         88.63         53.07        33.41 o                         
  -2   4  13          9.74         23.30        29.10 o                         
  -1   4  13         81.72         45.23        44.19 o                         
   0   4  13          2.66          8.68        28.25 o                         
   1   4  13        627.15        604.06        68.26 o                         
  -5   5  13       1107.74       1067.90        92.44 o                         
  -4   5  13       1811.97       1913.82       148.36 o                         
  -3   5  13       1087.25        947.45        83.07 o                         
  -2   5  13         48.08         27.75        40.46 o                         
  -1   5  13       1283.99       1254.18       115.95 o                         
  -9   0  14        741.90        547.06       138.67 o                         
  -8   0  14       1501.70       1628.51       152.37 o                         
  -7   0  14        443.04        497.98       149.51 o                         
  -6   0  14         78.89         98.01        51.89 o                         
  -5   0  14        637.15        728.32       104.79 o                         
  -4   0  14       5839.59       6144.86       580.23 o                         
  -3   0  14       2473.09       2372.07       177.87 o                         
  -2   0  14        306.60        276.25        76.62 o                         
  -1   0  14       2595.52       2787.35       196.28 o                         
   0   0  14       1481.86       1565.28       117.50 o                         
   1   0  14        246.91        258.48        59.18 o                         
   2   0  14        315.18        326.01        65.38 o                         
  -9   1  14         56.27         31.68        37.37 o                         
  -8   1  14          3.11         43.04        36.57 o                         
  -7   1  14         38.31         80.20        37.53 o                         
  -6   1  14          1.56        -31.09        31.09 o                         
  -5   1  14         72.17          5.41        38.23 o                         
  -4   1  14         22.16        -25.91        25.91 o                         
  -3   1  14         37.69        -27.41        31.44 o                         
  -2   1  14         83.37        100.59        35.45 o                         
  -1   1  14        108.68        115.06        36.61 o                         
   0   1  14         21.58         51.92        31.95 o                         
   1   1  14          0.04         19.77        30.92 o                         
   2   1  14          9.10        -23.74        23.74 o                         
  -8   2  14       2404.45       2274.60       115.68 o                         
  -7   2  14       1293.41       1337.56        96.82 o                         
  -6   2  14         49.58          1.09        26.60 o                         
  -5   2  14        912.30        918.54       110.51 o                         
  -4   2  14       2670.71       2733.90       140.46 o                         
  -3   2  14       1264.56       1312.83        85.38 o                         
  -2   2  14        225.29        206.17        41.61 o                         
  -1   2  14       2230.89       2317.11       111.75 o                         
   0   2  14       1919.33       1816.23       125.59 o                         
   1   2  14        809.67        836.68        80.42 o                         
  -7   3  14        267.52        263.97        48.50 o                         
  -6   3  14        164.62        113.58        44.44 o                         
  -5   3  14          0.21        -20.14        27.20 o                         
  -4   3  14         15.70         17.24        30.03 o                         
  -3   3  14         21.46         44.85        31.99 o                         
  -2   3  14         30.62         28.41        32.28 o                         
  -1   3  14         59.55         49.78        33.32 o                         
   0   3  14          4.85        -19.07        39.42 o                         
  -5   4  14        723.38        749.84       102.52 o                         
  -4   4  14       1949.67       1939.66       104.74 o                         
  -3   4  14        858.67        963.07        76.10 o                         
  -6   1  15        128.06         94.69        45.76 o                         
  -5   1  15        681.70        600.14        70.92 o                         
  -4   1  15       3201.39       3334.18       155.10 o                         
  -3   1  15       1165.25       1139.50        83.46 o                         
  -2   1  15        213.79        248.91        47.48 o                         
  -1   1  15       1867.43       1996.73       138.41 o                         
  -5   2  15        199.68        151.07        42.47 o                         
  -4   2  15         94.21         67.77        49.25 o                         
  -3   2  15         92.11        118.43        41.86 o                         
                                                                                
